# Supplementary material for: Integrated analysis of behavioral, epigenetic, and gut microbiome analyses in AppNL-G-F, AppNL-F, and wild type mice
Source: Sci Rep. 2021 Feb 25;11:4678. doi: 10.1038/s41598-021-83851-4 (PMC7907263; doi:10.1038/s41598-021-83851-4)
Supplement: Supplementary file 9 — Supplementary Table S1. [file 41598_2021_83851_MOESM9_ESM.xlsx]

## Sheet: Sheet1
Test	Measure	Sex	Genotype Effect size
Activity monitoring	Activity ratio (dark/light)	M	0.75
Nest building	Nest change score	F	0.55
Nest building	Nest change score	M	0.48
EZM	Distance moved	M	0.45
Wire Hang	Reach Score	F	0.63
Wire Hang	Reach Score	M	0.42
Y-maze	Spontaneous alternation	F	0.5
Y-maze	Arm entries	F	0.52
Open field	Distance moved	F	0.24
Open field	Time in center	F	0.29
Open field	Time in center	M	0.19
Fear conditioning	Average motion, baseline	M	0.49
Fear conditioning	Average motion, shocks	F	0.27
Fear conditioning	Percent frzing, cued tone	M	0.43
