# Supplementary material for: Integrated analysis of behavioral, epigenetic, and gut microbiome analyses in AppNL-G-F, AppNL-F, and wild type mice
Source: Sci Rep. 2021 Feb 25;11:4678. doi: 10.1038/s41598-021-83851-4 (PMC7907263; doi:10.1038/s41598-021-83851-4)
Supplement: Supplementary file 10 — Supplementary Table S2. [file 41598_2021_83851_MOESM10_ESM.xlsx]

## Sheet: NLF vs. WT DMRs
DMR_ID	chr	start	end	pvalue	qvalue	meth.diff	prom	exon	intron	intergenic	gene.overlap.GeneID	promoter.GeneID	dist.to.TSS	tss.GeneID	gene.overlap.gene.name	gene.overlap.source.of.gene.name	gene.overlap.gene.type	gene.overlap.gene.description	gene.overlap.Ensembl.family.description	promoter.gene.name	promoter.source.of.gene.name	promoter.gene.type	promoter.gene.description	promoter.Ensembl.family.description	tss.gene.name	tss.source.of.gene.name	tss.gene.type	tss.gene.description	tss.Ensembl.family.description
DMR_611	chr12	4134001	4135000	1.31991e-30	1.71787e-25	47.7825	1	1	1	0	ENSMUSG00000020654	ENSMUSG00000020654	NA	NA	Adcy3	MGI Symbol	protein_coding	Adenylate cyclase type 3 [Source:UniProtKB/Swiss-Prot;Acc:Q8VHH7]		Adcy3	MGI Symbol	protein_coding	Adenylate cyclase type 3 [Source:UniProtKB/Swiss-Prot;Acc:Q8VHH7]		NA	NA	NA	NA	NA
DMR_203	chr4	142593001	142594000	2.0888e-16	1.35929e-11	-32.3394	0	0	0	1	NA	NA	-196808	ENSMUSG00000103678	NA	NA	NA	NA	NA	NA	NA	NA	NA	NA	Gm37624	MGI Symbol	TEC	predicted gene, 37624 [Source:MGI Symbol;Acc:MGI:5610852]
DMR_137	chr3	96636001	96637000	6.58542e-16	2.85699e-11	-19.0009	1	1	1	0	ENSMUSG00000028102	ENSMUSG00000028102	NA	NA	Pex11b	MGI Symbol	protein_coding	Peroxisomal membrane protein 11B [Source:UniProtKB/Swiss-Prot;Acc:Q9Z210]		Pex11b	MGI Symbol	protein_coding	Peroxisomal membrane protein 11B [Source:UniProtKB/Swiss-Prot;Acc:Q9Z210]		NA	NA	NA	NA	NA
DMR_137	chr3	96636001	96637000	6.58542e-16	2.85699e-11	-19.0009	1	1	1	0	ENSMUSG00000106447	ENSMUSG00000028102	NA	NA	Gm42957	MGI Symbol	protein_coding		INTEGRIN ALPHA 10 PRECURSOR	Pex11b	MGI Symbol	protein_coding	Peroxisomal membrane protein 11B [Source:UniProtKB/Swiss-Prot;Acc:Q9Z210]		NA	NA	NA	NA	NA
DMR_47	chr1	190006001	190007000	2.80651e-12	7.30539e-08	29.9884	0	0	0	1	NA	NA	-83639	ENSMUSG00000026603	NA	NA	NA	NA	NA	NA	NA	NA	NA	NA	Smyd2	MGI Symbol	protein_coding	N-lysine methyltransferase SMYD2 [Source:UniProtKB/Swiss-Prot;Acc:Q8R5A0]	N LYSINE METHYLTRANSFERASE SMYD2 EC_2.1.1.- HISTONE METHYLTRANSFERASE SMYD2 EC_2.1.1.43 SET AND MYND DOMAIN CONTAINING
DMR_337	chr7	25576001	25577000	5.95821e-12	1.29244e-07	28.2284	0	0	0	1	NA	NA	799	ENSMUSG00000108579	NA	NA	NA	NA	NA	NA	NA	NA	NA	NA	Gm29918	MGI Symbol	lincRNA	predicted gene, 29918 [Source:MGI Symbol;Acc:MGI:5589077]
DMR_483	chr9	123563001	123564000	1.32153e-11	2.45712e-07	-30.9859	0	0	1	0	ENSMUSG00000025240	NA	NA	NA	Sacm1l	MGI Symbol	protein_coding	Mus musculus SAC1 suppressor of actin mutations 1-like (yeast) (Sacm1l), transcript variant 1, mRNA. [Source:RefSeq mRNA;Acc:NM_001357485]	PHOSPHATIDYLINOSITIDE PHOSPHATASE SAC1 EC_3.1.3.- SUPPRESSOR OF ACTIN MUTATIONS 1	NA	NA	NA	NA	NA	NA	NA	NA	NA	NA
DMR_178	chr4	125489001	125490000	9.42729e-11	1.53371e-06	-13.7987	1	0	0	0	NA	ENSMUSG00000001985	-700	ENSMUSG00000001985	NA	NA	NA	NA	NA	Grik3	MGI Symbol	protein_coding	Glutamate receptor ionotropic, kainate 3 [Source:UniProtKB/Swiss-Prot;Acc:B1AS29]	GLUTAMATE RECEPTOR IONOTROPIC KAINATE 3 PRECURSOR GLUK3 GLUTAMATE RECEPTOR 7 GLUR 7 GLUR7	Grik3	MGI Symbol	protein_coding	Glutamate receptor ionotropic, kainate 3 [Source:UniProtKB/Swiss-Prot;Acc:B1AS29]	GLUTAMATE RECEPTOR IONOTROPIC KAINATE 3 PRECURSOR GLUK3 GLUTAMATE RECEPTOR 7 GLUR 7 GLUR7
DMR_209	chr4	151404001	151405000	1.81053e-10	2.39197e-06	20.1641	0	0	1	0	ENSMUSG00000014592	NA	NA	NA	Camta1	MGI Symbol	protein_coding	Calmodulin-binding transcription activator 1 [Source:UniProtKB/Swiss-Prot;Acc:A2A891]	CALMODULIN BINDING TRANSCRIPTION ACTIVATOR 1	NA	NA	NA	NA	NA	NA	NA	NA	NA	NA
DMR_408	chr8	112015001	112016000	1.83785e-10	2.39197e-06	11.2115	1	1	1	0	ENSMUSG00000092086	ENSMUSG00000092086	NA	NA	Gm6793	MGI Symbol	protein_coding		HETEROGENEOUS NUCLEAR RIBONUCLEOPROTEIN A3 HNRNP A3	Gm6793	MGI Symbol	protein_coding		HETEROGENEOUS NUCLEAR RIBONUCLEOPROTEIN A3 HNRNP A3	NA	NA	NA	NA	NA
DMR_408	chr8	112015001	112016000	1.83785e-10	2.39197e-06	11.2115	1	1	1	0	ENSMUSG00000033430	ENSMUSG00000092086	NA	NA	Terf2ip	MGI Symbol	protein_coding	Telomeric repeat-binding factor 2-interacting protein 1 [Source:UniProtKB/Swiss-Prot;Acc:Q91VL8]	TELOMERIC REPEAT BINDING FACTOR 2 INTERACTING 1 TERF2 INTERACTING TELOMERIC 1 TRF2 INTERACTING TELOMERIC 1 REPRESSOR/ACTIVATOR 1 HOMOLOG RAP1 HOMOLOG	Gm6793	MGI Symbol	protein_coding		HETEROGENEOUS NUCLEAR RIBONUCLEOPROTEIN A3 HNRNP A3	NA	NA	NA	NA	NA
DMR_435	chr9	37089001	37090000	3.11784e-10	3.68899e-06	-33.6327	0	0	1	0	ENSMUSG00000035934	NA	NA	NA	Pknox2	MGI Symbol	protein_coding	Homeobox protein PKNOX2 [Source:UniProtKB/Swiss-Prot;Acc:Q8BG99]	HOMEOBOX PKNOX2 HOMEOBOX PREP 2 PBX/KNOTTED HOMEOBOX 2	NA	NA	NA	NA	NA	NA	NA	NA	NA	NA
DMR_3	chr1	34765001	34766000	4.61418e-10	4.61952e-06	-14.7059	0	0	1	0	ENSMUSG00000037509	NA	NA	NA	Arhgef4	MGI Symbol	protein_coding	Rho guanine nucleotide exchange factor 4 [Source:UniProtKB/Swiss-Prot;Acc:Q7TNR9]	RHO GUANINE NUCLEOTIDE EXCHANGE FACTOR 4 APC STIMULATED GUANINE NUCLEOTIDE EXCHANGE FACTOR ASEF	NA	NA	NA	NA	NA	NA	NA	NA	NA	NA
DMR_556	chr11	61673001	61674000	4.53699e-10	4.61952e-06	-43.4929	0	1	1	0	ENSMUSG00000042371	NA	NA	NA	Slc5a10	MGI Symbol	protein_coding	Sodium/glucose cotransporter 5 [Source:UniProtKB/Swiss-Prot;Acc:Q5SWY8]		NA	NA	NA	NA	NA	NA	NA	NA	NA	NA
DMR_71	chr2	70838001	70839000	5.83996e-10	5.06716e-06	12.8483	0	0	0	1	NA	NA	-12274	ENSMUSG00000041997	NA	NA	NA	NA	NA	NA	NA	NA	NA	NA	Tlk1	MGI Symbol	protein_coding	Serine/threonine-protein kinase tousled-like 1 [Source:UniProtKB/Swiss-Prot;Acc:Q8C0V0]	SERINE/THREONINE KINASE TOUSLED EC_2.7.11.1 TOUSLED KINASE
DMR_357	chr7	62348001	62349000	5.81901e-10	5.06716e-06	-31.3042	0	1	1	0	ENSMUSG00000108986	NA	NA	NA	Gm32061	MGI Symbol	lincRNA			NA	NA	NA	NA	NA	NA	NA	NA	NA	NA
DMR_357	chr7	62348001	62349000	5.81901e-10	5.06716e-06	-31.3042	0	1	1	0	ENSMUSG00000033585	NA	NA	NA	Ndn	MGI Symbol	protein_coding	Necdin [Source:UniProtKB/Swiss-Prot;Acc:P25233]	NECDIN	NA	NA	NA	NA	NA	NA	NA	NA	NA	NA
DMR_639	chr12	100534001	100535000	6.60738e-10	5.37472e-06	-27.763	0	0	0	1	NA	NA	-13176	ENSMUSG00000033530	NA	NA	NA	NA	NA	NA	NA	NA	NA	NA	Ttc7b	MGI Symbol	protein_coding	tetratricopeptide repeat domain 7B [Source:MGI Symbol;Acc:MGI:2144724]	TETRATRICOPEPTIDE REPEAT 7B TPR REPEAT 7B
DMR_767	chr15	101414001	101415000	9.13814e-10	6.60741e-06	-33.5345	1	1	1	0	ENSMUSG00000023039	ENSMUSG00000116116	NA	NA	Krt7	MGI Symbol	protein_coding	Keratin, type II cytoskeletal 7 [Source:UniProtKB/Swiss-Prot;Acc:Q9DCV7]		AC157583.2	Clone-based (Ensembl) gene	antisense			NA	NA	NA	NA	NA
DMR_687	chr13	119738001	119739000	1.15685e-09	7.92442e-06	-23.7531	1	1	1	0	ENSMUSG00000095930	ENSMUSG00000095930	NA	NA	Nim1k	MGI Symbol	protein_coding	Serine/threonine-protein kinase NIM1 [Source:UniProtKB/Swiss-Prot;Acc:Q8BHI9]	SERINE/THREONINE KINASE NIM1 EC_2.7.11.1 NIM1 SERINE/THREONINE KINASE	Nim1k	MGI Symbol	protein_coding	Serine/threonine-protein kinase NIM1 [Source:UniProtKB/Swiss-Prot;Acc:Q8BHI9]	SERINE/THREONINE KINASE NIM1 EC_2.7.11.1 NIM1 SERINE/THREONINE KINASE	NA	NA	NA	NA	NA
DMR_535	chr11	20829001	20830000	1.36929e-09	8.53617e-06	-17.955	0	1	1	0	ENSMUSG00000042363	NA	NA	NA	Lgalsl	MGI Symbol	protein_coding	Galectin-related protein [Source:UniProtKB/Swiss-Prot;Acc:Q8VED9]	GALECTIN RELATED LECTIN GALACTOSIDE BINDING	NA	NA	NA	NA	NA	NA	NA	NA	NA	NA
DMR_734	chr15	37308001	37309000	1.37733e-09	8.53617e-06	21.8921	0	0	1	0	ENSMUSG00000022286	NA	NA	NA	Grhl2	MGI Symbol	protein_coding	Grainyhead-like [Source:UniProtKB/Swiss-Prot;Acc:Q8K5C0]	GRAINYHEAD 2 HOMOLOG BROTHER OF MAMMALIAN GRAINYHEAD TRANSCRIPTION FACTOR CP2 3	NA	NA	NA	NA	NA	NA	NA	NA	NA	NA
DMR_286	chr6	54069001	54070000	2.40366e-09	1.42199e-05	16.4848	0	0	1	0	ENSMUSG00000004633	NA	NA	NA	Chn2	MGI Symbol	protein_coding	Beta-chimaerin [Source:UniProtKB/Swiss-Prot;Acc:Q80XD1]		NA	NA	NA	NA	NA	NA	NA	NA	NA	NA
DMR_553	chr11	59005001	59006000	2.89658e-09	1.63909e-05	-12.7572	0	1	1	0	ENSMUSG00000072902	NA	NA	NA	Gm10435	MGI Symbol	antisense			NA	NA	NA	NA	NA	NA	NA	NA	NA	NA
DMR_553	chr11	59005001	59006000	2.89658e-09	1.63909e-05	-12.7572	0	1	1	0	ENSMUSG00000061462	NA	NA	NA	Obscn	MGI Symbol	protein_coding	obscurin, cytoskeletal calmodulin and titin-interacting RhoGEF [Source:HGNC Symbol;Acc:HGNC:15719]	OBSCURIN EC_2.7.11.1 OBSCURIN RHOGEF OBSCURIN MYOSIN LIGHT CHAIN KINASE OBSCURIN MLCK	NA	NA	NA	NA	NA	NA	NA	NA	NA	NA
DMR_138	chr3	96724001	96725000	4.29386e-09	2.05364e-05	-18.8631	1	1	1	0	ENSMUSG00000104795	ENSMUSG00000065669	NA	NA	Gm42783	MGI Symbol	TEC	predicted gene 42783 [Source:MGI Symbol;Acc:MGI:5662920]		Gm22581	MGI Symbol	snoRNA	predicted gene, 22581 [Source:MGI Symbol;Acc:MGI:5452358]		NA	NA	NA	NA	NA
DMR_138	chr3	96724001	96725000	4.29386e-09	2.05364e-05	-18.8631	1	1	1	0	ENSMUSG00000104795	ENSMUSG00000028099	NA	NA	Gm42783	MGI Symbol	TEC	predicted gene 42783 [Source:MGI Symbol;Acc:MGI:5662920]		Polr3c	MGI Symbol	protein_coding	polymerase (RNA) III (DNA directed) polypeptide C [Source:MGI Symbol;Acc:MGI:1921664]	DNA DIRECTED RNA POLYMERASE III SUBUNIT RPC3 RNA POLYMERASE III SUBUNIT C3	NA	NA	NA	NA	NA
DMR_138	chr3	96724001	96725000	4.29386e-09	2.05364e-05	-18.8631	1	1	1	0	ENSMUSG00000104795	ENSMUSG00000028098	NA	NA	Gm42783	MGI Symbol	TEC	predicted gene 42783 [Source:MGI Symbol;Acc:MGI:5662920]		Rnf115	MGI Symbol	protein_coding	E3 ubiquitin-protein ligase RNF115 [Source:UniProtKB/Swiss-Prot;Acc:Q9D0C1]	E3 UBIQUITIN LIGASE RNF115 EC_2.3.2.27 RING FINGER 115 RING TYPE E3 UBIQUITIN TRANSFERASE RNF115 RABRING 7 ZINC FINGER 364	NA	NA	NA	NA	NA
DMR_138	chr3	96724001	96725000	4.29386e-09	2.05364e-05	-18.8631	1	1	1	0	ENSMUSG00000065669	ENSMUSG00000028098	NA	NA	Gm22581	MGI Symbol	snoRNA	predicted gene, 22581 [Source:MGI Symbol;Acc:MGI:5452358]		Rnf115	MGI Symbol	protein_coding	E3 ubiquitin-protein ligase RNF115 [Source:UniProtKB/Swiss-Prot;Acc:Q9D0C1]	E3 UBIQUITIN LIGASE RNF115 EC_2.3.2.27 RING FINGER 115 RING TYPE E3 UBIQUITIN TRANSFERASE RNF115 RABRING 7 ZINC FINGER 364	NA	NA	NA	NA	NA
DMR_138	chr3	96724001	96725000	4.29386e-09	2.05364e-05	-18.8631	1	1	1	0	ENSMUSG00000065669	ENSMUSG00000065669	NA	NA	Gm22581	MGI Symbol	snoRNA	predicted gene, 22581 [Source:MGI Symbol;Acc:MGI:5452358]		Gm22581	MGI Symbol	snoRNA	predicted gene, 22581 [Source:MGI Symbol;Acc:MGI:5452358]		NA	NA	NA	NA	NA
DMR_138	chr3	96724001	96725000	4.29386e-09	2.05364e-05	-18.8631	1	1	1	0	ENSMUSG00000028099	ENSMUSG00000065669	NA	NA	Polr3c	MGI Symbol	protein_coding	polymerase (RNA) III (DNA directed) polypeptide C [Source:MGI Symbol;Acc:MGI:1921664]	DNA DIRECTED RNA POLYMERASE III SUBUNIT RPC3 RNA POLYMERASE III SUBUNIT C3	Gm22581	MGI Symbol	snoRNA	predicted gene, 22581 [Source:MGI Symbol;Acc:MGI:5452358]		NA	NA	NA	NA	NA
DMR_138	chr3	96724001	96725000	4.29386e-09	2.05364e-05	-18.8631	1	1	1	0	ENSMUSG00000065669	ENSMUSG00000028099	NA	NA	Gm22581	MGI Symbol	snoRNA	predicted gene, 22581 [Source:MGI Symbol;Acc:MGI:5452358]		Polr3c	MGI Symbol	protein_coding	polymerase (RNA) III (DNA directed) polypeptide C [Source:MGI Symbol;Acc:MGI:1921664]	DNA DIRECTED RNA POLYMERASE III SUBUNIT RPC3 RNA POLYMERASE III SUBUNIT C3	NA	NA	NA	NA	NA
DMR_138	chr3	96724001	96725000	4.29386e-09	2.05364e-05	-18.8631	1	1	1	0	ENSMUSG00000028099	ENSMUSG00000028098	NA	NA	Polr3c	MGI Symbol	protein_coding	polymerase (RNA) III (DNA directed) polypeptide C [Source:MGI Symbol;Acc:MGI:1921664]	DNA DIRECTED RNA POLYMERASE III SUBUNIT RPC3 RNA POLYMERASE III SUBUNIT C3	Rnf115	MGI Symbol	protein_coding	E3 ubiquitin-protein ligase RNF115 [Source:UniProtKB/Swiss-Prot;Acc:Q9D0C1]	E3 UBIQUITIN LIGASE RNF115 EC_2.3.2.27 RING FINGER 115 RING TYPE E3 UBIQUITIN TRANSFERASE RNF115 RABRING 7 ZINC FINGER 364	NA	NA	NA	NA	NA
DMR_138	chr3	96724001	96725000	4.29386e-09	2.05364e-05	-18.8631	1	1	1	0	ENSMUSG00000028099	ENSMUSG00000028099	NA	NA	Polr3c	MGI Symbol	protein_coding	polymerase (RNA) III (DNA directed) polypeptide C [Source:MGI Symbol;Acc:MGI:1921664]	DNA DIRECTED RNA POLYMERASE III SUBUNIT RPC3 RNA POLYMERASE III SUBUNIT C3	Polr3c	MGI Symbol	protein_coding	polymerase (RNA) III (DNA directed) polypeptide C [Source:MGI Symbol;Acc:MGI:1921664]	DNA DIRECTED RNA POLYMERASE III SUBUNIT RPC3 RNA POLYMERASE III SUBUNIT C3	NA	NA	NA	NA	NA
DMR_157	chr4	27007001	27008000	4.4181e-09	2.05364e-05	11.0213	0	0	0	1	NA	NA	118510	ENSMUSG00000083447	NA	NA	NA	NA	NA	NA	NA	NA	NA	NA	Gm11904	MGI Symbol	processed_pseudogene	predicted gene 11904 [Source:MGI Symbol;Acc:MGI:3650583]
DMR_659	chr13	35493001	35494000	4.22524e-09	2.05364e-05	-16.1432	0	0	0	1	NA	NA	-49902	ENSMUSG00000114337	NA	NA	NA	NA	NA	NA	NA	NA	NA	NA	Gm48704	MGI Symbol	lincRNA	predicted gene, 48704 [Source:MGI Symbol;Acc:MGI:6098344]
DMR_477	chr9	110671001	110672000	7.24663e-09	3.14384e-05	-36.52	0	1	1	0	ENSMUSG00000019659	NA	NA	NA	Ccdc12	MGI Symbol	protein_coding	Coiled-coil domain-containing protein 12 [Source:UniProtKB/Swiss-Prot;Acc:Q8R344]	COILED COIL DOMAIN CONTAINING 12	NA	NA	NA	NA	NA	NA	NA	NA	NA	NA
DMR_477	chr9	110671001	110672000	7.24663e-09	3.14384e-05	-36.52	0	1	1	0	ENSMUSG00000104945	NA	NA	NA	Gm35715	MGI Symbol	antisense	predicted gene, 35715 [Source:MGI Symbol;Acc:MGI:5594874]		NA	NA	NA	NA	NA	NA	NA	NA	NA	NA
DMR_86	chr2	105690001	105691000	1.15144e-08	4.68315e-05	-16.0791	1	0	1	0	ENSMUSG00000027168	ENSMUSG00000027168	NA	NA	Pax6	MGI Symbol	protein_coding	Paired box protein Pax-6 [Source:UniProtKB/Swiss-Prot;Acc:P63015]	PAIRED BOX PAX 6	Pax6	MGI Symbol	protein_coding	Paired box protein Pax-6 [Source:UniProtKB/Swiss-Prot;Acc:P63015]	PAIRED BOX PAX 6	NA	NA	NA	NA	NA
DMR_68	chr2	61494001	61495000	1.18835e-08	4.68682e-05	-35.6808	0	0	0	1	NA	NA	1237	ENSMUSG00000088340	NA	NA	NA	NA	NA	NA	NA	NA	NA	NA	Gm22338	MGI Symbol	snoRNA	predicted gene, 22338 [Source:MGI Symbol;Acc:MGI:5452115]
DMR_832	chr18	57482001	57483000	1.47151e-08	5.47193e-05	17.6542	0	0	1	0	ENSMUSG00000086607	NA	NA	NA	4930511M06Rik	MGI Symbol	processed_transcript	RIKEN cDNA 4930511M06 gene [Source:MGI Symbol;Acc:MGI:1922334]		NA	NA	NA	NA	NA	NA	NA	NA	NA	NA
DMR_455	chr9	61018001	61019000	2.03419e-08	6.96711e-05	-10.9375	0	1	1	0	ENSMUSG00000111290	NA	NA	NA	Gm5122	MGI Symbol	lincRNA	predicted gene 5122 [Source:MGI Symbol;Acc:MGI:3779461]		NA	NA	NA	NA	NA	NA	NA	NA	NA	NA
DMR_551	chr11	57833001	57834000	2.21144e-08	7.38e-05	-13.2887	1	0	0	0	NA	ENSMUSG00000037335	-184	ENSMUSG00000037335	NA	NA	NA	NA	NA	Hand1	MGI Symbol	protein_coding	Heart- and neural crest derivatives-expressed protein 1 [Source:UniProtKB/Swiss-Prot;Acc:Q64279]	HEART AND NEURAL CREST DERIVATIVES EXPRESSED 1 EXTRAEMBRYONIC TISSUES HEART AUTONOMIC NERVOUS SYSTEM AND NEURAL CREST DERIVATIVES EXPRESSED 1 EHAND	Hand1	MGI Symbol	protein_coding	Heart- and neural crest derivatives-expressed protein 1 [Source:UniProtKB/Swiss-Prot;Acc:Q64279]	HEART AND NEURAL CREST DERIVATIVES EXPRESSED 1 EXTRAEMBRYONIC TISSUES HEART AUTONOMIC NERVOUS SYSTEM AND NEURAL CREST DERIVATIVES EXPRESSED 1 EHAND
DMR_462	chr9	71621001	71622000	3.0182e-08	9.35285e-05	-17.3053	0	0	0	1	NA	NA	9110	ENSMUSG00000032232	NA	NA	NA	NA	NA	NA	NA	NA	NA	NA	Cgnl1	MGI Symbol	protein_coding	cingulin like 1 [Source:HGNC Symbol;Acc:HGNC:25931]	CINGULIN
DMR_822	chr17	78264001	78265000	2.98164e-08	9.35285e-05	-12.575	0	0	1	0	ENSMUSG00000024074	NA	NA	NA	Crim1	MGI Symbol	protein_coding	Cysteine-rich motor neuron 1 protein [Source:UniProtKB/Swiss-Prot;Acc:Q9JLL0]	CYSTEINE RICH MOTOR NEURON 1 PRECURSOR CRIM 1	NA	NA	NA	NA	NA	NA	NA	NA	NA	NA
DMR_540	chr11	39596001	39597000	3.2145e-08	9.72952e-05	-16.8141	0	0	0	1	NA	NA	130713	ENSMUSG00000083806	NA	NA	NA	NA	NA	NA	NA	NA	NA	NA	Gm12131	MGI Symbol	processed_pseudogene	predicted gene 12131 [Source:MGI Symbol;Acc:MGI:3651513]
DMR_552	chr11	57963001	57964000	4.73683e-08	0.000134022	-20.6583	0	0	0	1	NA	NA	-5342	ENSMUSG00000089280	NA	NA	NA	NA	NA	NA	NA	NA	NA	NA	Gm26025	MGI Symbol	misc_RNA	predicted gene, 26025 [Source:MGI Symbol;Acc:MGI:5455802]
DMR_858	chr19	36538001	36539000	5.41392e-08	0.00014992	-18.0283	0	0	0	1	NA	NA	-15639	ENSMUSG00000041180	NA	NA	NA	NA	NA	NA	NA	NA	NA	NA	Hectd2	MGI Symbol	protein_coding	Probable E3 ubiquitin-protein ligase HECTD2 [Source:UniProtKB/Swiss-Prot;Acc:Q8CDU6]
DMR_56	chr2	19429001	19430000	5.55615e-08	0.000150653	12.4107	0	1	1	0	ENSMUSG00000087103	NA	NA	NA	Gm13344	MGI Symbol	antisense	predicted gene 13344 [Source:MGI Symbol;Acc:MGI:3649239]		NA	NA	NA	NA	NA	NA	NA	NA	NA	NA
DMR_56	chr2	19429001	19430000	5.55615e-08	0.000150653	12.4107	0	1	1	0	ENSMUSG00000109733	NA	NA	NA	Gm33940	MGI Symbol	lincRNA	predicted gene, 33940 [Source:MGI Symbol;Acc:MGI:5593099]		NA	NA	NA	NA	NA	NA	NA	NA	NA	NA
DMR_529	chr11	4303001	4304000	5.69353e-08	0.000151228	37.7378	0	0	0	1	NA	NA	17543	ENSMUSG00000085512	NA	NA	NA	NA	NA	NA	NA	NA	NA	NA	Gm11958	MGI Symbol	lincRNA	predicted gene 11958 [Source:MGI Symbol;Acc:MGI:3652302]
DMR_740	chr15	76157001	76158000	6.60305e-08	0.000168508	-17.0205	0	0	0	1	NA	NA	6635	ENSMUSG00000116475	NA	NA	NA	NA	NA	NA	NA	NA	NA	NA	AC110211.2	Clone-based (Ensembl) gene	processed_pseudogene
DMR_92	chr2	125745001	125746000	7.63942e-08	0.000191207	-30.8343	0	1	1	0	ENSMUSG00000035093	NA	NA	NA	Secisbp2l	MGI Symbol	protein_coding	SECIS binding protein 2-like [Source:MGI Symbol;Acc:MGI:1917604]	SELENOCYSTEINE INSERTION SEQUENCE BINDING 2 SECIS BINDING 2	NA	NA	NA	NA	NA	NA	NA	NA	NA	NA
DMR_361	chr7	68216001	68217000	1.07954e-07	0.000260189	-10.9524	0	0	1	0	ENSMUSG00000005533	NA	NA	NA	Igf1r	MGI Symbol	protein_coding	insulin like growth factor 1 receptor [Source:HGNC Symbol;Acc:HGNC:5465]	INSULIN GROWTH FACTOR 1 RECEPTOR PRECURSOR EC_2.7.10.1 INSULIN GROWTH FACTOR I RECEPTOR IGF I RECEPTOR CD221 ANTIGEN [CONTAINS INSULIN GROWTH FACTOR 1 RECEPTOR ALPHA CHAIN; INSULIN GROWTH FACTOR 1 RECEPTOR BETA CHAIN]	NA	NA	NA	NA	NA	NA	NA	NA	NA	NA
DMR_676	chr13	70702001	70703000	1.16481e-07	0.000275639	-23.6506	0	0	0	1	NA	NA	-3233	ENSMUSG00000113794	NA	NA	NA	NA	NA	NA	NA	NA	NA	NA	Gm36607	MGI Symbol	antisense	predicted gene, 36607 [Source:MGI Symbol;Acc:MGI:5595766]
DMR_488	chr10	21998001	21999000	1.23928e-07	0.00028297	-14.8912	0	1	1	0	ENSMUSG00000019970	NA	NA	NA	Sgk1	MGI Symbol	protein_coding	Serine/threonine-protein kinase Sgk1 [Source:UniProtKB/Swiss-Prot;Acc:Q9WVC6]	SERINE/THREONINE KINASE SGK1 EC_2.7.11.1 SERUM/GLUCOCORTICOID REGULATED KINASE 1	NA	NA	NA	NA	NA	NA	NA	NA	NA	NA
DMR_560	chr11	63143001	63144000	1.32887e-07	0.000298194	-13.4236	0	0	1	0	ENSMUSG00000018217	NA	NA	NA	Pmp22	MGI Symbol	protein_coding	peripheral myelin protein 22 isoform 2 [Source:RefSeq peptide;Acc:NP_001289190]	MEMBRANE	NA	NA	NA	NA	NA	NA	NA	NA	NA	NA
DMR_699	chr14	33993001	33994000	1.57942e-07	0.000342603	-15	0	1	1	0	ENSMUSG00000115726	NA	NA	NA	AC164099.2	Clone-based (Ensembl) gene	protein_coding		ANTHRAX TOXIN RECEPTOR PRECURSOR	NA	NA	NA	NA	NA	NA	NA	NA	NA	NA
DMR_360	chr7	66396001	66397000	1.74532e-07	0.000372384	-17.0316	0	0	1	0	ENSMUSG00000015134	NA	NA	NA	Aldh1a3	MGI Symbol	protein_coding	Aldehyde dehydrogenase family 1 member A3 [Source:UniProtKB/Swiss-Prot;Acc:Q9JHW9]	ALDEHYDE DEHYDROGENASE FAMILY 1 MEMBER A3 EC_1.2.1.5 ALDEHYDE DEHYDROGENASE 6 RETINALDEHYDE DEHYDROGENASE 3 RALDH 3 RALDH3	NA	NA	NA	NA	NA	NA	NA	NA	NA	NA
DMR_338	chr7	25637001	25638000	1.82318e-07	0.000375459	-12.4694	0	0	1	0	ENSMUSG00000060376	NA	NA	NA	Bckdha	MGI Symbol	protein_coding	branched chain ketoacid dehydrogenase E1, alpha polypeptide [Source:MGI Symbol;Acc:MGI:107701]	PYRUVATE DEHYDROGENASE E1 COMPONENT SUBUNIT ALPHA FORM MITOCHONDRIAL PRECURSOR EC_1.2.4.1 PDHE1 A TYPE	NA	NA	NA	NA	NA	NA	NA	NA	NA	NA
DMR_881	chrX	107816001	107817000	2.01256e-07	0.000402978	-42.3981	1	1	1	0	ENSMUSG00000031242	ENSMUSG00000031242	NA	NA	2610002M06Rik	MGI Symbol	protein_coding	Charged multivesicular body protein 1b-2 [Source:UniProtKB/Swiss-Prot;Acc:Q9CQD4]	CHARGED MULTIVESICULAR BODY CHROMATIN MODIFYING	2610002M06Rik	MGI Symbol	protein_coding	Charged multivesicular body protein 1b-2 [Source:UniProtKB/Swiss-Prot;Acc:Q9CQD4]	CHARGED MULTIVESICULAR BODY CHROMATIN MODIFYING	NA	NA	NA	NA	NA
DMR_881	chrX	107816001	107817000	2.01256e-07	0.000402978	-42.3981	1	1	1	0	ENSMUSG00000073007	ENSMUSG00000073007	NA	NA	Fam46d	MGI Symbol	protein_coding	family with sequence similarity 46 member D [Source:HGNC Symbol;Acc:HGNC:28399]	NUCLEOTIDYLTRANSFERASE FAM46D EC_2.7.7.-	Fam46d	MGI Symbol	protein_coding	family with sequence similarity 46 member D [Source:HGNC Symbol;Acc:HGNC:28399]	NUCLEOTIDYLTRANSFERASE FAM46D EC_2.7.7.-	NA	NA	NA	NA	NA
DMR_881	chrX	107816001	107817000	2.01256e-07	0.000402978	-42.3981	1	1	1	0	ENSMUSG00000031242	ENSMUSG00000073007	NA	NA	2610002M06Rik	MGI Symbol	protein_coding	Charged multivesicular body protein 1b-2 [Source:UniProtKB/Swiss-Prot;Acc:Q9CQD4]	CHARGED MULTIVESICULAR BODY CHROMATIN MODIFYING	Fam46d	MGI Symbol	protein_coding	family with sequence similarity 46 member D [Source:HGNC Symbol;Acc:HGNC:28399]	NUCLEOTIDYLTRANSFERASE FAM46D EC_2.7.7.-	NA	NA	NA	NA	NA
DMR_881	chrX	107816001	107817000	2.01256e-07	0.000402978	-42.3981	1	1	1	0	ENSMUSG00000073007	ENSMUSG00000031242	NA	NA	Fam46d	MGI Symbol	protein_coding	family with sequence similarity 46 member D [Source:HGNC Symbol;Acc:HGNC:28399]	NUCLEOTIDYLTRANSFERASE FAM46D EC_2.7.7.-	2610002M06Rik	MGI Symbol	protein_coding	Charged multivesicular body protein 1b-2 [Source:UniProtKB/Swiss-Prot;Acc:Q9CQD4]	CHARGED MULTIVESICULAR BODY CHROMATIN MODIFYING	NA	NA	NA	NA	NA
DMR_364	chr7	79786001	79787000	2.36588e-07	0.000459583	-15.1216	0	0	0	1	NA	NA	3626	ENSMUSG00000108506	NA	NA	NA	NA	NA	NA	NA	NA	NA	NA	Gm44705	MGI Symbol	processed_pseudogene	predicted gene 44705 [Source:MGI Symbol;Acc:MGI:5753281]
DMR_36	chr1	172357001	172358000	2.91798e-07	0.000558495	16.2597	0	0	1	0	ENSMUSG00000044708	NA	NA	NA	Kcnj10	MGI Symbol	protein_coding	ATP-sensitive inward rectifier potassium channel 10 [Source:UniProtKB/Swiss-Prot;Acc:Q9JM63]	INWARD RECTIFIER POTASSIUM CHANNEL INWARD RECTIFIER K + CHANNEL POTASSIUM CHANNEL INWARDLY RECTIFYING SUBFAMILY J MEMBER	NA	NA	NA	NA	NA	NA	NA	NA	NA	NA
DMR_374	chr7	116264001	116265000	3.12463e-07	0.00058096	28.7393	1	1	1	0	ENSMUSG00000045659	ENSMUSG00000045659	NA	NA	Plekha7	MGI Symbol	protein_coding	Pleckstrin homology domain-containing family A member 7 [Source:UniProtKB/Swiss-Prot;Acc:Q3UIL6]	PLECKSTRIN HOMOLOGY DOMAIN CONTAINING FAMILY A MEMBER 7 PH DOMAIN CONTAINING FAMILY A MEMBER 7 HEART ADAPTER 1	Plekha7	MGI Symbol	protein_coding	Pleckstrin homology domain-containing family A member 7 [Source:UniProtKB/Swiss-Prot;Acc:Q3UIL6]	PLECKSTRIN HOMOLOGY DOMAIN CONTAINING FAMILY A MEMBER 7 PH DOMAIN CONTAINING FAMILY A MEMBER 7 HEART ADAPTER 1	NA	NA	NA	NA	NA
DMR_194	chr4	136210001	136211000	3.35214e-07	0.000581711	-14.2419	0	0	1	0	ENSMUSG00000036995	NA	NA	NA	Asap3	MGI Symbol	protein_coding	Arf-GAP with SH3 domain, ANK repeat and PH domain-containing protein 3 [Source:UniProtKB/Swiss-Prot;Acc:Q5U464]	ARF GAP WITH SH3 DOMAIN ANK REPEAT AND PH DOMAIN CONTAINING 3 DEVELOPMENT AND DIFFERENTIATION ENHANCING FACTOR 1	NA	NA	NA	NA	NA	NA	NA	NA	NA	NA
DMR_281	chr6	47780001	47781000	3.24493e-07	0.000581711	15.8964	1	0	0	0	NA	ENSMUSG00000064945	-624	ENSMUSG00000064945	NA	NA	NA	NA	NA	Rny3	MGI Symbol	misc_RNA	RNA, Y3 small cytoplasmic (associated with Ro protein) [Source:MGI Symbol;Acc:MGI:107304]		Rny3	MGI Symbol	misc_RNA	RNA, Y3 small cytoplasmic (associated with Ro protein) [Source:MGI Symbol;Acc:MGI:107304]
DMR_559	chr11	62901001	62902000	3.28612e-07	0.000581711	45.7836	0	0	1	0	ENSMUSG00000014177	NA	NA	NA	Tvp23b	MGI Symbol	protein_coding	trans-golgi network vesicle protein 23B [Source:MGI Symbol;Acc:MGI:1914760]	GOLGI APPARATUS MEMBRANE TVP23	NA	NA	NA	NA	NA	NA	NA	NA	NA	NA
DMR_606	chr11	117779001	117780000	3.5667e-07	0.00058974	-19.5887	1	1	1	0	ENSMUSG00000025572	ENSMUSG00000025572	NA	NA	Tmc6	MGI Symbol	protein_coding	transmembrane channel-like gene family 6 [Source:MGI Symbol;Acc:MGI:1098686]		Tmc6	MGI Symbol	protein_coding	transmembrane channel-like gene family 6 [Source:MGI Symbol;Acc:MGI:1098686]		NA	NA	NA	NA	NA
DMR_606	chr11	117779001	117780000	3.5667e-07	0.00058974	-19.5887	1	1	1	0	ENSMUSG00000025572	ENSMUSG00000050106	NA	NA	Tmc6	MGI Symbol	protein_coding	transmembrane channel-like gene family 6 [Source:MGI Symbol;Acc:MGI:1098686]		Tmc8	MGI Symbol	protein_coding	Transmembrane channel-like protein 8 [Source:UniProtKB/Swiss-Prot;Acc:Q7TN58]	TRANSMEMBRANE CHANNEL	NA	NA	NA	NA	NA
DMR_368	chr7	98685001	98686000	4.87024e-07	0.000751977	-18.6111	0	0	1	0	ENSMUSG00000086477	NA	NA	NA	Gm15506	MGI Symbol	processed_transcript	predicted gene 15506 [Source:MGI Symbol;Acc:MGI:3782954]		NA	NA	NA	NA	NA	NA	NA	NA	NA	NA
DMR_545	chr11	52086001	52087000	4.99643e-07	0.000756149	15.7597	0	0	1	0	ENSMUSG00000020389	NA	NA	NA	Cdkl3	MGI Symbol	protein_coding	Cyclin-dependent kinase-like 3 [Source:UniProtKB/Swiss-Prot;Acc:Q8BLF2]	CYCLIN DEPENDENT KINASE 3 EC_2.7.11.22	NA	NA	NA	NA	NA	NA	NA	NA	NA	NA
DMR_545	chr11	52086001	52087000	4.99643e-07	0.000756149	15.7597	0	0	1	0	ENSMUSG00000097219	NA	NA	NA	Gm26551	MGI Symbol	lincRNA	predicted gene, 26551 [Source:MGI Symbol;Acc:MGI:5477045]		NA	NA	NA	NA	NA	NA	NA	NA	NA	NA
DMR_419	chr8	121129001	121130000	5.17295e-07	0.000773865	12.3099	0	1	1	0	ENSMUSG00000092329	NA	NA	NA	Gm20388	MGI Symbol	protein_coding	predicted gene 20388 [Source:MGI Symbol;Acc:MGI:5141853]	POLYPEPTIDE N ACETYLGALACTOSAMINYLTRANSFERASE 2 EC_2.4.1.41 POLYPEPTIDE GALNAC TRANSFERASE 2 GALNAC T2 PP GANTASE 2 UDP ACETYLGALACTOSAMINYLTRANSFERASE 2 UDP GALNAC:POLYPEPTIDE N ACETYLGALACTOSAMINYLTRANSFERASE 2 [CONTAINS POLYPEPTIDE N ACETYLGALACTOSAMINYLTRANSFERASE 2 SOLUBLE FORM]	NA	NA	NA	NA	NA	NA	NA	NA	NA	NA
DMR_419	chr8	121129001	121130000	5.17295e-07	0.000773865	12.3099	0	1	1	0	ENSMUSG00000097084	NA	NA	NA	Foxl1	MGI Symbol	protein_coding	Forkhead box protein L1 [Source:UniProtKB/Swiss-Prot;Acc:Q64731]	FORKHEAD BOX L1 FORKHEAD RELATED FKHL11 TRANSCRIPTION FACTOR	NA	NA	NA	NA	NA	NA	NA	NA	NA	NA
DMR_835	chr18	66170001	66171000	5.27504e-07	0.000780169	12.5523	0	0	1	0	ENSMUSG00000046318	NA	NA	NA	Ccbe1	MGI Symbol	protein_coding	Collagen and calcium-binding EGF domain-containing protein 1 [Source:UniProtKB/Swiss-Prot;Acc:Q3MI99]	COLLAGEN AND CALCIUM BINDING EGF DOMAIN CONTAINING 1 PRECURSOR FULL OF FLUID	NA	NA	NA	NA	NA	NA	NA	NA	NA	NA
DMR_663	chr13	42954001	42955000	5.55523e-07	0.000812377	15.6257	0	0	1	0	ENSMUSG00000054728	NA	NA	NA	Phactr1	MGI Symbol	protein_coding	Phosphatase and actin regulator 1 [Source:UniProtKB/Swiss-Prot;Acc:Q2M3X8]		NA	NA	NA	NA	NA	NA	NA	NA	NA	NA
DMR_565	chr11	69833001	69834000	5.90159e-07	0.00084406	21.6986	0	1	1	0	ENSMUSG00000051790	NA	NA	NA	Nlgn2	MGI Symbol	protein_coding	Neuroligin-2 [Source:UniProtKB/Swiss-Prot;Acc:Q69ZK9]	NEUROLIGIN 2 PRECURSOR	NA	NA	NA	NA	NA	NA	NA	NA	NA	NA
DMR_720	chr14	120434001	120435000	5.88157e-07	0.00084406	-16.2402	0	0	0	1	NA	NA	37516	ENSMUSG00000022139	NA	NA	NA	NA	NA	NA	NA	NA	NA	NA	Mbnl2	MGI Symbol	protein_coding	Muscleblind-like protein 2 [Source:UniProtKB/Swiss-Prot;Acc:Q8C181]	MUSCLEBLIND
DMR_648	chr12	110021001	110022000	7.18625e-07	0.00100569	-12.6839	0	0	1	0	ENSMUSG00000113063	NA	NA	NA	Gm34667	MGI Symbol	lincRNA	predicted gene, 34667 [Source:MGI Symbol;Acc:MGI:5593826]		NA	NA	NA	NA	NA	NA	NA	NA	NA	NA
DMR_410	chr8	114923001	114924000	7.98247e-07	0.00108221	17.0273	0	0	1	0	ENSMUSG00000004637	NA	NA	NA	Wwox	MGI Symbol	protein_coding	WW domain-containing oxidoreductase [Source:MGI Symbol;Acc:MGI:1931237]	WW DOMAIN CONTAINING OXIDOREDUCTASE EC_1.1.1.-	NA	NA	NA	NA	NA	NA	NA	NA	NA	NA
DMR_228	chr5	43283001	43284000	8.41649e-07	0.00112324	23.759	0	1	1	0	ENSMUSG00000039782	NA	NA	NA	Cpeb2	MGI Symbol	protein_coding	cytoplasmic polyadenylation element-binding protein 2 isoform 1 [Source:RefSeq peptide;Acc:NP_787951]	CYTOPLASMIC POLYADENYLATION ELEMENT BINDING 2 CPE BP2 CPE BINDING 2 2	NA	NA	NA	NA	NA	NA	NA	NA	NA	NA
DMR_355	chr7	49440001	49441000	8.45772e-07	0.00112324	14.8567	0	0	1	0	ENSMUSG00000052512	NA	NA	NA	Nav2	MGI Symbol	protein_coding	neuron navigator 2 [Source:HGNC Symbol;Acc:HGNC:15997]		NA	NA	NA	NA	NA	NA	NA	NA	NA	NA
DMR_702	chr14	52009001	52010000	8.91267e-07	0.00115999	10.7009	1	1	1	0	ENSMUSG00000049295	ENSMUSG00000049295	NA	NA	Zfp219	MGI Symbol	protein_coding	zinc finger protein 219 [Source:MGI Symbol;Acc:MGI:1917140]	ZINC FINGER 219	Zfp219	MGI Symbol	protein_coding	zinc finger protein 219 [Source:MGI Symbol;Acc:MGI:1917140]	ZINC FINGER 219	NA	NA	NA	NA	NA
DMR_447	chr9	49710001	49711000	9.29359e-07	0.00119759	-16.0233	0	0	1	0	ENSMUSG00000039542	NA	NA	NA	Ncam1	MGI Symbol	protein_coding	neural cell adhesion molecule 1 isoform 3 [Source:RefSeq peptide;Acc:NP_001106675]	NEURAL CELL ADHESION MOLECULE 1 PRECURSOR N CAM 1 NCAM 1	NA	NA	NA	NA	NA	NA	NA	NA	NA	NA
DMR_567	chr11	71788001	71789000	1.02307e-06	0.00129496	-20.7541	0	1	1	0	ENSMUSG00000020811	NA	NA	NA	Wscd1	MGI Symbol	protein_coding	WSC domain containing 1 [Source:MGI Symbol;Acc:MGI:2448493]	WSC DOMAIN CONTAINING 1	NA	NA	NA	NA	NA	NA	NA	NA	NA	NA
DMR_766	chr15	100666001	100667000	1.06685e-06	0.00133511	-10.752	0	0	1	0	ENSMUSG00000098112	NA	NA	NA	Bin2	MGI Symbol	protein_coding	bridging integrator 2 [Source:HGNC Symbol;Acc:HGNC:1053]	AMBIGUOUS	NA	NA	NA	NA	NA	NA	NA	NA	NA	NA
DMR_520	chr10	118795001	118796000	1.17904e-06	0.00142085	-20.0633	0	0	0	1	NA	NA	9260	ENSMUSG00000112198	NA	NA	NA	NA	NA	NA	NA	NA	NA	NA	Gm4065	MGI Symbol	lincRNA	predicted gene 4065 [Source:MGI Symbol;Acc:MGI:3782240]
DMR_883	chrX	135210001	135211000	1.36799e-06	0.00161859	-28.0142	1	1	1	0	ENSMUSG00000031409	ENSMUSG00000031409	NA	NA	Tceal6	MGI Symbol	protein_coding	transcription elongation factor A (SII)-like 6 [Source:MGI Symbol;Acc:MGI:1923939]	TRANSCRIPTION ELONGATION FACTOR A TCEA TRANSCRIPTION ELONGATION FACTOR S II	Tceal6	MGI Symbol	protein_coding	transcription elongation factor A (SII)-like 6 [Source:MGI Symbol;Acc:MGI:1923939]	TRANSCRIPTION ELONGATION FACTOR A TCEA TRANSCRIPTION ELONGATION FACTOR S II	NA	NA	NA	NA	NA
DMR_215	chr4	155389001	155390000	1.40601e-06	0.00161941	30.5551	0	1	1	0	ENSMUSG00000029054	NA	NA	NA	Gabrd	MGI Symbol	protein_coding	Gamma-aminobutyric acid receptor subunit delta [Source:UniProtKB/Swiss-Prot;Acc:P22933]		NA	NA	NA	NA	NA	NA	NA	NA	NA	NA
DMR_859	chr19	37726001	37727000	1.39067e-06	0.00161941	-10.6219	0	0	0	1	NA	NA	28195	ENSMUSG00000024987	NA	NA	NA	NA	NA	NA	NA	NA	NA	NA	Cyp26a1	MGI Symbol	protein_coding	cytochrome P450 family 26 subfamily A member 1 [Source:HGNC Symbol;Acc:HGNC:2603]	CYTOCHROME P450 EC_1.14.13.- RETINOIC ACID METABOLIZING CYTOCHROME
DMR_539	chr11	36090001	36091000	1.44494e-06	0.00164965	-32.8958	0	0	1	0	ENSMUSG00000049336	NA	NA	NA	Tenm2	MGI Symbol	protein_coding	teneurin-2 isoform 2 [Source:RefSeq peptide;Acc:NP_001277631]	TENEURIN TEN ODD OZ/TEN M HOMOLOG TENASCIN TEN TENEURIN TRANSMEMBRANE	NA	NA	NA	NA	NA	NA	NA	NA	NA	NA
DMR_798	chr16	95601001	95602000	1.48968e-06	0.00168593	-28.5367	0	0	0	1	NA	NA	-14409	ENSMUSG00000040732	NA	NA	NA	NA	NA	NA	NA	NA	NA	NA	Erg	MGI Symbol	protein_coding	Transcriptional regulator ERG [Source:UniProtKB/Swiss-Prot;Acc:P81270]	TRANSCRIPTIONAL REGULATOR ERG
DMR_73	chr2	73037001	73038000	1.52789e-06	0.00171427	-17.4024	0	0	0	1	NA	NA	49762	ENSMUSG00000063714	NA	NA	NA	NA	NA	NA	NA	NA	NA	NA	Sp3os	MGI Symbol	antisense	trans-acting transcription factor 3, opposite strand [Source:MGI Symbol;Acc:MGI:1914936]
DMR_382	chr7	139653001	139654000	1.65301e-06	0.0018079	15.1699	0	1	1	0	ENSMUSG00000049571	NA	NA	NA	Cfap46	MGI Symbol	protein_coding	cilia and flagella associated protein 46 [Source:MGI Symbol;Acc:MGI:2444387]	CILIA AND FLAGELLA ASSOCIATED 46 TETRATRICOPEPTIDE REPEAT 40	NA	NA	NA	NA	NA	NA	NA	NA	NA	NA
DMR_811	chr17	39064001	39065000	1.64875e-06	0.0018079	13.0269	0	0	0	1	NA	NA	12038	ENSMUSG00000096697	NA	NA	NA	NA	NA	NA	NA	NA	NA	NA	Esp23	MGI Symbol	protein_coding
DMR_530	chr11	5692001	5693000	1.6818e-06	0.00180898	-23.4062	0	0	0	1	NA	NA	-13370	ENSMUSG00000081691	NA	NA	NA	NA	NA	NA	NA	NA	NA	NA	Gm11965	MGI Symbol	processed_pseudogene	predicted gene 11965 [Source:MGI Symbol;Acc:MGI:3649323]
DMR_886	chrY	74730001	74731000	1.67123e-06	0.00180898	10.4626	0	0	0	1	NA	NA	18248	ENSMUSG00000093946	NA	NA	NA	NA	NA	NA	NA	NA	NA	NA	Gm22832	MGI Symbol	rRNA	predicted gene, 22832 [Source:MGI Symbol;Acc:MGI:5452609]
DMR_605	chr11	116649001	116650000	1.79626e-06	0.00191626	11.4896	0	1	1	0	ENSMUSG00000020810	NA	NA	NA	Cygb	MGI Symbol	protein_coding	Cytoglobin [Source:UniProtKB/Swiss-Prot;Acc:Q9CX80]	GLOBIN	NA	NA	NA	NA	NA	NA	NA	NA	NA	NA
DMR_667	chr13	47153001	47154000	1.90173e-06	0.00199605	-12.0748	0	1	1	0	ENSMUSG00000038068	NA	NA	NA	Rnf144b	MGI Symbol	protein_coding	E3 ubiquitin-protein ligase RNF144B [Source:UniProtKB/Swiss-Prot;Acc:Q8BKD6]	E3 UBIQUITIN LIGASE RNF144B EC_2.3.2.27 IBR DOMAIN CONTAINING 2 RING FINGER 144B	NA	NA	NA	NA	NA	NA	NA	NA	NA	NA
DMR_667	chr13	47153001	47154000	1.90173e-06	0.00199605	-12.0748	0	1	1	0	ENSMUSG00000114882	NA	NA	NA	Gm48581	MGI Symbol	TEC	predicted gene, 48581 [Source:MGI Symbol;Acc:MGI:6098148]		NA	NA	NA	NA	NA	NA	NA	NA	NA	NA
DMR_60	chr2	32645001	32646000	1.92742e-06	0.00200683	25.7093	1	0	0	0	NA	ENSMUSG00000026814	-595	ENSMUSG00000026814	NA	NA	NA	NA	NA	Eng	MGI Symbol	protein_coding	Endoglin [Source:UniProtKB/Swiss-Prot;Acc:Q63961]	TRANSFORMING GROWTH FACTOR BETA RECEPTOR TYPE 3 PRECURSOR TGF BETA RECEPTOR TYPE 3 TGFR 3 BETAGLYCAN TRANSFORMING GROWTH FACTOR BETA RECEPTOR III TGF BETA RECEPTOR TYPE III	Eng	MGI Symbol	protein_coding	Endoglin [Source:UniProtKB/Swiss-Prot;Acc:Q63961]	TRANSFORMING GROWTH FACTOR BETA RECEPTOR TYPE 3 PRECURSOR TGF BETA RECEPTOR TYPE 3 TGFR 3 BETAGLYCAN TRANSFORMING GROWTH FACTOR BETA RECEPTOR III TGF BETA RECEPTOR TYPE III
DMR_392	chr8	24504001	24505000	1.99357e-06	0.00205924	11.0443	1	0	0	0	NA	ENSMUSG00000109237	-1430	ENSMUSG00000109237	NA	NA	NA	NA	NA	9130214F15Rik	MGI Symbol	TEC	RIKEN cDNA 9130214F15 gene [Source:MGI Symbol;Acc:MGI:1924373]		9130214F15Rik	MGI Symbol	TEC	RIKEN cDNA 9130214F15 gene [Source:MGI Symbol;Acc:MGI:1924373]
DMR_517	chr10	111594001	111595000	2.13312e-06	0.00213559	14.3666	1	1	1	0	ENSMUSG00000097082	ENSMUSG00000097082	NA	NA	4933440J02Rik	MGI Symbol	lincRNA	RIKEN cDNA 4933440J02 gene [Source:MGI Symbol;Acc:MGI:1918571]		4933440J02Rik	MGI Symbol	lincRNA	RIKEN cDNA 4933440J02 gene [Source:MGI Symbol;Acc:MGI:1918571]		NA	NA	NA	NA	NA
DMR_75	chr2	74691001	74692000	2.46592e-06	0.00233836	13.2948	1	1	1	0	ENSMUSG00000099521	ENSMUSG00000050368	NA	NA	Gm28309	MGI Symbol	processed_transcript	predicted gene 28309 [Source:MGI Symbol;Acc:MGI:5579015]		Hoxd10	MGI Symbol	protein_coding	Homeobox protein Hox-D10 [Source:UniProtKB/Swiss-Prot;Acc:P28359]	HOMEOBOX HOX D10	NA	NA	NA	NA	NA
DMR_75	chr2	74691001	74692000	2.46592e-06	0.00233836	13.2948	1	1	1	0	ENSMUSG00000050368	ENSMUSG00000050368	NA	NA	Hoxd10	MGI Symbol	protein_coding	Homeobox protein Hox-D10 [Source:UniProtKB/Swiss-Prot;Acc:P28359]	HOMEOBOX HOX D10	Hoxd10	MGI Symbol	protein_coding	Homeobox protein Hox-D10 [Source:UniProtKB/Swiss-Prot;Acc:P28359]	HOMEOBOX HOX D10	NA	NA	NA	NA	NA
DMR_501	chr10	78168001	78169000	2.47939e-06	0.00233836	27.3742	1	1	1	0	ENSMUSG00000053329	ENSMUSG00000053329	NA	NA	D10Jhu81e	MGI Symbol	protein_coding	ES1 protein homolog, mitochondrial [Source:UniProtKB/Swiss-Prot;Acc:Q9D172]	ES1 MITOCHONDRIAL PRECURSOR	D10Jhu81e	MGI Symbol	protein_coding	ES1 protein homolog, mitochondrial [Source:UniProtKB/Swiss-Prot;Acc:Q9D172]	ES1 MITOCHONDRIAL PRECURSOR	NA	NA	NA	NA	NA
DMR_593	chr11	107188001	107189000	2.42647e-06	0.00233836	-22.887	1	0	1	0	ENSMUSG00000018433	ENSMUSG00000081360	NA	NA	Nol11	MGI Symbol	protein_coding	Nucleolar protein 11 [Source:UniProtKB/Swiss-Prot;Acc:Q8BJW5]	NUCLEOLAR 11	Gm11718	MGI Symbol	processed_pseudogene	predicted gene 11718 [Source:MGI Symbol;Acc:MGI:3649216]		NA	NA	NA	NA	NA
DMR_743	chr15	77797001	77798000	2.59302e-06	0.00242793	-10.0257	0	1	1	0	ENSMUSG00000022443	NA	NA	NA	Myh9	MGI Symbol	protein_coding	myosin, heavy polypeptide 9, non-muscle [Source:MGI Symbol;Acc:MGI:107717]	MYOSIN 9 CELLULAR MYOSIN HEAVY CHAIN TYPE A MYOSIN HEAVY CHAIN 9 MYOSIN HEAVY CHAIN NON MUSCLE IIA NON MUSCLE MYOSIN HEAVY CHAIN A NMMHC A NON MUSCLE MYOSIN HEAVY CHAIN IIA NMMHC II A NMMHC IIA	NA	NA	NA	NA	NA	NA	NA	NA	NA	NA
DMR_558	chr11	62257001	62258000	2.62678e-06	0.00244198	-40.6269	0	0	1	0	ENSMUSG00000018500	NA	NA	NA	Adora2b	MGI Symbol	protein_coding	adenosine A2b receptor [Source:MGI Symbol;Acc:MGI:99403]	ADENOSINE RECEPTOR	NA	NA	NA	NA	NA	NA	NA	NA	NA	NA
DMR_498	chr10	66641001	66642000	2.76619e-06	0.00253536	-11.3791	0	1	1	0	ENSMUSG00000101338	NA	NA	NA	Gm28139	MGI Symbol	lincRNA	predicted gene 28139 [Source:MGI Symbol;Acc:MGI:5578845]		NA	NA	NA	NA	NA	NA	NA	NA	NA	NA
DMR_526	chr10	127220001	127221000	2.75821e-06	0.00253536	-11.8499	0	0	0	1	NA	NA	-8417	ENSMUSG00000025417	NA	NA	NA	NA	NA	NA	NA	NA	NA	NA	Pip4k2c	MGI Symbol	protein_coding	Phosphatidylinositol 5-phosphate 4-kinase type-2 gamma [Source:UniProtKB/Swiss-Prot;Acc:Q91XU3]	PHOSPHATIDYLINOSITOL 5 PHOSPHATE 4 KINASE TYPE 2 GAMMA EC_2.7.1.149 PHOSPHATIDYLINOSITOL 5 PHOSPHATE 4 KINASE TYPE II GAMMA PI 5 P 4 KINASE TYPE II GAMMA PIP4KII GAMMA
DMR_97	chr2	152982001	152983000	2.93866e-06	0.00259578	-13.5038	0	0	1	0	ENSMUSG00000074673	NA	NA	NA	Ttll9	MGI Symbol	protein_coding	tubulin tyrosine ligase-like family, member 9 [Source:MGI Symbol;Acc:MGI:1913589]	PROBABLE TUBULIN POLYGLUTAMYLASE TTLL9 EC 6 TUBULIN TYROSINE LIGASE 9	NA	NA	NA	NA	NA	NA	NA	NA	NA	NA
DMR_142	chr3	109152001	109153000	2.94131e-06	0.00259578	13.4858	0	0	1	0	ENSMUSG00000040322	NA	NA	NA	Slc25a24	MGI Symbol	protein_coding	Calcium-binding mitochondrial carrier protein SCaMC-1 [Source:UniProtKB/Swiss-Prot;Acc:Q8BMD8]	CALCIUM BINDING MITOCHONDRIAL CARRIER SCAMC 1 SMALL CALCIUM BINDING MITOCHONDRIAL CARRIER 1 SOLUTE CARRIER FAMILY 25 MEMBER 24	NA	NA	NA	NA	NA	NA	NA	NA	NA	NA
DMR_450	chr9	56265001	56266000	2.94986e-06	0.00259578	-24.3706	0	1	1	0	ENSMUSG00000097111	NA	NA	NA	Peak1os	MGI Symbol	antisense	pseudopodium-enriched atypical kinase 1, opposite strand [Source:MGI Symbol;Acc:MGI:5477083]		NA	NA	NA	NA	NA	NA	NA	NA	NA	NA
DMR_450	chr9	56265001	56266000	2.94986e-06	0.00259578	-24.3706	0	1	1	0	ENSMUSG00000102617	NA	NA	NA	Gm37842	MGI Symbol	TEC	predicted gene, 37842 [Source:MGI Symbol;Acc:MGI:5611070]		NA	NA	NA	NA	NA	NA	NA	NA	NA	NA
DMR_450	chr9	56265001	56266000	2.94986e-06	0.00259578	-24.3706	0	1	1	0	ENSMUSG00000074305	NA	NA	NA	Peak1	MGI Symbol	protein_coding	Pseudopodium-enriched atypical kinase 1 [Source:UniProtKB/Swiss-Prot;Acc:Q69Z38]	PSEUDOPODIUM ENRICHED ATYPICAL KINASE 1 EC_2.7.10.2 SUGEN KINASE 269 TYROSINE KINASE SGK269	NA	NA	NA	NA	NA	NA	NA	NA	NA	NA
DMR_576	chr11	78978001	78979000	2.85494e-06	0.00259578	-20.4545	0	0	1	0	ENSMUSG00000001123	NA	NA	NA	Lgals9	MGI Symbol	protein_coding	Galectin-9 [Source:UniProtKB/Swiss-Prot;Acc:O08573]	GALECTIN GAL	NA	NA	NA	NA	NA	NA	NA	NA	NA	NA
DMR_752	chr15	82222001	82223000	2.95178e-06	0.00259578	14.3466	0	1	0	0	ENSMUSG00000068105	NA	NA	NA	Tnfrsf13c	MGI Symbol	protein_coding	tumor necrosis factor receptor superfamily, member 13c [Source:MGI Symbol;Acc:MGI:1919299]	TUMOR NECROSIS FACTOR RECEPTOR SUPERFAMILY MEMBER 13C B CELL ACTIVATING FACTOR RECEPTOR BAFF RECEPTOR BAFF R BLYS RECEPTOR 3 CD268 ANTIGEN	NA	NA	NA	NA	NA	NA	NA	NA	NA	NA
DMR_372	chr7	109111001	109112000	3.00728e-06	0.00262684	17.8076	0	0	0	1	NA	NA	-27671	ENSMUSG00000048330	NA	NA	NA	NA	NA	NA	NA	NA	NA	NA	Ric3	MGI Symbol	protein_coding	Protein RIC-3 [Source:UniProtKB/Swiss-Prot;Acc:Q8BPM6]
DMR_79	chr2	79431001	79432000	3.03325e-06	0.00263186	12.1444	1	0	1	0	ENSMUSG00000075256	ENSMUSG00000075256	NA	NA	Cerkl	MGI Symbol	protein_coding	ceramide kinase-like [Source:MGI Symbol;Acc:MGI:3037816]	CERAMIDE KINASE	Cerkl	MGI Symbol	protein_coding	ceramide kinase-like [Source:MGI Symbol;Acc:MGI:3037816]	CERAMIDE KINASE	NA	NA	NA	NA	NA
DMR_638	chr12	93880001	93881000	3.1279e-06	0.00269601	16.1889	0	0	0	1	NA	NA	-46338	ENSMUSG00000098931	NA	NA	NA	NA	NA	NA	NA	NA	NA	NA	Mir8099-2	MGI Symbol	miRNA	microRNA 8099-2 [Source:MGI Symbol;Acc:MGI:5531074]
DMR_725	chr15	6716001	6717000	3.35696e-06	0.00285562	-11.1809	0	0	1	0	ENSMUSG00000050310	NA	NA	NA	Rictor	MGI Symbol	protein_coding	RPTOR independent companion of MTOR, complex 2 [Source:MGI Symbol;Acc:MGI:1926007]		NA	NA	NA	NA	NA	NA	NA	NA	NA	NA
DMR_59	chr2	31340001	31341000	3.42926e-06	0.00289818	-22.9307	0	0	1	0	ENSMUSG00000055632	NA	NA	NA	Hmcn2	MGI Symbol	protein_coding	Hemicentin-2 [Source:UniProtKB/Swiss-Prot;Acc:A2AJ76]	HEMICENTIN 2 PRECURSOR	NA	NA	NA	NA	NA	NA	NA	NA	NA	NA
DMR_124	chr3	52685001	52686000	3.48815e-06	0.00291016	17.6801	0	0	0	1	NA	NA	36756	ENSMUSG00000065926	NA	NA	NA	NA	NA	NA	NA	NA	NA	NA	Gm22798	MGI Symbol	snRNA	predicted gene, 22798 [Source:MGI Symbol;Acc:MGI:5452575]
DMR_580	chr11	82235001	82236000	3.66683e-06	0.00302051	-16.129	0	0	1	0	ENSMUSG00000020702	NA	NA	NA	Ccl1	MGI Symbol	protein_coding	C-C motif chemokine 1 [Source:UniProtKB/Swiss-Prot;Acc:P10146]		NA	NA	NA	NA	NA	NA	NA	NA	NA	NA
DMR_471	chr9	98842001	98843000	3.77936e-06	0.00303633	19.2937	1	1	0	0	ENSMUSG00000091080	ENSMUSG00000091080	NA	NA	Prr23a1	MGI Symbol	protein_coding	proline rich 23A, member 1 [Source:MGI Symbol;Acc:MGI:3645743]	PROLINE RICH	Prr23a1	MGI Symbol	protein_coding	proline rich 23A, member 1 [Source:MGI Symbol;Acc:MGI:3645743]	PROLINE RICH	NA	NA	NA	NA	NA
DMR_643	chr12	104032001	104033000	3.74141e-06	0.00303633	-19.2619	0	1	1	0	ENSMUSG00000041567	NA	NA	NA	Serpina12	MGI Symbol	protein_coding	Serpin A12 [Source:UniProtKB/Swiss-Prot;Acc:Q7TMF5]	SERPIN A12 PRECURSOR VISCERAL ADIPOSE TISSUE DERIVED SERINE PROTEASE INHIBITOR VASPIN VISCERAL ADIPOSE SPECIFIC SERPIN	NA	NA	NA	NA	NA	NA	NA	NA	NA	NA
DMR_855	chr19	21346001	21347000	3.76427e-06	0.00303633	15.5556	0	0	0	1	NA	NA	69963	ENSMUSG00000024750	NA	NA	NA	NA	NA	NA	NA	NA	NA	NA	Zfand5	MGI Symbol	protein_coding	zinc finger, AN1-type domain 5 [Source:MGI Symbol;Acc:MGI:1278334]	AN1 TYPE ZINC FINGER 5 ZINC FINGER A20 DOMAIN CONTAINING 2 ZINC FINGER 216
DMR_537	chr11	31779001	31780000	3.88387e-06	0.00304178	-13.2046	0	0	0	1	NA	NA	44474	ENSMUSG00000085772	NA	NA	NA	NA	NA	NA	NA	NA	NA	NA	D630024D03Rik	MGI Symbol	lincRNA	RIKEN cDNA D630024D03 gene [Source:MGI Symbol;Acc:MGI:3041224]
DMR_599	chr11	112480001	112481000	3.91776e-06	0.00304178	14.5691	0	0	0	1	NA	NA	188399	ENSMUSG00000041674	NA	NA	NA	NA	NA	NA	NA	NA	NA	NA	BC006965	MGI Symbol	processed_transcript	cDNA sequence BC006965 [Source:MGI Symbol;Acc:MGI:2384955]
DMR_625	chr12	70107001	70108000	3.83401e-06	0.00304178	-10.3478	0	0	1	0	ENSMUSG00000021068	NA	NA	NA	Nin	MGI Symbol	protein_coding	Ninein [Source:UniProtKB/Swiss-Prot;Acc:Q61043]	NINEIN	NA	NA	NA	NA	NA	NA	NA	NA	NA	NA
DMR_45	chr1	188948001	188949000	4.12574e-06	0.00308637	-30.9494	0	1	1	0	ENSMUSG00000026609	NA	NA	NA	Ush2a	MGI Symbol	protein_coding	usherin [Source:MGI Symbol;Acc:MGI:1341292]		NA	NA	NA	NA	NA	NA	NA	NA	NA	NA
DMR_330	chr7	16784001	16785000	4.0608e-06	0.00308637	-24.0211	1	1	1	0	ENSMUSG00000001918	ENSMUSG00000001918	NA	NA	Slc1a5	MGI Symbol	protein_coding	solute carrier family 1 (neutral amino acid transporter), member 5 [Source:MGI Symbol;Acc:MGI:105305]	NEUTRAL AMINO ACID TRANSPORTER B 0 ATB 0 SODIUM DEPENDENT NEUTRAL AMINO ACID TRANSPORTER TYPE 2 SOLUTE CARRIER FAMILY 1 MEMBER 5	Slc1a5	MGI Symbol	protein_coding	solute carrier family 1 (neutral amino acid transporter), member 5 [Source:MGI Symbol;Acc:MGI:105305]	NEUTRAL AMINO ACID TRANSPORTER B 0 ATB 0 SODIUM DEPENDENT NEUTRAL AMINO ACID TRANSPORTER TYPE 2 SOLUTE CARRIER FAMILY 1 MEMBER 5	NA	NA	NA	NA	NA
DMR_679	chr13	73535001	73536000	4.12683e-06	0.00308637	19.0107	1	0	0	0	NA	ENSMUSG00000021609	-747	ENSMUSG00000021609	NA	NA	NA	NA	NA	Slc6a3	MGI Symbol	protein_coding	Sodium-dependent dopamine transporter [Source:UniProtKB/Swiss-Prot;Acc:Q61327]	SODIUM DEPENDENT DOPAMINE TRANSPORTER DA TRANSPORTER DAT SOLUTE CARRIER FAMILY 6 MEMBER 3	Slc6a3	MGI Symbol	protein_coding	Sodium-dependent dopamine transporter [Source:UniProtKB/Swiss-Prot;Acc:Q61327]	SODIUM DEPENDENT DOPAMINE TRANSPORTER DA TRANSPORTER DAT SOLUTE CARRIER FAMILY 6 MEMBER 3
DMR_810	chr17	35275001	35276000	4.03227e-06	0.00308637	-17.8101	0	0	0	1	NA	NA	3232	ENSMUSG00000092444	NA	NA	NA	NA	NA	NA	NA	NA	NA	NA	Gm18733	MGI Symbol	transcribed_unprocessed_pseudogene	predicted gene, 18733 [Source:MGI Symbol;Acc:MGI:5010918]
DMR_250	chr5	116166001	116167000	4.17681e-06	0.00308872	14.8001	0	0	1	0	ENSMUSG00000043913	NA	NA	NA	Ccdc60	MGI Symbol	protein_coding	Coiled-coil domain-containing protein 60 [Source:UniProtKB/Swiss-Prot;Acc:Q8C4J0]	COILED COIL DOMAIN CONTAINING 60	NA	NA	NA	NA	NA	NA	NA	NA	NA	NA
DMR_11	chr1	63337001	63338000	4.27322e-06	0.00312451	-12.4593	0	0	0	1	NA	NA	20051	ENSMUSG00000083039	NA	NA	NA	NA	NA	NA	NA	NA	NA	NA	Gm11606	MGI Symbol	processed_pseudogene	predicted gene 11606 [Source:MGI Symbol;Acc:MGI:3649658]
DMR_519	chr10	116912001	116913000	4.25027e-06	0.00312451	-17.9192	0	0	1	0	ENSMUSG00000064181	NA	NA	NA	Rab3ip	MGI Symbol	protein_coding	RAB3A interacting protein [Source:MGI Symbol;Acc:MGI:105933]	RAB 3A INTERACTING RAB3A INTERACTING RABIN 3 SSX2 INTERACTING	NA	NA	NA	NA	NA	NA	NA	NA	NA	NA
DMR_823	chr17	84713001	84714000	4.33979e-06	0.00315545	20.5987	0	1	1	0	ENSMUSG00000024120	NA	NA	NA	Lrpprc	MGI Symbol	protein_coding	Leucine-rich PPR motif-containing protein, mitochondrial [Source:UniProtKB/Swiss-Prot;Acc:Q6PB66]	MITOCHONDRIAL PRECURSOR	NA	NA	NA	NA	NA	NA	NA	NA	NA	NA
DMR_388	chr8	18459001	18460000	4.37087e-06	0.00316039	14.4324	0	0	0	1	NA	NA	52646	ENSMUSG00000077675	NA	NA	NA	NA	NA	NA	NA	NA	NA	NA	Gm24469	MGI Symbol	snoRNA	predicted gene, 24469 [Source:MGI Symbol;Acc:MGI:5454246]
DMR_232	chr5	64374001	64375000	4.46377e-06	0.00317466	-38.3169	0	0	0	1	NA	NA	-8454	ENSMUSG00000105443	NA	NA	NA	NA	NA	NA	NA	NA	NA	NA	Gm43837	MGI Symbol	lincRNA	predicted gene 43837 [Source:MGI Symbol;Acc:MGI:5663974]
DMR_607	chr11	118880001	118881000	4.42718e-06	0.00317466	17.1446	0	0	1	0	ENSMUSG00000025576	NA	NA	NA	Rbfox3	MGI Symbol	protein_coding	RNA binding 3 [Source:UniProtKB/Swiss-Prot;Acc:Q8BIF2]	RNA BINDING FOX 1 HOMOLOG 3 FOX 1 HOMOLOG C NEURONAL NUCLEI ANTIGEN NEUN ANTIGEN	NA	NA	NA	NA	NA	NA	NA	NA	NA	NA
DMR_224	chr5	33935001	33936000	4.85663e-06	0.00338017	-14.1762	0	0	1	0	ENSMUSG00000029111	NA	NA	NA	Nelfa	MGI Symbol	protein_coding	Negative elongation factor A [Source:UniProtKB/Swiss-Prot;Acc:Q8BG30]	NEGATIVE ELONGATION FACTOR A NELF A WOLF HIRSCHHORN SYNDROME CANDIDATE 2	NA	NA	NA	NA	NA	NA	NA	NA	NA	NA
DMR_283	chr6	49954001	49955000	5.09393e-06	0.00347406	12.8672	0	0	0	1	NA	NA	-95156	ENSMUSG00000107664	NA	NA	NA	NA	NA	NA	NA	NA	NA	NA	Gm18007	MGI Symbol	processed_pseudogene	predicted gene, 18007 [Source:MGI Symbol;Acc:MGI:5010192]
DMR_397	chr8	48705001	48706000	5.19536e-06	0.00348546	16.8967	0	0	1	0	ENSMUSG00000031561	NA	NA	NA	Tenm3	MGI Symbol	protein_coding	teneurin transmembrane protein 3 [Source:MGI Symbol;Acc:MGI:1345183]	TENEURIN TEN ODD OZ/TEN M HOMOLOG TENASCIN TEN TENEURIN TRANSMEMBRANE	NA	NA	NA	NA	NA	NA	NA	NA	NA	NA
DMR_323	chr6	146891001	146892000	5.2899e-06	0.00349484	24.7767	0	0	1	0	ENSMUSG00000016487	NA	NA	NA	Ppfibp1	MGI Symbol	protein_coding	PTPRF interacting protein, binding protein 1 (liprin beta 1) [Source:MGI Symbol;Acc:MGI:1914783]	LIPRIN ALPHA TYROSINE PHOSPHATASE RECEPTOR TYPE F POLYPEPTIDE INTERACTING ALPHA PTPRF INTERACTING ALPHA	NA	NA	NA	NA	NA	NA	NA	NA	NA	NA
DMR_837	chr18	67490001	67491000	5.42757e-06	0.00354976	-17.2592	0	1	0	0	ENSMUSG00000024533	NA	NA	NA	Spire1	MGI Symbol	protein_coding	1 [Source:UniProtKB/Swiss-Prot;Acc:Q52KF3]	SPIRE	NA	NA	NA	NA	NA	NA	NA	NA	NA	NA
DMR_15	chr1	74746001	74747000	5.50557e-06	0.00356494	-17.3906	0	0	1	0	ENSMUSG00000006542	NA	NA	NA	Prkag3	MGI Symbol	protein_coding	protein kinase, AMP-activated, gamma 3 non-catatlytic subunit [Source:MGI Symbol;Acc:MGI:1891343]	5' AMP ACTIVATED KINASE SUBUNIT GAMMA AMPK SUBUNIT GAMMA	NA	NA	NA	NA	NA	NA	NA	NA	NA	NA
DMR_384	chr7	145165001	145166000	5.56303e-06	0.00358431	-19.9239	0	0	1	0	ENSMUSG00000108967	NA	NA	NA	Gm45181	MGI Symbol	lincRNA	predicted gene 45181 [Source:MGI Symbol;Acc:MGI:5753757]		NA	NA	NA	NA	NA	NA	NA	NA	NA	NA
DMR_308	chr6	119465001	119466000	5.70874e-06	0.00365398	15.7668	0	0	1	0	ENSMUSG00000030170	NA	NA	NA	Wnt5b	MGI Symbol	protein_coding	wingless-type MMTV integration site family, member 5B [Source:MGI Symbol;Acc:MGI:98959]	WNT	NA	NA	NA	NA	NA	NA	NA	NA	NA	NA
DMR_724	chr15	6417001	6418000	5.74773e-06	0.00365398	10.1017	0	0	1	0	ENSMUSG00000022150	NA	NA	NA	Dab2	MGI Symbol	protein_coding	DAB2, clathrin adaptor protein [Source:HGNC Symbol;Acc:HGNC:2662]		NA	NA	NA	NA	NA	NA	NA	NA	NA	NA
DMR_885	chrX	169880001	169881000	5.78346e-06	0.00365398	-22.0925	0	0	1	0	ENSMUSG00000035299	NA	NA	NA	Mid1	MGI Symbol	protein_coding	E3 ubiquitin-protein ligase Midline-1 [Source:UniProtKB/Swiss-Prot;Acc:O70583]	E3 UBIQUITIN LIGASE MIDLINE 1 EC_2.3.2.27 RING FINGER MIDLINE 1 RING TYPE E3 UBIQUITIN TRANSFERASE MIDLINE 1 TRIPARTITE MOTIF CONTAINING 18	NA	NA	NA	NA	NA	NA	NA	NA	NA	NA
DMR_37	chr1	172411001	172412000	5.8389e-06	0.00367119	-11.715	0	0	0	1	NA	NA	-20013	ENSMUSG00000102278	NA	NA	NA	NA	NA	NA	NA	NA	NA	NA	Gm37145	MGI Symbol	TEC	predicted gene, 37145 [Source:MGI Symbol;Acc:MGI:5610373]
DMR_380	chr7	132128001	132129000	5.97451e-06	0.00373839	16.8144	0	1	1	0	ENSMUSG00000030862	NA	NA	NA	Cpxm2	MGI Symbol	protein_coding	carboxypeptidase X, M14 family member 2 [Source:HGNC Symbol;Acc:HGNC:26977]	INACTIVE CARBOXYPEPTIDASE X2 PRECURSOR	NA	NA	NA	NA	NA	NA	NA	NA	NA	NA
DMR_380	chr7	132128001	132129000	5.97451e-06	0.00373839	16.8144	0	1	1	0	ENSMUSG00000030849	NA	NA	NA	Fgfr2	MGI Symbol	protein_coding	fibroblast growth factor receptor 2 isoform 3 [Source:RefSeq peptide;Acc:NP_001334567]	FIBROBLAST GROWTH FACTOR RECEPTOR 2 PRECURSOR FGFR 2 EC_2.7.10.1	NA	NA	NA	NA	NA	NA	NA	NA	NA	NA
DMR_865	chr19	47314001	47315000	6.06889e-06	0.00377928	-14.4379	0	1	1	0	ENSMUSG00000053617	NA	NA	NA	Sh3pxd2a	MGI Symbol	protein_coding	SH3 and PX domain-containing protein 2A [Source:UniProtKB/Swiss-Prot;Acc:O89032]	SH3 AND PX DOMAIN CONTAINING 2A FIVE SH3 DOMAIN CONTAINING SH3 MULTIPLE DOMAINS 1 TYROSINE KINASE SUBSTRATE WITH FIVE SH3 DOMAINS	NA	NA	NA	NA	NA	NA	NA	NA	NA	NA
DMR_497	chr10	64817001	64818000	6.37864e-06	0.0038475	12.452	0	0	1	0	ENSMUSG00000060843	NA	NA	NA	Ctnna3	MGI Symbol	protein_coding	Catenin alpha-3 [Source:UniProtKB/Swiss-Prot;Acc:Q65CL1]	CATENIN ALPHA ALPHA CATENIN	NA	NA	NA	NA	NA	NA	NA	NA	NA	NA
DMR_509	chr10	86776001	86777000	6.39865e-06	0.0038475	10.0231	1	1	1	0	ENSMUSG00000044937	ENSMUSG00000054027	NA	NA	Ttc41	MGI Symbol	protein_coding	tetratricopeptide repeat domain 41 [Source:MGI Symbol;Acc:MGI:2387653]	TETRATRICOPEPTIDE REPEAT 41 TPR REPEAT 41 GRP94 NEIGHBORING NUCLEOTIDASE	Nt5dc3	MGI Symbol	protein_coding	5'-nucleotidase domain-containing protein 3 [Source:UniProtKB/Swiss-Prot;Acc:Q3UHB1]	5' NUCLEOTIDASE DOMAIN CONTAINING 3 EC_3.1.3.-	NA	NA	NA	NA	NA
DMR_509	chr10	86776001	86777000	6.39865e-06	0.0038475	10.0231	1	1	1	0	ENSMUSG00000112743	ENSMUSG00000054027	NA	NA	AC152453.1	Clone-based (Ensembl) gene	protein_coding		5' NUCLEOTIDASE DOMAIN CONTAINING 3 EC_3.1.3.-	Nt5dc3	MGI Symbol	protein_coding	5'-nucleotidase domain-containing protein 3 [Source:UniProtKB/Swiss-Prot;Acc:Q3UHB1]	5' NUCLEOTIDASE DOMAIN CONTAINING 3 EC_3.1.3.-	NA	NA	NA	NA	NA
DMR_581	chr11	85324001	85325000	6.42814e-06	0.0038475	-34.4792	0	0	1	0	ENSMUSG00000020525	NA	NA	NA	Ppm1d	MGI Symbol	protein_coding	Protein phosphatase 1D [Source:UniProtKB/Swiss-Prot;Acc:Q9QZ67]	PHOSPHATASE 1D EC_3.1.3.16 PHOSPHATASE 2C DELTA PP2C DELTA PHOSPHATASE MAGNESIUM DEPENDENT 1 DELTA P53 INDUCED PHOSPHATASE 1	NA	NA	NA	NA	NA	NA	NA	NA	NA	NA
DMR_853	chr19	10129001	10130000	6.33482e-06	0.0038475	-18.5892	0	0	0	1	NA	NA	-27499	ENSMUSG00000024665	NA	NA	NA	NA	NA	NA	NA	NA	NA	NA	Fads2	MGI Symbol	protein_coding	Fatty acid desaturase 2 [Source:UniProtKB/Swiss-Prot;Acc:Q9Z0R9]	FATTY ACID DESATURASE DELTA FATTY ACID DESATURASE
DMR_692	chr14	16803001	16804000	6.57584e-06	0.00389022	17.9904	0	0	1	0	ENSMUSG00000017491	NA	NA	NA	Rarb	MGI Symbol	protein_coding	retinoic acid receptor, beta [Source:MGI Symbol;Acc:MGI:97857]	RETINOIC ACID RECEPTOR BETA RAR BETA NUCLEAR RECEPTOR SUBFAMILY 1 GROUP B MEMBER 2	NA	NA	NA	NA	NA	NA	NA	NA	NA	NA
DMR_557	chr11	61674001	61675000	6.84208e-06	0.00397545	-10.627	0	0	1	0	ENSMUSG00000042371	NA	NA	NA	Slc5a10	MGI Symbol	protein_coding	Sodium/glucose cotransporter 5 [Source:UniProtKB/Swiss-Prot;Acc:Q5SWY8]		NA	NA	NA	NA	NA	NA	NA	NA	NA	NA
DMR_825	chr17	88321001	88322000	6.82675e-06	0.00397545	22.1164	0	0	0	1	NA	NA	20483	ENSMUSG00000088791	NA	NA	NA	NA	NA	NA	NA	NA	NA	NA	Gm22542	MGI Symbol	snRNA	predicted gene, 22542 [Source:MGI Symbol;Acc:MGI:5452319]
DMR_154	chr3	153033001	153034000	7.02809e-06	0.00402956	35.1093	0	0	0	1	NA	NA	-50756	ENSMUSG00000039037	NA	NA	NA	NA	NA	NA	NA	NA	NA	NA	St6galnac5	MGI Symbol	protein_coding	ST6 (alpha-N-acetyl-neuraminyl-2,3-beta-galactosyl-1,3)-N-acetylgalactosaminide alpha-2,6-sialyltransferase 5 [Source:MGI Symbol;Acc:MGI:1349471]	ALPHA N ACETYLGALACTOSAMINIDE ALPHA 2 6 SIALYLTRANSFERASE 5 EC_2.4.99.- GD1 ALPHA SYNTHASE GALNAC ALPHA 2 6 SIALYLTRANSFERASE V ST6GALNAC V ST6GALNACV SIALYLTRANSFERASE 7E SIAT7 E
DMR_171	chr4	103954001	103955000	6.99771e-06	0.00402956	13.3647	0	0	1	0	ENSMUSG00000028519	NA	NA	NA	Dab1	MGI Symbol	protein_coding	Disabled homolog 1 [Source:UniProtKB/Swiss-Prot;Acc:P97318]		NA	NA	NA	NA	NA	NA	NA	NA	NA	NA
DMR_144	chr3	129917001	129918000	7.40174e-06	0.00408195	-12.92	0	1	1	0	ENSMUSG00000027994	NA	NA	NA	Mcub	MGI Symbol	protein_coding	Calcium uniporter regulatory subunit MCUb, mitochondrial [Source:UniProtKB/Swiss-Prot;Acc:Q810S1]	CALCIUM UNIPORTER REGULATORY SUBUNIT MCUB MITOCHONDRIAL PRECURSOR MCUB COILED COIL DOMAIN CONTAINING 109B	NA	NA	NA	NA	NA	NA	NA	NA	NA	NA
DMR_259	chr5	123357001	123358000	7.21483e-06	0.00408195	-11.726	1	1	1	0	ENSMUSG00000029438	ENSMUSG00000065191	NA	NA	Bcl7a	MGI Symbol	protein_coding	B-cell CLL/lymphoma 7 protein family member A [Source:UniProtKB/Swiss-Prot;Acc:Q9CXE2]		Gm23458	MGI Symbol	snRNA	predicted gene, 23458 [Source:MGI Symbol;Acc:MGI:5453235]		NA	NA	NA	NA	NA
DMR_620	chr12	28896001	28897000	7.28087e-06	0.00408195	-22.2485	0	0	0	1	NA	NA	-9620	ENSMUSG00000113325	NA	NA	NA	NA	NA	NA	NA	NA	NA	NA	Gm48080	MGI Symbol	processed_pseudogene	predicted gene, 48080 [Source:MGI Symbol;Acc:MGI:6097418]
DMR_479	chr9	112782001	112783000	7.55709e-06	0.0041326	25.266	0	0	0	1	NA	NA	259474	ENSMUSG00000096353	NA	NA	NA	NA	NA	NA	NA	NA	NA	NA	Gm24957	MGI Symbol	snoRNA	predicted gene, 24957 [Source:MGI Symbol;Acc:MGI:5454734]
DMR_534	chr11	19953001	19954000	8.02198e-06	0.00435027	-20.9513	1	0	1	0	ENSMUSG00000045671	ENSMUSG00000045671	NA	NA	Spred2	MGI Symbol	protein_coding	Sprouty-related, EVH1 domain-containing protein 2 [Source:UniProtKB/Swiss-Prot;Acc:Q924S7]	SPROUTY RELATED EVH1 DOMAIN CONTAINING 2 SPRED 2	Spred2	MGI Symbol	protein_coding	Sprouty-related, EVH1 domain-containing protein 2 [Source:UniProtKB/Swiss-Prot;Acc:Q924S7]	SPROUTY RELATED EVH1 DOMAIN CONTAINING 2 SPRED 2	NA	NA	NA	NA	NA
DMR_445	chr9	48847001	48848000	8.49597e-06	0.00455043	-18.4938	0	0	0	1	NA	NA	-10780	ENSMUSG00000066687	NA	NA	NA	NA	NA	NA	NA	NA	NA	NA	Zbtb16	MGI Symbol	protein_coding	zinc finger and BTB domain containing 16 [Source:MGI Symbol;Acc:MGI:103222]	ZINC FINGER AND BTB DOMAIN CONTAINING 16 PROMYELOCYTIC LEUKEMIA ZINC FINGER ZINC FINGER PLZF
DMR_277	chr6	11464001	11465000	8.97696e-06	0.00475141	-12.7116	0	0	0	1	NA	NA	442394	ENSMUSG00000029632	NA	NA	NA	NA	NA	NA	NA	NA	NA	NA	Ndufa4	MGI Symbol	protein_coding	Cytochrome c oxidase subunit NDUFA4 [Source:UniProtKB/Swiss-Prot;Acc:Q62425]	CYTOCHROME C OXIDASE SUBUNIT NDUFA4
DMR_655	chr12	112661001	112662000	8.98074e-06	0.00475141	-10.9706	1	0	1	0	ENSMUSG00000001729	ENSMUSG00000001729	NA	NA	Akt1	MGI Symbol	protein_coding	Mus musculus thymoma viral proto-onco 1 (Akt1), transcript variant 3, mRNA. [Source:RefSeq mRNA;Acc:NM_001331107]	RAC ALPHA SERINE/THREONINE KINASE EC_2.7.11.1 KINASE B PKB KINASE B ALPHA PKB ALPHA PROTO ONCOGENE C AKT RAC PK ALPHA	Akt1	MGI Symbol	protein_coding	Mus musculus thymoma viral proto-onco 1 (Akt1), transcript variant 3, mRNA. [Source:RefSeq mRNA;Acc:NM_001331107]	RAC ALPHA SERINE/THREONINE KINASE EC_2.7.11.1 KINASE B PKB KINASE B ALPHA PKB ALPHA PROTO ONCOGENE C AKT RAC PK ALPHA	NA	NA	NA	NA	NA
DMR_655	chr12	112661001	112662000	8.98074e-06	0.00475141	-10.9706	1	0	1	0	ENSMUSG00000001729	ENSMUSG00000098380	NA	NA	Akt1	MGI Symbol	protein_coding	Mus musculus thymoma viral proto-onco 1 (Akt1), transcript variant 3, mRNA. [Source:RefSeq mRNA;Acc:NM_001331107]	RAC ALPHA SERINE/THREONINE KINASE EC_2.7.11.1 KINASE B PKB KINASE B ALPHA PKB ALPHA PROTO ONCOGENE C AKT RAC PK ALPHA	Mir6939	MGI Symbol	miRNA	microRNA 6939 [Source:MGI Symbol;Acc:MGI:5530880]		NA	NA	NA	NA	NA
DMR_563	chr11	69654001	69655000	9.0774e-06	0.00478311	34.8467	1	0	0	0	NA	ENSMUSG00000041287	-314	ENSMUSG00000041287	NA	NA	NA	NA	NA	Sox15	MGI Symbol	protein_coding	SRY (sex determining region Y)-box 15 [Source:MGI Symbol;Acc:MGI:98363]	SOX 15	Sox15	MGI Symbol	protein_coding	SRY (sex determining region Y)-box 15 [Source:MGI Symbol;Acc:MGI:98363]	SOX 15
DMR_777	chr16	30171001	30172000	9.1595e-06	0.00480691	-10.8816	0	0	0	1	NA	NA	-23071	ENSMUSG00000101888	NA	NA	NA	NA	NA	NA	NA	NA	NA	NA	1700025H01Rik	MGI Symbol	lincRNA	RIKEN cDNA 1700025H01 gene [Source:MGI Symbol;Acc:MGI:1922781]
DMR_594	chr11	107471001	107472000	9.31836e-06	0.00487064	11.2823	1	0	0	0	NA	ENSMUSG00000040430	-303	ENSMUSG00000040430	NA	NA	NA	NA	NA	Pitpnc1	MGI Symbol	protein_coding	Cytoplasmic phosphatidylinositol transfer protein 1 [Source:UniProtKB/Swiss-Prot;Acc:Q8K4R4]	CYTOPLASMIC PHOSPHATIDYLINOSITOL TRANSFER 1 MAMMALIAN RDGB HOMOLOG BETA M RDGB BETA MRDGBBETA RETINAL DEGENERATION B HOMOLOG BETA RDGBBETA	Pitpnc1	MGI Symbol	protein_coding	Cytoplasmic phosphatidylinositol transfer protein 1 [Source:UniProtKB/Swiss-Prot;Acc:Q8K4R4]	CYTOPLASMIC PHOSPHATIDYLINOSITOL TRANSFER 1 MAMMALIAN RDGB HOMOLOG BETA M RDGB BETA MRDGBBETA RETINAL DEGENERATION B HOMOLOG BETA RDGBBETA
DMR_828	chr18	34677001	34678000	9.55411e-06	0.00495407	27.3587	0	0	0	1	NA	NA	-25267	ENSMUSG00000024370	NA	NA	NA	NA	NA	NA	NA	NA	NA	NA	Cdc23	MGI Symbol	protein_coding	cell division cycle 23 [Source:HGNC Symbol;Acc:HGNC:1724]	ANAPHASE PROMOTING COMPLEX SUBUNIT
DMR_464	chr9	77595001	77596000	9.7886e-06	0.00505552	16.7954	0	0	0	1	NA	NA	17289	ENSMUSG00000093211	NA	NA	NA	NA	NA	NA	NA	NA	NA	NA	Gm25250	MGI Symbol	miRNA	predicted gene, 25250 [Source:MGI Symbol;Acc:MGI:5455027]
DMR_169	chr4	92228001	92229000	9.95321e-06	0.00507232	-16.9211	0	0	0	1	NA	NA	-36253	ENSMUSG00000066107	NA	NA	NA	NA	NA	NA	NA	NA	NA	NA	Gm12666	MGI Symbol	protein_coding		LA RELATED 7 LA RIBONUCLEOPROTEIN DOMAIN FAMILY MEMBER 7
DMR_271	chr5	145395001	145396000	1.0055e-05	0.00507232	14.1469	0	0	0	1	NA	NA	-4868	ENSMUSG00000104644	NA	NA	NA	NA	NA	NA	NA	NA	NA	NA	Gm2314	MGI Symbol	processed_pseudogene	predicted gene 2314 [Source:MGI Symbol;Acc:MGI:3780485]
DMR_706	chr14	63100001	63101000	9.91858e-06	0.00507232	-10.9893	0	0	0	1	NA	NA	467	ENSMUSG00000064399	NA	NA	NA	NA	NA	NA	NA	NA	NA	NA	Gm23629	MGI Symbol	snRNA	predicted gene, 23629 [Source:MGI Symbol;Acc:MGI:5453406]
DMR_527	chr10	130271001	130272000	1.03756e-05	0.00521388	-11.2607	0	1	1	0	ENSMUSG00000048015	NA	NA	NA	Neurod4	MGI Symbol	protein_coding	neurogenic differentiation 4 [Source:MGI Symbol;Acc:MGI:108055]	NEUROGENIC DIFFERENTIATION FACTOR 4 NEUROD4 HELIX LOOP HELIX ATONAL HOMOLOG 3	NA	NA	NA	NA	NA	NA	NA	NA	NA	NA
DMR_531	chr11	6007001	6008000	1.04877e-05	0.00522981	-30.2798	0	0	1	0	ENSMUSG00000057897	NA	NA	NA	Camk2b	MGI Symbol	protein_coding	Calcium/calmodulin-dependent protein kinase type II subunit beta [Source:UniProtKB/Swiss-Prot;Acc:P28652]	CALCIUM/CALMODULIN DEPENDENT KINASE TYPE II SUBUNIT BETA CAM KINASE II SUBUNIT BETA CAMK II SUBUNIT BETA EC_2.7.11.17	NA	NA	NA	NA	NA	NA	NA	NA	NA	NA
DMR_568	chr11	72354001	72355000	1.04585e-05	0.00522981	-25.3344	0	1	1	0	ENSMUSG00000020799	NA	NA	NA	Tekt1	MGI Symbol	protein_coding	Tektin-1 [Source:UniProtKB/Swiss-Prot;Acc:Q9DAJ2]	TEKTIN	NA	NA	NA	NA	NA	NA	NA	NA	NA	NA
DMR_844	chr18	80617001	80618000	1.05461e-05	0.00523888	-15.7248	0	0	1	0	ENSMUSG00000033016	NA	NA	NA	Nfatc1	MGI Symbol	protein_coding	nuclear factor of activated T cells, cytoplasmic, calcineurin dependent 1 [Source:MGI Symbol;Acc:MGI:102469]	NUCLEAR FACTOR OF ACTIVATED T CELLS CYTOPLASMIC 1 NF ATC1 NFATC1 NFAT TRANSCRIPTION COMPLEX CYTOSOLIC COMPONENT NF ATC NFATC	NA	NA	NA	NA	NA	NA	NA	NA	NA	NA
DMR_280	chr6	30193001	30194000	1.07628e-05	0.00530599	-13.5141	0	0	0	1	NA	NA	20110	ENSMUSG00000103108	NA	NA	NA	NA	NA	NA	NA	NA	NA	NA	Rncr4	MGI Symbol	lincRNA	retina expressed non-coding RNA 4 [Source:MGI Symbol;Acc:MGI:5610274]
DMR_619	chr12	25582001	25583000	1.09834e-05	0.00536322	19.5503	0	0	0	1	NA	NA	-104801	ENSMUSG00000089441	NA	NA	NA	NA	NA	NA	NA	NA	NA	NA	Gm22527	MGI Symbol	rRNA	predicted gene, 22527 [Source:MGI Symbol;Acc:MGI:5452304]
DMR_747	chr15	79372001	79373000	1.18118e-05	0.00565187	-19.1487	1	0	1	0	ENSMUSG00000009035	ENSMUSG00000009035	NA	NA	Tmem184b	MGI Symbol	protein_coding	Transmembrane protein 184B [Source:UniProtKB/Swiss-Prot;Acc:Q8BG09]	TRANSMEMBRANE	Tmem184b	MGI Symbol	protein_coding	Transmembrane protein 184B [Source:UniProtKB/Swiss-Prot;Acc:Q8BG09]	TRANSMEMBRANE	NA	NA	NA	NA	NA
DMR_624	chr12	59954001	59955000	1.21432e-05	0.00578918	18.646	0	0	0	1	NA	NA	22226	ENSMUSG00000112050	NA	NA	NA	NA	NA	NA	NA	NA	NA	NA	Gm29809	MGI Symbol	processed_pseudogene	predicted gene, 29809 [Source:MGI Symbol;Acc:MGI:5588968]
DMR_658	chr13	34200001	34201000	1.23335e-05	0.00583713	-30.2106	0	0	1	0	ENSMUSG00000038267	NA	NA	NA	Slc22a23	MGI Symbol	protein_coding	Solute carrier family 22 member 23 [Source:UniProtKB/Swiss-Prot;Acc:Q3UHH2]	SOLUTE CARRIER FAMILY 22 MEMBER 23	NA	NA	NA	NA	NA	NA	NA	NA	NA	NA
DMR_246	chr5	113896001	113897000	1.30202e-05	0.00605207	13.031	0	0	1	0	ENSMUSG00000004530	NA	NA	NA	Coro1c	MGI Symbol	protein_coding	Coronin-1C [Source:UniProtKB/Swiss-Prot;Acc:Q9WUM4]	CORONIN 1C CORONIN 3	NA	NA	NA	NA	NA	NA	NA	NA	NA	NA
DMR_275	chr5	149704001	149705000	1.31549e-05	0.00608027	10.5605	0	0	1	0	ENSMUSG00000051950	NA	NA	NA	B3glct	MGI Symbol	protein_coding	Beta-1,3-glucosyltransferase [Source:UniProtKB/Swiss-Prot;Acc:Q8BHT6]	BETA 1 3 GLUCOSYLTRANSFERASE BETA3GLC T EC_2.4.1.- BETA 3 GLUCOSYLTRANSFERASE BETA 3 GLYCOSYLTRANSFERASE	NA	NA	NA	NA	NA	NA	NA	NA	NA	NA
DMR_617	chr12	16871001	16872000	1.3221e-05	0.00608027	-23.7726	0	0	0	1	NA	NA	-20121	ENSMUSG00000114018	NA	NA	NA	NA	NA	NA	NA	NA	NA	NA	Gm36495	MGI Symbol	lincRNA	predicted gene, 36495 [Source:MGI Symbol;Acc:MGI:5595654]
DMR_72	chr2	72383001	72384000	1.33133e-05	0.00610118	-16.7359	0	0	1	0	ENSMUSG00000004085	NA	NA	NA	Map3k20	MGI Symbol	protein_coding	Mitogen-activated protein kinase kinase kinase 20 [Source:UniProtKB/Swiss-Prot;Acc:Q9ESL4]	KINASE	NA	NA	NA	NA	NA	NA	NA	NA	NA	NA
DMR_675	chr13	70151001	70152000	1.37026e-05	0.00624992	11.1111	0	0	1	0	ENSMUSG00000113573	NA	NA	NA	AU017674	MGI Symbol	lincRNA	expressed sequence AU017674 [Source:MGI Symbol;Acc:MGI:2145342]		NA	NA	NA	NA	NA	NA	NA	NA	NA	NA
DMR_884	chrX	152387001	152388000	1.37819e-05	0.00624992	11.3743	0	0	1	0	ENSMUSG00000084885	NA	NA	NA	3010001F23Rik	MGI Symbol	processed_transcript	RIKEN cDNA 3010001F23 gene [Source:MGI Symbol;Acc:MGI:1922943]		NA	NA	NA	NA	NA	NA	NA	NA	NA	NA
DMR_547	chr11	55062001	55063000	1.40039e-05	0.00630662	-43.5304	0	0	1	0	ENSMUSG00000049588	NA	NA	NA	Ccdc69	MGI Symbol	protein_coding	Coiled-coil domain-containing protein 69 [Source:UniProtKB/Swiss-Prot;Acc:Q3TCJ8]	MICROTUBULE ASSOCIATED TUMOR SUPPRESSOR 1 MITOCHONDRIAL TUMOR SUPPRESSOR 1	NA	NA	NA	NA	NA	NA	NA	NA	NA	NA
DMR_409	chr8	114783001	114784000	1.40681e-05	0.0063137	-12.7106	0	0	1	0	ENSMUSG00000004637	NA	NA	NA	Wwox	MGI Symbol	protein_coding	WW domain-containing oxidoreductase [Source:MGI Symbol;Acc:MGI:1931237]	WW DOMAIN CONTAINING OXIDOREDUCTASE EC_1.1.1.-	NA	NA	NA	NA	NA	NA	NA	NA	NA	NA
DMR_80	chr2	85046001	85047000	1.43222e-05	0.00631877	-16.0222	1	1	1	0	ENSMUSG00000027067	ENSMUSG00000033955	NA	NA	Ssrp1	MGI Symbol	protein_coding	FACT complex subunit SSRP1 [Source:UniProtKB/Swiss-Prot;Acc:Q08943]	FACT COMPLEX SUBUNIT SSRP1 FACILITATES CHROMATIN TRANSCRIPTION COMPLEX SUBUNIT SSRP1 RECOMBINATION SIGNAL SEQUENCE RECOGNITION 1 STRUCTURE SPECIFIC RECOGNITION 1 T160	Tnks1bp1	MGI Symbol	protein_coding	182 kDa tankyrase-1-binding protein [Source:UniProtKB/Swiss-Prot;Acc:P58871]		NA	NA	NA	NA	NA
DMR_353	chr7	46605001	46606000	1.42622e-05	0.00631877	22.3718	1	0	1	0	ENSMUSG00000030839	ENSMUSG00000030839	NA	NA	Sergef	MGI Symbol	protein_coding	Secretion-regulating guanine nucleotide exchange factor [Source:UniProtKB/Swiss-Prot;Acc:Q80YD6]	SECRETION REGULATING GUANINE NUCLEOTIDE EXCHANGE FACTOR DEAFNESS LOCUS ASSOCIATED GUANINE NUCLEOTIDE EXCHANGE FACTOR DELGEF GUANINE NUCLEOTIDE EXCHANGE FACTOR RELATED	Sergef	MGI Symbol	protein_coding	Secretion-regulating guanine nucleotide exchange factor [Source:UniProtKB/Swiss-Prot;Acc:Q80YD6]	SECRETION REGULATING GUANINE NUCLEOTIDE EXCHANGE FACTOR DEAFNESS LOCUS ASSOCIATED GUANINE NUCLEOTIDE EXCHANGE FACTOR DELGEF GUANINE NUCLEOTIDE EXCHANGE FACTOR RELATED	NA	NA	NA	NA	NA
DMR_774	chr16	22870001	22871000	1.41624e-05	0.00631877	12.322	0	1	1	0	ENSMUSG00000004460	NA	NA	NA	Dnajb11	MGI Symbol	protein_coding	DnaJ homolog subfamily B member 11 [Source:UniProtKB/Swiss-Prot;Acc:Q99KV1]	DNAJ HOMOLOG SUBFAMILY B MEMBER 11 PRECURSOR ER ASSOCIATED DNAJ ER ASSOCIATED HSP40 CO CHAPERONE ENDOPLASMIC RETICULUM DNA J DOMAIN CONTAINING 3 ER RESIDENT ERDJ3 ERDJ3 ERJ3P	NA	NA	NA	NA	NA	NA	NA	NA	NA	NA
DMR_104	chr2	165525001	165526000	1.44231e-05	0.00634182	-24.019	0	0	0	1	NA	NA	16222	ENSMUSG00000027661	NA	NA	NA	NA	NA	NA	NA	NA	NA	NA	Slc2a10	MGI Symbol	protein_coding	solute carrier family 2 (facilitated glucose transporter), member 10 [Source:MGI Symbol;Acc:MGI:2156687]	SOLUTE CARRIER FAMILY 2 FACILITATED GLUCOSE TRANSPORTER MEMBER 10 GLUCOSE TRANSPORTER TYPE 10 GLUT 10
DMR_866	chr19	47343001	47344000	1.46426e-05	0.0063737	13.2459	0	1	1	0	ENSMUSG00000053617	NA	NA	NA	Sh3pxd2a	MGI Symbol	protein_coding	SH3 and PX domain-containing protein 2A [Source:UniProtKB/Swiss-Prot;Acc:O89032]	SH3 AND PX DOMAIN CONTAINING 2A FIVE SH3 DOMAIN CONTAINING SH3 MULTIPLE DOMAINS 1 TYROSINE KINASE SUBSTRATE WITH FIVE SH3 DOMAINS	NA	NA	NA	NA	NA	NA	NA	NA	NA	NA
DMR_177	chr4	124625001	124626000	1.50311e-05	0.0064803	12.9804	0	0	1	0	ENSMUSG00000098760	NA	NA	NA	Gm2164	MGI Symbol	antisense	predicted gene 2164 [Source:MGI Symbol;Acc:MGI:3780334]		NA	NA	NA	NA	NA	NA	NA	NA	NA	NA
DMR_780	chr16	33530001	33531000	1.55801e-05	0.00664837	-19.582	0	0	1	0	ENSMUSG00000035506	NA	NA	NA	Slc12a8	MGI Symbol	protein_coding	solute carrier family 12 (potassium/chloride transporters), member 8 [Source:MGI Symbol;Acc:MGI:2443672]	SOLUTE CARRIER FAMILY 12 MEMBER 8 CATION CHLORIDE COTRANSPORTER 9	NA	NA	NA	NA	NA	NA	NA	NA	NA	NA
DMR_76	chr2	75802001	75803000	1.59025e-05	0.0067418	-14.7602	0	0	0	1	NA	NA	-5358	ENSMUSG00000081833	NA	NA	NA	NA	NA	NA	NA	NA	NA	NA	Gm13669	MGI Symbol	processed_pseudogene	predicted gene 13669 [Source:MGI Symbol;Acc:MGI:3651174]
DMR_433	chr9	36587001	36588000	1.59026e-05	0.0067418	-17.4316	0	0	0	1	NA	NA	-4367	ENSMUSG00000091248	NA	NA	NA	NA	NA	NA	NA	NA	NA	NA	Gm17689	MGI Symbol	protein_coding		SECRETED SEMINAL VESICLE LY 6 1 PRECURSOR SSLP 1
DMR_69	chr2	66141001	66142000	1.64808e-05	0.00689708	-13.671	0	0	1	0	ENSMUSG00000100197	NA	NA	NA	Gm28638	MGI Symbol	lincRNA	predicted gene 28638 [Source:MGI Symbol;Acc:MGI:5579344]		NA	NA	NA	NA	NA	NA	NA	NA	NA	NA
DMR_632	chr12	81735001	81736000	1.67424e-05	0.00696175	-10.9349	0	1	1	0	ENSMUSG00000042724	NA	NA	NA	Map3k9	MGI Symbol	protein_coding	Mitogen-activated protein kinase kinase kinase 9 [Source:UniProtKB/Swiss-Prot;Acc:Q3U1V8]	MITOGEN ACTIVATED KINASE KINASE KINASE 9 EC_2.7.11.25	NA	NA	NA	NA	NA	NA	NA	NA	NA	NA
DMR_671	chr13	54153001	54154000	1.691e-05	0.00700904	10.6355	0	0	0	1	NA	NA	12068	ENSMUSG00000114042	NA	NA	NA	NA	NA	NA	NA	NA	NA	NA	Gm18473	MGI Symbol	processed_pseudogene	predicted gene, 18473 [Source:MGI Symbol;Acc:MGI:5010658]
DMR_758	chr15	88676001	88677000	1.69921e-05	0.00702074	10.5365	0	0	0	1	NA	NA	23865	ENSMUSG00000022387	NA	NA	NA	NA	NA	NA	NA	NA	NA	NA	Brd1	MGI Symbol	protein_coding	bromodomain containing 1 [Source:MGI Symbol;Acc:MGI:1924161]	BROMODOMAIN CONTAINING 1 BR140 BROMODOMAIN AND PHD FINGER CONTAINING 2
DMR_238	chr5	100513001	100514000	1.7277e-05	0.0070408	26.1875	1	1	0	0	ENSMUSG00000105181	ENSMUSG00000105181	NA	NA	Gm19620	MGI Symbol	processed_pseudogene	predicted gene, 19620 [Source:MGI Symbol;Acc:MGI:5011805]		Gm19620	MGI Symbol	processed_pseudogene	predicted gene, 19620 [Source:MGI Symbol;Acc:MGI:5011805]		NA	NA	NA	NA	NA
DMR_634	chr12	82658001	82659000	1.72228e-05	0.0070408	17.1121	0	0	1	0	ENSMUSG00000021219	NA	NA	NA	Rgs6	MGI Symbol	protein_coding	regulator of G-protein signaling 6 [Source:MGI Symbol;Acc:MGI:1354730]	REGULATOR OF G SIGNALING 6 RGS6	NA	NA	NA	NA	NA	NA	NA	NA	NA	NA
DMR_878	chrX	73824001	73825000	1.80937e-05	0.00729072	-20.8892	1	1	1	0	ENSMUSG00000002006	ENSMUSG00000002006	NA	NA	Pdzd4	MGI Symbol	protein_coding	PDZ domain-containing protein 4 [Source:UniProtKB/Swiss-Prot;Acc:Q9QY39]	E3 UBIQUITIN LIGASE PDZRN3 EC_2.3.2.27 PDZ DOMAIN CONTAINING RING FINGER 3	Pdzd4	MGI Symbol	protein_coding	PDZ domain-containing protein 4 [Source:UniProtKB/Swiss-Prot;Acc:Q9QY39]	E3 UBIQUITIN LIGASE PDZRN3 EC_2.3.2.27 PDZ DOMAIN CONTAINING RING FINGER 3	NA	NA	NA	NA	NA
DMR_627	chr12	72090001	72091000	1.87338e-05	0.00745631	-15.1948	0	1	1	0	ENSMUSG00000005078	NA	NA	NA	Jkamp	MGI Symbol	protein_coding	JNK1/MAPK8-associated membrane protein [Source:UniProtKB/Swiss-Prot;Acc:Q8BI36]	JNK1/MAPK8 ASSOCIATED MEMBRANE JKAMP JNK1 ASSOCIATED MEMBRANE JAMP MEDULLOBLASTOMA ANTIGEN MU MB 50 4	NA	NA	NA	NA	NA	NA	NA	NA	NA	NA
DMR_299	chr6	96062001	96063000	1.92271e-05	0.00760611	-10.9357	0	0	0	1	NA	NA	-28633	ENSMUSG00000107747	NA	NA	NA	NA	NA	NA	NA	NA	NA	NA	Gm5881	MGI Symbol	processed_pseudogene	predicted gene 5881 [Source:MGI Symbol;Acc:MGI:3779532]
DMR_589	chr11	103704001	103705000	1.95437e-05	0.00766151	16.3841	0	0	1	0	ENSMUSG00000085154	NA	NA	NA	C130046K22Rik	MGI Symbol	processed_transcript	RIKEN cDNA C130046K22 gene [Source:MGI Symbol;Acc:MGI:3026935]		NA	NA	NA	NA	NA	NA	NA	NA	NA	NA
DMR_172	chr4	104284001	104285000	1.99976e-05	0.00776041	-17.7878	0	0	1	0	ENSMUSG00000028519	NA	NA	NA	Dab1	MGI Symbol	protein_coding	Disabled homolog 1 [Source:UniProtKB/Swiss-Prot;Acc:P97318]		NA	NA	NA	NA	NA	NA	NA	NA	NA	NA
DMR_385	chr8	9934001	9935000	2.01069e-05	0.00776041	17.2917	0	0	0	1	NA	NA	-14539	ENSMUSG00000095279	NA	NA	NA	NA	NA	NA	NA	NA	NA	NA	Gm10067	MGI Symbol	lincRNA
DMR_478	chr9	110904001	110905000	2.01537e-05	0.00776041	12.8429	0	0	0	1	NA	NA	-8103	ENSMUSG00000105140	NA	NA	NA	NA	NA	NA	NA	NA	NA	NA	Gm43127	MGI Symbol	TEC	predicted gene 43127 [Source:MGI Symbol;Acc:MGI:5663264]
DMR_584	chr11	88818001	88819000	2.00122e-05	0.00776041	-36.0681	0	0	0	1	NA	NA	22541	ENSMUSG00000018428	NA	NA	NA	NA	NA	NA	NA	NA	NA	NA	Akap1	MGI Symbol	protein_coding	A-kinase anchor protein 1, mitochondrial [Source:UniProtKB/Swiss-Prot;Acc:O08715]	A KINASE ANCHOR 1 MITOCHONDRIAL PRECURSOR A KINASE ANCHOR KDA AKAP DUAL SPECIFICITY A KINASE ANCHORING 1 D AKAP 1 KINASE A ANCHORING 1 PRKA1 SPERMATID A KINASE ANCHOR 84 S AKAP84
DMR_723	chr15	4725001	4726000	2.06683e-05	0.00793506	13.2741	1	0	0	0	NA	ENSMUSG00000022181	-1175	ENSMUSG00000022181	NA	NA	NA	NA	NA	C6	MGI Symbol	protein_coding	complement component 6 [Source:MGI Symbol;Acc:MGI:88233]	COMPLEMENT COMPONENT C6 PRECURSOR	C6	MGI Symbol	protein_coding	complement component 6 [Source:MGI Symbol;Acc:MGI:88233]	COMPLEMENT COMPONENT C6 PRECURSOR
DMR_437	chr9	42870001	42871000	2.09126e-05	0.00800525	28.7037	0	0	1	0	ENSMUSG00000032017	NA	NA	NA	Grik4	MGI Symbol	protein_coding	Glutamate receptor ionotropic, kainate 4 [Source:UniProtKB/Swiss-Prot;Acc:Q8BMF5]	GLUTAMATE RECEPTOR IONOTROPIC KAINATE 4 PRECURSOR GLUK4 GLUTAMATE RECEPTOR KA 1 KA1	NA	NA	NA	NA	NA	NA	NA	NA	NA	NA
DMR_326	chr7	6759001	6760000	2.12941e-05	0.00810159	-15.0258	0	0	1	0	ENSMUSG00000051527	NA	NA	NA	Usp29	MGI Symbol	protein_coding	ubiquitin specific peptidase 29 [Source:MGI Symbol;Acc:MGI:1888998]		NA	NA	NA	NA	NA	NA	NA	NA	NA	NA
DMR_555	chr11	61672001	61673000	2.14133e-05	0.00810159	-23.4989	0	1	0	0	ENSMUSG00000042371	NA	NA	NA	Slc5a10	MGI Symbol	protein_coding	Sodium/glucose cotransporter 5 [Source:UniProtKB/Swiss-Prot;Acc:Q5SWY8]		NA	NA	NA	NA	NA	NA	NA	NA	NA	NA
DMR_555	chr11	61672001	61673000	2.14133e-05	0.00810159	-23.4989	0	1	0	0	ENSMUSG00000004837	NA	NA	NA	Grap	MGI Symbol	protein_coding	GRB2-related adapter protein [Source:UniProtKB/Swiss-Prot;Acc:Q9CX99]	GRB2 RELATED ADAPTER	NA	NA	NA	NA	NA	NA	NA	NA	NA	NA
DMR_569	chr11	72396001	72397000	2.13883e-05	0.00810159	-20.5105	0	0	1	0	ENSMUSG00000045667	NA	NA	NA	Smtnl2	MGI Symbol	protein_coding	Smoothelin-like protein 2 [Source:UniProtKB/Swiss-Prot;Acc:Q8CI12]	SMOOTHELIN 2	NA	NA	NA	NA	NA	NA	NA	NA	NA	NA
DMR_189	chr4	130189001	130190000	2.18281e-05	0.00818715	13.0318	0	0	0	1	NA	NA	-13880	ENSMUSG00000028776	NA	NA	NA	NA	NA	NA	NA	NA	NA	NA	Tinagl1	MGI Symbol	protein_coding	Tubulointerstitial nephritis antigen-like [Source:UniProtKB/Swiss-Prot;Acc:Q99JR5]	TUBULOINTERSTITIAL NEPHRITIS ANTIGEN PRECURSOR GENE TUBULOINTERSTITIAL NEPHRITIS ANTIGEN RELATED
DMR_100	chr2	158154001	158155000	2.20795e-05	0.00819164	-11.3692	0	0	0	1	NA	NA	-7566	ENSMUSG00000037820	NA	NA	NA	NA	NA	NA	NA	NA	NA	NA	Tgm2	MGI Symbol	protein_coding	Protein-glutamine gamma-glutamyltransferase 2 [Source:UniProtKB/Swiss-Prot;Acc:P21981]	GLUTAMINE GAMMA GLUTAMYLTRANSFERASE EC_2.3.2.13 TRANSGLUTAMINASE TG TGASE TRANSGLUTAMINASE TGASE
DMR_176	chr4	124434001	124435000	2.20367e-05	0.00819164	-11.4266	0	0	1	0	ENSMUSG00000084757	NA	NA	NA	1700057H15Rik	MGI Symbol	lincRNA	RIKEN cDNA 1700057H15 gene [Source:MGI Symbol;Acc:MGI:1925710]		NA	NA	NA	NA	NA	NA	NA	NA	NA	NA
DMR_109	chr2	167753001	167754000	2.2367e-05	0.00824668	23.2323	0	0	0	1	NA	NA	-23467	ENSMUSG00000084797	NA	NA	NA	NA	NA	NA	NA	NA	NA	NA	Gm14321	MGI Symbol	lincRNA	predicted gene 14321 [Source:MGI Symbol;Acc:MGI:3701951]
DMR_457	chr9	64212001	64213000	2.2318e-05	0.00824668	15.1143	0	1	1	0	ENSMUSG00000004936	NA	NA	NA	Map2k1	MGI Symbol	protein_coding	Dual specificity mitogen-activated protein kinase kinase 1 [Source:UniProtKB/Swiss-Prot;Acc:P31938]	DUAL SPECIFICITY MITOGEN ACTIVATED KINASE KINASE 1 MAP KINASE KINASE 1 MAPKK 1 EC_2.7.12.2 ERK ACTIVATOR KINASE 1 MAPK/ERK KINASE 1	NA	NA	NA	NA	NA	NA	NA	NA	NA	NA
DMR_2	chr1	24285001	24286000	2.29538e-05	0.00841534	-16.7703	0	1	1	0	ENSMUSG00000026141	NA	NA	NA	Col19a1	MGI Symbol	protein_coding	Collagen alpha-1(XIX) chain [Source:UniProtKB/Swiss-Prot;Acc:Q0VF58]		NA	NA	NA	NA	NA	NA	NA	NA	NA	NA
DMR_564	chr11	69706001	69707000	2.38121e-05	0.0086811	-44.6348	0	0	0	1	NA	NA	-9904	ENSMUSG00000018752	NA	NA	NA	NA	NA	NA	NA	NA	NA	NA	Tnfsfm13	MGI Symbol	protein_coding	tumor necrosis factor (ligand) superfamily, membrane-bound member 13 [Source:MGI Symbol;Acc:MGI:3845075]	TUMOR NECROSIS FACTOR LIGAND SUPERFAMILY MEMBER 13 PRECURSOR A PROLIFERATION INDUCING LIGAND APRIL CD256 ANTIGEN
DMR_732	chr15	34535001	34536000	2.44047e-05	0.0088723	10.7333	0	0	0	1	NA	NA	3289	ENSMUSG00000084607	NA	NA	NA	NA	NA	NA	NA	NA	NA	NA	Gm22208	MGI Symbol	snRNA	predicted gene, 22208 [Source:MGI Symbol;Acc:MGI:5451985]
DMR_427	chr8	127510001	127511000	2.50017e-05	0.00902132	13.5527	0	0	1	0	ENSMUSG00000025812	NA	NA	NA	Pard3	MGI Symbol	protein_coding	par-3 family cell polarity regulator [Source:MGI Symbol;Acc:MGI:2135608]	PARTITIONING DEFECTIVE 3 HOMOLOG PAR 3 PARD 3 ATYPICAL PKC ISOTYPE SPECIFIC INTERACTING ASIP	NA	NA	NA	NA	NA	NA	NA	NA	NA	NA
DMR_141	chr3	106878001	106879000	2.51337e-05	0.00902643	15.1261	0	0	1	0	ENSMUSG00000105102	NA	NA	NA	Gm35507	MGI Symbol	lincRNA	predicted gene, 35507 [Source:MGI Symbol;Acc:MGI:5594666]		NA	NA	NA	NA	NA	NA	NA	NA	NA	NA
DMR_256	chr5	121045001	121046000	2.54398e-05	0.00904988	15.544	0	0	0	1	NA	NA	-34910	ENSMUSG00000029608	NA	NA	NA	NA	NA	NA	NA	NA	NA	NA	Rph3a	MGI Symbol	protein_coding	Rabphilin-3A [Source:UniProtKB/Swiss-Prot;Acc:P47708]	RABPHILIN 3A EXOPHILIN 1
DMR_295	chr6	85473001	85474000	2.53166e-05	0.00904988	-15.2298	0	1	1	0	ENSMUSG00000047013	NA	NA	NA	Fbxo41	MGI Symbol	protein_coding	F-box only protein 41 [Source:UniProtKB/Swiss-Prot;Acc:Q6NS60]	ZNF365 DISC1 BINDING ZINC FINGER	NA	NA	NA	NA	NA	NA	NA	NA	NA	NA
DMR_429	chr9	28202001	28203000	2.54877e-05	0.00904988	12.3201	0	0	1	0	ENSMUSG00000062257	NA	NA	NA	Opcml	MGI Symbol	protein_coding	opioid binding protein/cell adhesion molecule-like [Source:MGI Symbol;Acc:MGI:97397]		NA	NA	NA	NA	NA	NA	NA	NA	NA	NA
DMR_801	chr17	7359001	7360000	2.56062e-05	0.00905614	-26.9231	0	0	0	1	NA	NA	-6306	ENSMUSG00000079722	NA	NA	NA	NA	NA	NA	NA	NA	NA	NA	Ttll2	MGI Symbol	protein_coding	tubulin tyrosine ligase-like family, member 2 [Source:MGI Symbol;Acc:MGI:3644030]	PROBABLE TUBULIN POLYGLUTAMYLASE TTLL2 EC 6 TUBULIN TYROSINE LIGASE 2
DMR_454	chr9	60326001	60327000	2.58894e-05	0.00910104	14.1862	0	0	1	0	ENSMUSG00000032289	NA	NA	NA	Thsd4	MGI Symbol	protein_coding	Thrombospondin type-1 domain-containing protein 4 [Source:UniProtKB/Swiss-Prot;Acc:Q3UTY6]	THROMBOSPONDIN TYPE 1 DOMAIN CONTAINING 4 PRECURSOR A DISINTEGRIN AND METALLOPROTEINASE WITH THROMBOSPONDIN MOTIFS 6 ADAMTS 6 ADAMTSL 6	NA	NA	NA	NA	NA	NA	NA	NA	NA	NA
DMR_574	chr11	75895001	75896000	2.58277e-05	0.00910104	-27.2164	0	0	1	0	ENSMUSG00000020847	NA	NA	NA	Rph3al	MGI Symbol	protein_coding	Rab effector Noc2 [Source:UniProtKB/Swiss-Prot;Acc:Q768S4]	RAB EFFECTOR NOC2 NO C2 DOMAINS RABPHILIN 3A	NA	NA	NA	NA	NA	NA	NA	NA	NA	NA
DMR_362	chr7	75611001	75612000	2.66574e-05	0.00932655	-10.989	1	1	1	0	ENSMUSG00000066406	ENSMUSG00000066406	NA	NA	Akap13	MGI Symbol	protein_coding	A-kinase anchor protein 13 [Source:UniProtKB/Swiss-Prot;Acc:E9Q394]	A KINASE ANCHOR 13 AKAP 13 AKAP LBC	Akap13	MGI Symbol	protein_coding	A-kinase anchor protein 13 [Source:UniProtKB/Swiss-Prot;Acc:E9Q394]	A KINASE ANCHOR 13 AKAP 13 AKAP LBC	NA	NA	NA	NA	NA
DMR_28	chr1	127501001	127502000	2.69427e-05	0.00940109	-12.7439	1	0	1	0	ENSMUSG00000026347	ENSMUSG00000026347	NA	NA	Tmem163	MGI Symbol	protein_coding	Transmembrane protein 163 [Source:UniProtKB/Swiss-Prot;Acc:Q8C996]	TRANSMEMBRANE 163 SYNAPTIC VESICLE MEMBRANE OF 31 KDA	Tmem163	MGI Symbol	protein_coding	Transmembrane protein 163 [Source:UniProtKB/Swiss-Prot;Acc:Q8C996]	TRANSMEMBRANE 163 SYNAPTIC VESICLE MEMBRANE OF 31 KDA	NA	NA	NA	NA	NA
DMR_578	chr11	79307001	79308000	2.70197e-05	0.00940275	-25.7432	0	0	0	1	NA	NA	-10096	ENSMUSG00000055072	NA	NA	NA	NA	NA	NA	NA	NA	NA	NA	Gm9964	MGI Symbol	protein_coding
DMR_333	chr7	19009001	19010000	2.7296e-05	0.00945308	-19.1069	0	0	0	1	NA	NA	4959	ENSMUSG00000044030	NA	NA	NA	NA	NA	NA	NA	NA	NA	NA	Irf2bp1	MGI Symbol	protein_coding	Interferon regulatory factor 2-binding protein 1 [Source:UniProtKB/Swiss-Prot;Acc:Q8R3Y8]	INTERFERON REGULATORY FACTOR 2 BINDING 1 IRF 2 BINDING 1 IRF 2BP1 PROBABLE E3 UBIQUITIN LIGASE IRF2BP1 EC_2.3.2.27 PROBABLE RING TYPE E3 UBIQUITIN TRANSFERASE IRF2BP1
DMR_401	chr8	70495001	70496000	2.7446e-05	0.00945308	-22.0413	0	0	1	0	ENSMUSG00000007888	NA	NA	NA	Crlf1	MGI Symbol	protein_coding	Cytokine receptor-like factor 1 [Source:UniProtKB/Swiss-Prot;Acc:Q9JM58]	CYTOKINE RECEPTOR FACTOR 1 PRECURSOR CYTOKINE FACTOR 1 CLF 1	NA	NA	NA	NA	NA	NA	NA	NA	NA	NA
DMR_150	chr3	138809001	138810000	2.79406e-05	0.00954459	17.7549	1	1	1	0	ENSMUSG00000028152	ENSMUSG00000028152	NA	NA	Tspan5	MGI Symbol	protein_coding	tetraspanin 5 [Source:MGI Symbol;Acc:MGI:1928096]	TETRASPANIN 5 TSPAN 5 TETRASPAN NET 4 TRANSMEMBRANE 4 SUPERFAMILY MEMBER 9	Tspan5	MGI Symbol	protein_coding	tetraspanin 5 [Source:MGI Symbol;Acc:MGI:1928096]	TETRASPANIN 5 TSPAN 5 TETRASPAN NET 4 TRANSMEMBRANE 4 SUPERFAMILY MEMBER 9	NA	NA	NA	NA	NA
DMR_311	chr6	121524001	121525000	2.79331e-05	0.00954459	-26.238	0	0	0	1	NA	NA	-13196	ENSMUSG00000107923	NA	NA	NA	NA	NA	NA	NA	NA	NA	NA	Gm43922	MGI Symbol	processed_pseudogene	predicted gene, 43922 [Source:MGI Symbol;Acc:MGI:5690314]
DMR_754	chr15	84498001	84499000	2.78541e-05	0.00954459	-11.1843	0	0	0	1	NA	NA	-50905	ENSMUSG00000062760	NA	NA	NA	NA	NA	NA	NA	NA	NA	NA	1810041L15Rik	MGI Symbol	protein_coding	Mus musculus RIKEN cDNA 1810041L15 (1810041L15Rik), transcript variant 2, mRNA. [Source:RefSeq mRNA;Acc:NM_001347543]	SHISA PRECURSOR
DMR_383	chr7	141067001	141068000	2.85061e-05	0.00966167	-11.9867	1	1	1	0	ENSMUSG00000055629	ENSMUSG00000055629	NA	NA	B4galnt4	MGI Symbol	protein_coding	N-acetyl-beta-glucosaminyl-glycoprotein 4-beta-N-acetylgalactosaminyltransferase 1 [Source:UniProtKB/Swiss-Prot;Acc:Q766D5]	CHONDROITIN SULFATE SYNTHASE EC_2.4.1.- 226 GLUCURONOSYL N ACETYLGALACTOSAMINYL PROTEOGLYCAN 4 BETA N ACETYLGALACTOSAMINYLTRANSFERASE N ACETYLGALACTOSAMINYL PROTEOGLYCAN 3 BETA GLUCURONOSYLTRANSFERASE	B4galnt4	MGI Symbol	protein_coding	N-acetyl-beta-glucosaminyl-glycoprotein 4-beta-N-acetylgalactosaminyltransferase 1 [Source:UniProtKB/Swiss-Prot;Acc:Q766D5]	CHONDROITIN SULFATE SYNTHASE EC_2.4.1.- 226 GLUCURONOSYL N ACETYLGALACTOSAMINYL PROTEOGLYCAN 4 BETA N ACETYLGALACTOSAMINYLTRANSFERASE N ACETYLGALACTOSAMINYL PROTEOGLYCAN 3 BETA GLUCURONOSYLTRANSFERASE	NA	NA	NA	NA	NA
DMR_440	chr9	45660001	45661000	2.88247e-05	0.00971904	23.2312	0	0	1	0	ENSMUSG00000032087	NA	NA	NA	Dscaml1	MGI Symbol	protein_coding	DS cell adhesion molecule like 1 [Source:HGNC Symbol;Acc:HGNC:14656]		NA	NA	NA	NA	NA	NA	NA	NA	NA	NA
DMR_542	chr11	46286001	46287000	2.8965e-05	0.0097411	19.2737	0	1	1	0	ENSMUSG00000020340	NA	NA	NA	Cyfip2	MGI Symbol	protein_coding	Cytoplasmic FMR1-interacting protein 2 [Source:UniProtKB/Swiss-Prot;Acc:Q5SQX6]	CYTOPLASMIC FMR1 INTERACTING	NA	NA	NA	NA	NA	NA	NA	NA	NA	NA
DMR_1	chr1	9357001	9358000	3.04014e-05	0.0101196	13.5942	0	0	0	1	NA	NA	40688	ENSMUSG00000101571	NA	NA	NA	NA	NA	NA	NA	NA	NA	NA	Gm6187	MGI Symbol	processed_pseudogene	predicted gene 6187 [Source:MGI Symbol;Acc:MGI:3648954]
DMR_781	chr16	35645001	35646000	3.0545e-05	0.0101414	-12.7536	0	1	1	0	ENSMUSG00000052133	NA	NA	NA	Sema5b	MGI Symbol	protein_coding	Semaphorin-5B [Source:UniProtKB/Swiss-Prot;Acc:Q60519]	SEMAPHORIN 5B	NA	NA	NA	NA	NA	NA	NA	NA	NA	NA
DMR_156	chr4	18437001	18438000	3.07984e-05	0.0101737	10.6667	0	0	1	0	ENSMUSG00000087402	NA	NA	NA	Gm11867	MGI Symbol	processed_transcript	predicted gene 11867 [Source:MGI Symbol;Acc:MGI:3650506]		NA	NA	NA	NA	NA	NA	NA	NA	NA	NA
DMR_14	chr1	65177001	65178000	3.11074e-05	0.010247	-12.9607	1	0	1	0	ENSMUSG00000025950	ENSMUSG00000025950	NA	NA	Idh1	MGI Symbol	protein_coding	Isocitrate dehydrogenase [NADP] cytoplasmic [Source:UniProtKB/Swiss-Prot;Acc:O88844]	ISOCITRATE DEHYDROGENASE [NADP] IDH EC_1.1.1.42 IDP NADP + SPECIFIC ICDH OXALOSUCCINATE DECARBOXYLASE	Idh1	MGI Symbol	protein_coding	Isocitrate dehydrogenase [NADP] cytoplasmic [Source:UniProtKB/Swiss-Prot;Acc:O88844]	ISOCITRATE DEHYDROGENASE [NADP] IDH EC_1.1.1.42 IDP NADP + SPECIFIC ICDH OXALOSUCCINATE DECARBOXYLASE	NA	NA	NA	NA	NA
DMR_609	chr11	119127001	119128000	3.11778e-05	0.010247	-25.5385	0	0	1	0	ENSMUSG00000086547	NA	NA	NA	Gm11755	MGI Symbol	lincRNA	predicted gene 11755 [Source:MGI Symbol;Acc:MGI:3651696]		NA	NA	NA	NA	NA	NA	NA	NA	NA	NA
DMR_107	chr2	167384001	167385000	3.13502e-05	0.0102519	-10.5032	0	0	0	1	NA	NA	-34819	ENSMUSG00000017929	NA	NA	NA	NA	NA	NA	NA	NA	NA	NA	B4galt5	MGI Symbol	protein_coding	Beta-1,4-galactosyltransferase 5 [Source:UniProtKB/Swiss-Prot;Acc:Q9JMK0]	BETA 1 4 GALACTOSYLTRANSFERASE 5 BETA 1 4 GALTASE 5 BETA4GAL T5 B4GAL T5 EC_2.4.1.- BETA 1 4 GALT II UDP GAL:BETA GLCNAC BETA 1 4 GALACTOSYLTRANSFERASE 5 UDP GALACTOSE:BETA N ACETYLGLUCOSAMINE BETA 1 4 GALACTOSYLTRANSFERASE 5
DMR_664	chr13	43197001	43198000	3.14431e-05	0.0102565	-16.4956	0	1	0	0	ENSMUSG00000051335	NA	NA	NA	Gfod1	MGI Symbol	protein_coding	Glucose-fructose oxidoreductase domain-containing protein 1 [Source:UniProtKB/Swiss-Prot;Acc:Q3UHD2]	GLUCOSE FRUCTOSE OXIDOREDUCTASE DOMAIN CONTAINING 1 PRECURSOR EC 1	NA	NA	NA	NA	NA	NA	NA	NA	NA	NA
DMR_131	chr3	82363001	82364000	3.15489e-05	0.0102652	-22.2404	0	1	1	0	ENSMUSG00000033900	NA	NA	NA	Map9	MGI Symbol	protein_coding	Mus musculus microtubule-associated protein 9 (Map9), transcript variant 2, mRNA. [Source:RefSeq mRNA;Acc:NM_001356457]	MICROTUBULE ASSOCIATED 9 ASTER ASSOCIATED	NA	NA	NA	NA	NA	NA	NA	NA	NA	NA
DMR_834	chr18	61155001	61156000	3.20403e-05	0.0103733	11.5207	0	1	1	0	ENSMUSG00000024622	NA	NA	NA	Hmgxb3	MGI Symbol	protein_coding	HMG domain-containing protein 3 isoform 1 [Source:RefSeq peptide;Acc:NP_840061]	HMG DOMAIN CONTAINING 3 HMG BOX CONTAINING 3 SMF	NA	NA	NA	NA	NA	NA	NA	NA	NA	NA
DMR_98	chr2	154677001	154678000	3.24719e-05	0.010461	22.658	0	0	1	0	ENSMUSG00000038467	NA	NA	NA	Chmp4b	MGI Symbol	protein_coding	Charged multivesicular body protein 4b [Source:UniProtKB/Swiss-Prot;Acc:Q9D8B3]		NA	NA	NA	NA	NA	NA	NA	NA	NA	NA
DMR_102	chr2	162014001	162015000	3.30871e-05	0.0105806	-10.3872	0	0	1	0	ENSMUSG00000053141	NA	NA	NA	Ptprt	MGI Symbol	protein_coding	Receptor-type tyrosine-protein phosphatase T [Source:UniProtKB/Swiss-Prot;Acc:Q99M80]	RECEPTOR TYPE TYROSINE PHOSPHATASE T PRECURSOR R PTP T EC_3.1.3.48 RECEPTOR TYPE TYROSINE PHOSPHATASE RHO RPTP RHO	NA	NA	NA	NA	NA	NA	NA	NA	NA	NA
DMR_317	chr6	128072001	128073000	3.3748e-05	0.0107392	10.9517	0	0	1	0	ENSMUSG00000030352	NA	NA	NA	Tspan9	MGI Symbol	protein_coding	Mus musculus tetraspanin 9 (Tspan9), transcript variant 2, mRNA. [Source:RefSeq mRNA;Acc:NM_001356301]	TETRASPANIN 9 TSPAN 9	NA	NA	NA	NA	NA	NA	NA	NA	NA	NA
DMR_806	chr17	27579001	27580000	3.38946e-05	0.0107595	-13.3507	0	1	0	0	ENSMUSG00000024213	NA	NA	NA	Nudt3	MGI Symbol	protein_coding	Diphosphoinositol polyphosphate phosphohydrolase 1 [Source:UniProtKB/Swiss-Prot;Acc:Q9JI46]	DIPHOSPHOINOSITOL POLYPHOSPHATE PHOSPHOHYDROLASE 1 DIPP 1 EC_3.6.1.52 DIADENOSINE 5' 5''' P1 P6 HEXAPHOSPHATE HYDROLASE 1 EC_3.6.1.- NUCLEOSIDE DIPHOSPHATE LINKED MOIETY X MOTIF 3 NUDIX MOTIF 3	NA	NA	NA	NA	NA	NA	NA	NA	NA	NA
DMR_533	chr11	19834001	19835000	3.45179e-05	0.0108515	30.1994	0	0	0	1	NA	NA	50351	ENSMUSG00000081820	NA	NA	NA	NA	NA	NA	NA	NA	NA	NA	Gm12029	MGI Symbol	processed_pseudogene	predicted gene 12029 [Source:MGI Symbol;Acc:MGI:3651192]
DMR_185	chr4	129495001	129496000	3.52513e-05	0.0110167	-22.9466	0	0	1	0	ENSMUSG00000086336	NA	NA	NA	Gm12979	MGI Symbol	antisense	predicted gene 12979 [Source:MGI Symbol;Acc:MGI:3651303]		NA	NA	NA	NA	NA	NA	NA	NA	NA	NA
DMR_489	chr10	24023001	24024000	3.56418e-05	0.0110976	-37.9717	0	0	0	1	NA	NA	1774	ENSMUSG00000082437	NA	NA	NA	NA	NA	NA	NA	NA	NA	NA	Gm15136	MGI Symbol	unprocessed_pseudogene	predicted gene 15136 [Source:MGI Symbol;Acc:MGI:3705838]
DMR_476	chr9	108998001	108999000	3.58128e-05	0.0111242	-17.5378	1	1	1	0	ENSMUSG00000025648	ENSMUSG00000025648	NA	NA	Pfkfb4	MGI Symbol	protein_coding	6-phosphofructo-2-kinase/fructose-2,6-biphosphatase 4 [Source:MGI Symbol;Acc:MGI:2687284]	6 PHOSPHOFRUCTO 2 KINASE/FRUCTOSE 2 6 BISPHOSPHATASE 6PF 2 K/FRU 2 6 P2ASE PFK/FBPASE 6PF 2 K/FRU 2 6 P2ASE ISOZYME [INCLUDES 6 PHOSPHOFRUCTO 2 KINASE EC_2.7.1.105 ; FRUCTOSE 2 6 BISPHOSPHATASE EC_3.1.3.- 46 ]	Pfkfb4	MGI Symbol	protein_coding	6-phosphofructo-2-kinase/fructose-2,6-biphosphatase 4 [Source:MGI Symbol;Acc:MGI:2687284]	6 PHOSPHOFRUCTO 2 KINASE/FRUCTOSE 2 6 BISPHOSPHATASE 6PF 2 K/FRU 2 6 P2ASE PFK/FBPASE 6PF 2 K/FRU 2 6 P2ASE ISOZYME [INCLUDES 6 PHOSPHOFRUCTO 2 KINASE EC_2.7.1.105 ; FRUCTOSE 2 6 BISPHOSPHATASE EC_3.1.3.- 46 ]	NA	NA	NA	NA	NA
DMR_329	chr7	16696001	16697000	3.66304e-05	0.0113243	-30.6867	1	0	0	0	NA	ENSMUSG00000108370	-1633	ENSMUSG00000108370	NA	NA	NA	NA	NA	Gm8209	MGI Symbol	processed_pseudogene	predicted gene 8209 [Source:MGI Symbol;Acc:MGI:3643592]		Gm8209	MGI Symbol	processed_pseudogene	predicted gene 8209 [Source:MGI Symbol;Acc:MGI:3643592]
DMR_398	chr8	61602001	61603000	3.6631e-05	0.0113243	10.2273	0	0	1	0	ENSMUSG00000058056	NA	NA	NA	Palld	MGI Symbol	protein_coding	Palladin [Source:UniProtKB/Swiss-Prot;Acc:Q9ET54]	PALLADIN	NA	NA	NA	NA	NA	NA	NA	NA	NA	NA
DMR_416	chr8	120256001	120257000	3.79229e-05	0.0116134	-17.6027	0	0	1	0	ENSMUSG00000092329	NA	NA	NA	Gm20388	MGI Symbol	protein_coding	predicted gene 20388 [Source:MGI Symbol;Acc:MGI:5141853]	POLYPEPTIDE N ACETYLGALACTOSAMINYLTRANSFERASE 2 EC_2.4.1.41 POLYPEPTIDE GALNAC TRANSFERASE 2 GALNAC T2 PP GANTASE 2 UDP ACETYLGALACTOSAMINYLTRANSFERASE 2 UDP GALNAC:POLYPEPTIDE N ACETYLGALACTOSAMINYLTRANSFERASE 2 [CONTAINS POLYPEPTIDE N ACETYLGALACTOSAMINYLTRANSFERASE 2 SOLUBLE FORM]	NA	NA	NA	NA	NA	NA	NA	NA	NA	NA
DMR_416	chr8	120256001	120257000	3.79229e-05	0.0116134	-17.6027	0	0	1	0	ENSMUSG00000031822	NA	NA	NA	Gse1	MGI Symbol	protein_coding	tic suppressor element 1 [Source:UniProtKB/Swiss-Prot;Acc:Q3U3C9]	UNCHARACTERIZED	NA	NA	NA	NA	NA	NA	NA	NA	NA	NA
DMR_167	chr4	83432001	83433000	3.82203e-05	0.0116496	-20.4773	0	0	1	0	ENSMUSG00000028483	NA	NA	NA	Snapc3	MGI Symbol	protein_coding	small nuclear RNA activating complex, polypeptide 3 [Source:MGI Symbol;Acc:MGI:1916338]		NA	NA	NA	NA	NA	NA	NA	NA	NA	NA
DMR_310	chr6	121018001	121019000	3.81509e-05	0.0116496	20.3014	0	1	1	0	ENSMUSG00000051586	NA	NA	NA	Mical3	MGI Symbol	protein_coding	[F-actin]-monooxygenase MICAL3 [Source:UniProtKB/Swiss-Prot;Acc:Q8CJ19]		NA	NA	NA	NA	NA	NA	NA	NA	NA	NA
DMR_438	chr9	43392001	43393000	3.91274e-05	0.0118429	-20.6481	0	0	0	1	NA	NA	15378	ENSMUSG00000110823	NA	NA	NA	NA	NA	NA	NA	NA	NA	NA	Gm36799	MGI Symbol	lincRNA	predicted gene, 36799 [Source:MGI Symbol;Acc:MGI:5595958]
DMR_290	chr6	67931001	67932000	3.98777e-05	0.012042	18.0834	0	0	0	1	NA	NA	10361	ENSMUSG00000096632	NA	NA	NA	NA	NA	NA	NA	NA	NA	NA	Igkv9-124	MGI Symbol	IG_V_gene		IG KAPPA CHAIN V REGION
DMR_703	chr14	56116001	56117000	3.9988e-05	0.0120474	-17.2833	0	0	0	1	NA	NA	3626	ENSMUSG00000022156	NA	NA	NA	NA	NA	NA	NA	NA	NA	NA	Gzme	MGI Symbol	protein_coding	Granzyme E [Source:UniProtKB/Swiss-Prot;Acc:P08884]	PRECURSOR
DMR_698	chr14	31448001	31449000	4.02585e-05	0.0121008	-12.2322	0	0	0	1	NA	NA	10226	ENSMUSG00000115283	NA	NA	NA	NA	NA	NA	NA	NA	NA	NA	AC154616.2	Clone-based (Ensembl) gene	processed_pseudogene
DMR_400	chr8	69136001	69137000	4.09361e-05	0.0122668	15.3589	0	1	1	0	ENSMUSG00000036306	NA	NA	NA	Lzts1	MGI Symbol	protein_coding	leucine zipper, putative tumor suppressor 1 [Source:MGI Symbol;Acc:MGI:2684762]	LEUCINE ZIPPER TUMOR SUPPRESSOR	NA	NA	NA	NA	NA	NA	NA	NA	NA	NA
DMR_352	chr7	46403001	46404000	4.13196e-05	0.0123343	-11.446	0	0	1	0	ENSMUSG00000058975	NA	NA	NA	Kcnc1	MGI Symbol	protein_coding	Potassium voltage-gated channel subfamily C member 1 [Source:UniProtKB/Swiss-Prot;Acc:P15388]	POTASSIUM VOLTAGE GATED CHANNEL SUBFAMILY C MEMBER 1 NGK2 VOLTAGE GATED POTASSIUM CHANNEL SUBUNIT KV3 1 VOLTAGE GATED POTASSIUM CHANNEL SUBUNIT KV4	NA	NA	NA	NA	NA	NA	NA	NA	NA	NA
DMR_316	chr6	127972001	127973000	4.29342e-05	0.0127287	-13.8962	0	0	1	0	ENSMUSG00000030352	NA	NA	NA	Tspan9	MGI Symbol	protein_coding	Mus musculus tetraspanin 9 (Tspan9), transcript variant 2, mRNA. [Source:RefSeq mRNA;Acc:NM_001356301]	TETRASPANIN 9 TSPAN 9	NA	NA	NA	NA	NA	NA	NA	NA	NA	NA
DMR_404	chr8	81961001	81962000	4.31008e-05	0.0127491	-14.7115	0	0	1	0	ENSMUSG00000037940	NA	NA	NA	Inpp4b	MGI Symbol	protein_coding	Type II inositol 3,4-bisphosphate 4-phosphatase [Source:UniProtKB/Swiss-Prot;Acc:Q6P1Y8]		NA	NA	NA	NA	NA	NA	NA	NA	NA	NA
DMR_817	chr17	66433001	66434000	4.32445e-05	0.0127586	28.7578	0	0	1	0	ENSMUSG00000052105	NA	NA	NA	Mtcl1	MGI Symbol	protein_coding	Microtubule cross-linking factor 1 [Source:UniProtKB/Swiss-Prot;Acc:Q3UHU5]	SOGA	NA	NA	NA	NA	NA	NA	NA	NA	NA	NA
DMR_879	chrX	74694001	74695000	4.33292e-05	0.0127586	-31.9522	1	0	0	0	NA	ENSMUSG00000083847	-1047	ENSMUSG00000083847	NA	NA	NA	NA	NA	Xlr3d-ps	MGI Symbol	unprocessed_pseudogene	X-linked lymphocyte-regulated 3D, pseudogene [Source:MGI Symbol;Acc:MGI:3574105]		Xlr3d-ps	MGI Symbol	unprocessed_pseudogene	X-linked lymphocyte-regulated 3D, pseudogene [Source:MGI Symbol;Acc:MGI:3574105]
DMR_202	chr4	142241001	142242000	4.34796e-05	0.012774	-22.2859	1	0	0	0	NA	ENSMUSG00000040606	-1601	ENSMUSG00000040606	NA	NA	NA	NA	NA	Kazn	MGI Symbol	protein_coding	Kazrin [Source:UniProtKB/Swiss-Prot;Acc:Q69ZS8]	KAZRIN	Kazn	MGI Symbol	protein_coding	Kazrin [Source:UniProtKB/Swiss-Prot;Acc:Q69ZS8]	KAZRIN
DMR_880	chrX	78426001	78427000	4.36977e-05	0.0128092	-15.2482	0	0	0	1	NA	NA	9805	ENSMUSG00000082865	NA	NA	NA	NA	NA	NA	NA	NA	NA	NA	Gm14745	MGI Symbol	processed_pseudogene	predicted gene 14745 [Source:MGI Symbol;Acc:MGI:3705488]
DMR_20	chr1	93098001	93099000	4.55948e-05	0.0132832	-24.3518	0	0	1	0	ENSMUSG00000014602	NA	NA	NA	Kif1a	MGI Symbol	protein_coding	kinesin family member 1A [Source:MGI Symbol;Acc:MGI:108391]	KINESIN KIF1A AXONAL TRANSPORTER OF SYNAPTIC VESICLES	NA	NA	NA	NA	NA	NA	NA	NA	NA	NA
DMR_297	chr6	88996001	88997000	4.56786e-05	0.0132832	23.8915	0	0	1	0	ENSMUSG00000055403	NA	NA	NA	4933427D06Rik	MGI Symbol	lincRNA	RIKEN cDNA 4933427D06 gene [Source:MGI Symbol;Acc:MGI:3026922]		NA	NA	NA	NA	NA	NA	NA	NA	NA	NA
DMR_761	chr15	94560001	94561000	4.67288e-05	0.0134851	10.3183	0	0	1	0	ENSMUSG00000059883	NA	NA	NA	Irak4	MGI Symbol	protein_coding	Interleukin-1 receptor-associated kinase 4 [Source:UniProtKB/Swiss-Prot;Acc:Q8R4K2]	INTERLEUKIN 1 RECEPTOR ASSOCIATED KINASE 4 IRAK 4 EC_2.7.11.1	NA	NA	NA	NA	NA	NA	NA	NA	NA	NA
DMR_845	chr18	80699001	80700000	4.67072e-05	0.0134851	-10.2676	0	0	1	0	ENSMUSG00000033016	NA	NA	NA	Nfatc1	MGI Symbol	protein_coding	nuclear factor of activated T cells, cytoplasmic, calcineurin dependent 1 [Source:MGI Symbol;Acc:MGI:102469]	NUCLEAR FACTOR OF ACTIVATED T CELLS CYTOPLASMIC 1 NF ATC1 NFATC1 NFAT TRANSCRIPTION COMPLEX CYTOSOLIC COMPONENT NF ATC NFATC	NA	NA	NA	NA	NA	NA	NA	NA	NA	NA
DMR_714	chr14	77569001	77570000	4.70143e-05	0.0135076	-35.6485	1	0	1	0	ENSMUSG00000022012	ENSMUSG00000022012	NA	NA	Enox1	MGI Symbol	protein_coding	Ecto-NOX disulfide-thiol exchanger 1 Hydroquinone [NADH] oxidase Protein disulfide-thiol oxidoreductase [Source:UniProtKB/Swiss-Prot;Acc:Q8BHR2]	ECTO NOX DISULFIDE THIOL EXCHANGER 2 APK1 ANTIGEN CYTOSOLIC OVARIAN CARCINOMA ANTIGEN 1 TUMOR ASSOCIATED HYDROQUINONE OXIDASE TNOX [INCLUDES HYDROQUINONE [NADH] OXIDASE EC 1 ; DISULFIDE THIOL OXIDOREDUCTASE EC 1 ]	Enox1	MGI Symbol	protein_coding	Ecto-NOX disulfide-thiol exchanger 1 Hydroquinone [NADH] oxidase Protein disulfide-thiol oxidoreductase [Source:UniProtKB/Swiss-Prot;Acc:Q8BHR2]	ECTO NOX DISULFIDE THIOL EXCHANGER 2 APK1 ANTIGEN CYTOSOLIC OVARIAN CARCINOMA ANTIGEN 1 TUMOR ASSOCIATED HYDROQUINONE OXIDASE TNOX [INCLUDES HYDROQUINONE [NADH] OXIDASE EC 1 ; DISULFIDE THIOL OXIDOREDUCTASE EC 1 ]	NA	NA	NA	NA	NA
DMR_25	chr1	120083001	120084000	4.73358e-05	0.01357	16.0654	0	0	0	1	NA	NA	-8928	ENSMUSG00000050777	NA	NA	NA	NA	NA	NA	NA	NA	NA	NA	Tmem37	MGI Symbol	protein_coding	transmembrane protein 37 [Source:MGI Symbol;Acc:MGI:2157899]	VOLTAGE DEPENDENT CALCIUM CHANNEL GAMMA SUBUNIT NEURONAL VOLTAGE GATED CALCIUM CHANNEL GAMMA SUBUNIT TRANSMEMBRANE 37
DMR_590	chr11	104061001	104062000	4.7824e-05	0.0136123	-30.7859	0	0	0	1	NA	NA	-70855	ENSMUSG00000018634	NA	NA	NA	NA	NA	NA	NA	NA	NA	NA	Crhr1	MGI Symbol	protein_coding	Corticotropin-releasing factor receptor 1 [Source:UniProtKB/Swiss-Prot;Acc:P35347]	CORTICOTROPIN RELEASING FACTOR RECEPTOR 1 PRECURSOR CRF R 1 CRF R1 CRFR 1 CORTICOTROPIN RELEASING HORMONE RECEPTOR 1 CRH R 1 CRH R1
DMR_601	chr11	115174001	115175000	4.78045e-05	0.0136123	19.6214	0	0	1	0	ENSMUSG00000020733	NA	NA	NA	Slc9a3r1	MGI Symbol	protein_coding	solute carrier family 9 (sodium/hydrogen exchanger), member 3 regulator 1 [Source:MGI Symbol;Acc:MGI:1349482]	NA + /H + EXCHANGE REGULATORY COFACTOR NHE NHERF REGULATORY SODIUM HYDROGEN EXCHANGER REGULATORY FACTOR SOLUTE CARRIER FAMILY 9 A3 REGULATORY FACTOR 1	NA	NA	NA	NA	NA	NA	NA	NA	NA	NA
DMR_288	chr6	64759001	64760000	4.90261e-05	0.0138712	10.23	0	0	0	1	NA	NA	29878	ENSMUSG00000073043	NA	NA	NA	NA	NA	NA	NA	NA	NA	NA	Atoh1	MGI Symbol	protein_coding	1 [Source:UniProtKB/Swiss-Prot;Acc:P48985]	ATONAL HOMOLOG 1 HELIX LOOP HELIX 1
DMR_532	chr11	17279001	17280000	5.15998e-05	0.014448	17.4833	0	0	0	1	NA	NA	15382	ENSMUSG00000000581	NA	NA	NA	NA	NA	NA	NA	NA	NA	NA	C1d	MGI Symbol	protein_coding	Mus musculus C1D nuclear receptor co-repressor (C1d), transcript variant 2, mRNA. [Source:RefSeq mRNA;Acc:NM_001330649]	NUCLEAR NUCLEIC ACID BINDING C1D
DMR_726	chr15	12268001	12269000	5.17928e-05	0.0144654	-14.8064	0	0	1	0	ENSMUSG00000039458	NA	NA	NA	Mtmr12	MGI Symbol	protein_coding	Mus musculus myotubularin related protein 12 (Mtmr12), transcript variant 2, mRNA. [Source:RefSeq mRNA;Acc:NM_001356498]	MYOTUBULARIN RELATED 12	NA	NA	NA	NA	NA	NA	NA	NA	NA	NA
DMR_315	chr6	127862001	127863000	5.24016e-05	0.014604	11.2889	0	0	0	1	NA	NA	12782	ENSMUSG00000088177	NA	NA	NA	NA	NA	NA	NA	NA	NA	NA	Gm23098	MGI Symbol	misc_RNA	predicted gene, 23098 [Source:MGI Symbol;Acc:MGI:5452875]
DMR_668	chr13	47773001	47774000	5.29046e-05	0.0147127	19.852	0	0	0	1	NA	NA	105453	ENSMUSG00000114509	NA	NA	NA	NA	NA	NA	NA	NA	NA	NA	4930471G24Rik	MGI Symbol	lincRNA	RIKEN cDNA 4930471G24 gene [Source:MGI Symbol;Acc:MGI:1922189]
DMR_335	chr7	19579001	19580000	5.34483e-05	0.0147693	17.1827	1	1	1	0	ENSMUSG00000011267	ENSMUSG00000044709	NA	NA	Zfp296	MGI Symbol	protein_coding	zinc finger protein 296 [Source:MGI Symbol;Acc:MGI:1926956]	ZINC FINGER 296	Gemin7	MGI Symbol	protein_coding	Gem-associated protein 7 [Source:UniProtKB/Swiss-Prot;Acc:Q9CWY4]	GEM ASSOCIATED 7 GEMIN 7	NA	NA	NA	NA	NA
DMR_78	chr2	78312001	78313000	5.40114e-05	0.0147886	18.5613	0	0	0	1	NA	NA	10311	ENSMUSG00000054510	NA	NA	NA	NA	NA	NA	NA	NA	NA	NA	Gm14461	MGI Symbol	lincRNA
DMR_245	chr5	113023001	113024000	5.40865e-05	0.0147886	14.9591	0	0	0	1	NA	NA	-7211	ENSMUSG00000042249	NA	NA	NA	NA	NA	NA	NA	NA	NA	NA	Grk3	MGI Symbol	protein_coding	Beta-adrenergic receptor kinase 2 [Source:UniProtKB/Swiss-Prot;Acc:Q3UYH7]	BETA ADRENERGIC RECEPTOR KINASE 2 BETA ARK 2 EC_2.7.11.15 G COUPLED RECEPTOR KINASE 3
DMR_470	chr9	90195001	90196000	5.38606e-05	0.0147886	-14.9221	1	1	1	0	ENSMUSG00000032363	ENSMUSG00000032363	NA	NA	Adamts7	MGI Symbol	protein_coding	A disintegrin and metalloproteinase with thrombospondin motifs 7 [Source:UniProtKB/Swiss-Prot;Acc:Q68SA9]	A DISINTEGRIN AND METALLOPROTEINASE WITH THROMBOSPONDIN MOTIFS 7 PRECURSOR ADAM TS 7 ADAM TS7 ADAMTS 7 EC_3.4.24.- COMPASE	Adamts7	MGI Symbol	protein_coding	A disintegrin and metalloproteinase with thrombospondin motifs 7 [Source:UniProtKB/Swiss-Prot;Acc:Q68SA9]	A DISINTEGRIN AND METALLOPROTEINASE WITH THROMBOSPONDIN MOTIFS 7 PRECURSOR ADAM TS 7 ADAM TS7 ADAMTS 7 EC_3.4.24.- COMPASE	NA	NA	NA	NA	NA
DMR_82	chr2	93771001	93772000	5.4792e-05	0.014903	20.4323	0	0	1	0	ENSMUSG00000027198	NA	NA	NA	Ext2	MGI Symbol	protein_coding	Mus musculus exostoses (multiple) 2 (Ext2), transcript variant 1, mRNA. [Source:RefSeq mRNA;Acc:NM_001355075]	EXOSTOSIN 2 EC_2.4.1.224 EC_2.4.1.- 225 GLUCURONOSYL N ACETYLGLUCOSAMINYL PROTEOGLYCAN/N ACETYLGLUCOSAMINYL PROTEOGLYCAN 4 ALPHA N ACETYLGLUCOSAMINYLTRANSFERASE MULTIPLE EXOSTOSES 2	NA	NA	NA	NA	NA	NA	NA	NA	NA	NA
DMR_272	chr5	147005001	147006000	5.48191e-05	0.014903	-10.0262	0	0	0	1	NA	NA	13036	ENSMUSG00000016520	NA	NA	NA	NA	NA	NA	NA	NA	NA	NA	Lnx2	MGI Symbol	protein_coding	Ligand of Numb protein X 2 [Source:UniProtKB/Swiss-Prot;Acc:Q91XL2]	LIGAND OF NUMB X 2 NUMB BINDING 2
DMR_610	chr11	120216001	120217000	5.48485e-05	0.014903	-19.4118	1	1	1	0	ENSMUSG00000086750	ENSMUSG00000086750	NA	NA	Gm11770	MGI Symbol	antisense	predicted gene 11770 [Source:MGI Symbol;Acc:MGI:3651450]		Gm11770	MGI Symbol	antisense	predicted gene 11770 [Source:MGI Symbol;Acc:MGI:3651450]		NA	NA	NA	NA	NA
DMR_466	chr9	84050001	84051000	5.5724e-05	0.015078	13.6888	0	0	1	0	ENSMUSG00000032263	NA	NA	NA	Bckdhb	MGI Symbol	protein_coding	2-oxoisovalerate dehydrogenase subunit beta, mitochondrial [Source:UniProtKB/Swiss-Prot;Acc:Q6P3A8]	2 OXOISOVALERATE DEHYDROGENASE SUBUNIT BETA MITOCHONDRIAL PRECURSOR EC_1.2.4.4 BRANCHED CHAIN ALPHA KETO ACID DEHYDROGENASE E1 COMPONENT BETA CHAIN BCKDE1B BCKDH E1 BETA	NA	NA	NA	NA	NA	NA	NA	NA	NA	NA
DMR_66	chr2	57104001	57105000	5.60629e-05	0.0151153	-11.1232	0	0	0	1	NA	NA	8073	ENSMUSG00000026826	NA	NA	NA	NA	NA	NA	NA	NA	NA	NA	Nr4a2	MGI Symbol	protein_coding	Nuclear receptor subfamily 4 group A member 2 [Source:UniProtKB/Swiss-Prot;Acc:Q06219]	NUCLEAR RECEPTOR SUBFAMILY 4 GROUP A MEMBER
DMR_686	chr13	112439001	112440000	5.60943e-05	0.0151153	-11.8254	1	0	0	0	NA	ENSMUSG00000114468	-2406	ENSMUSG00000114468	NA	NA	NA	NA	NA	Gm48879	MGI Symbol	lincRNA	predicted gene, 48879 [Source:MGI Symbol;Acc:MGI:6098632]		Gm48879	MGI Symbol	lincRNA	predicted gene, 48879 [Source:MGI Symbol;Acc:MGI:6098632]
DMR_482	chr9	118519001	118520000	5.69005e-05	0.0152693	-13.5607	0	1	1	0	ENSMUSG00000038708	NA	NA	NA	Golga4	MGI Symbol	protein_coding	golgi autoantigen, golgin subfamily a, 4 [Source:MGI Symbol;Acc:MGI:1859646]	GOLGIN SUBFAMILY A MEMBER 4	NA	NA	NA	NA	NA	NA	NA	NA	NA	NA
DMR_22	chr1	106983001	106984000	5.79497e-05	0.0154592	21.1747	0	0	1	0	ENSMUSG00000048775	NA	NA	NA	Serpinb13	MGI Symbol	protein_coding	Serpin B13 [Source:UniProtKB/Swiss-Prot;Acc:Q8CDC0]	SERPIN B13	NA	NA	NA	NA	NA	NA	NA	NA	NA	NA
DMR_872	chrX	42784001	42785000	5.79644e-05	0.0154592	13.0205	0	0	1	0	ENSMUSG00000016150	NA	NA	NA	Tenm1	MGI Symbol	protein_coding	teneurin transmembrane protein 1 [Source:MGI Symbol;Acc:MGI:1345185]		NA	NA	NA	NA	NA	NA	NA	NA	NA	NA
DMR_833	chr18	60613001	60614000	5.94453e-05	0.0158217	-10.4241	1	0	1	0	ENSMUSG00000043079	ENSMUSG00000043079	NA	NA	Synpo	MGI Symbol	protein_coding	Synaptopodin [Source:UniProtKB/Swiss-Prot;Acc:Q8CC35]	SYNAPTOPODIN	Synpo	MGI Symbol	protein_coding	Synaptopodin [Source:UniProtKB/Swiss-Prot;Acc:Q8CC35]	SYNAPTOPODIN	NA	NA	NA	NA	NA
DMR_562	chr11	69407001	69408000	6.06689e-05	0.0160164	12.6678	1	1	1	0	ENSMUSG00000018476	ENSMUSG00000018476	NA	NA	Kdm6b	MGI Symbol	protein_coding	Lysine-specific demethylase 6B [Source:UniProtKB/Swiss-Prot;Acc:Q5NCY0]	LYSINE SPECIFIC DEMETHYLASE 6B EC_1.14.11.- JMJC DOMAIN CONTAINING 3 JUMONJI DOMAIN CONTAINING 3	Kdm6b	MGI Symbol	protein_coding	Lysine-specific demethylase 6B [Source:UniProtKB/Swiss-Prot;Acc:Q5NCY0]	LYSINE SPECIFIC DEMETHYLASE 6B EC_1.14.11.- JMJC DOMAIN CONTAINING 3 JUMONJI DOMAIN CONTAINING 3	NA	NA	NA	NA	NA
DMR_345	chr7	45154001	45155000	6.10262e-05	0.0160781	-17.6699	1	1	1	0	ENSMUSG00000003423	ENSMUSG00000007833	NA	NA	Pih1d1	MGI Symbol	protein_coding	PIH1 domain-containing protein 1 [Source:UniProtKB/Swiss-Prot;Acc:Q9CQJ2]	PIH1 DOMAIN CONTAINING 1	Aldh16a1	MGI Symbol	protein_coding	aldehyde dehydrogenase 16 family, member A1 [Source:MGI Symbol;Acc:MGI:1916998]		NA	NA	NA	NA	NA
DMR_345	chr7	45154001	45155000	6.10262e-05	0.0160781	-17.6699	1	1	1	0	ENSMUSG00000007833	ENSMUSG00000003423	NA	NA	Aldh16a1	MGI Symbol	protein_coding	aldehyde dehydrogenase 16 family, member A1 [Source:MGI Symbol;Acc:MGI:1916998]		Pih1d1	MGI Symbol	protein_coding	PIH1 domain-containing protein 1 [Source:UniProtKB/Swiss-Prot;Acc:Q9CQJ2]	PIH1 DOMAIN CONTAINING 1	NA	NA	NA	NA	NA
DMR_345	chr7	45154001	45155000	6.10262e-05	0.0160781	-17.6699	1	1	1	0	ENSMUSG00000007833	ENSMUSG00000007833	NA	NA	Aldh16a1	MGI Symbol	protein_coding	aldehyde dehydrogenase 16 family, member A1 [Source:MGI Symbol;Acc:MGI:1916998]		Aldh16a1	MGI Symbol	protein_coding	aldehyde dehydrogenase 16 family, member A1 [Source:MGI Symbol;Acc:MGI:1916998]		NA	NA	NA	NA	NA
DMR_345	chr7	45154001	45155000	6.10262e-05	0.0160781	-17.6699	1	1	1	0	ENSMUSG00000003423	ENSMUSG00000003423	NA	NA	Pih1d1	MGI Symbol	protein_coding	PIH1 domain-containing protein 1 [Source:UniProtKB/Swiss-Prot;Acc:Q9CQJ2]	PIH1 DOMAIN CONTAINING 1	Pih1d1	MGI Symbol	protein_coding	PIH1 domain-containing protein 1 [Source:UniProtKB/Swiss-Prot;Acc:Q9CQJ2]	PIH1 DOMAIN CONTAINING 1	NA	NA	NA	NA	NA
DMR_341	chr7	30238001	30239000	6.15065e-05	0.0161393	-10.155	1	0	0	0	NA	ENSMUSG00000100512	1884	ENSMUSG00000037020	NA	NA	NA	NA	NA	Ovol3	MGI Symbol	protein_coding	Putative transcription factor ovo-like protein 3 [Source:UniProtKB/Swiss-Prot;Acc:D3YYM0]	TRANSCRIPTION FACTOR OVO 3	Wdr62	MGI Symbol	protein_coding	WD repeat domain 62 [Source:MGI Symbol;Acc:MGI:1923696]	WD REPEAT CONTAINING 62
DMR_193	chr4	136101001	136102000	6.24884e-05	0.0162252	17.7669	0	0	0	1	NA	NA	-26030	ENSMUSG00000082877	NA	NA	NA	NA	NA	NA	NA	NA	NA	NA	Gm13009	MGI Symbol	processed_pseudogene	predicted gene 13009 [Source:MGI Symbol;Acc:MGI:3651086]
DMR_794	chr16	91303001	91304000	6.44131e-05	0.016602	-24.4824	0	0	0	1	NA	NA	21741	ENSMUSG00000085865	NA	NA	NA	NA	NA	NA	NA	NA	NA	NA	Gm15966	MGI Symbol	lincRNA	predicted gene 15966 [Source:MGI Symbol;Acc:MGI:3802004]
DMR_797	chr16	95342001	95343000	6.47661e-05	0.0166259	10.6419	0	0	0	1	NA	NA	62810	ENSMUSG00000062609	NA	NA	NA	NA	NA	NA	NA	NA	NA	NA	Kcnj15	MGI Symbol	protein_coding	ATP-sensitive inward rectifier potassium channel 15 [Source:UniProtKB/Swiss-Prot;Acc:O88932]	INWARD RECTIFIER POTASSIUM CHANNEL INWARD RECTIFIER K + CHANNEL POTASSIUM CHANNEL INWARDLY RECTIFYING SUBFAMILY J MEMBER
DMR_468	chr9	85845001	85846000	6.51936e-05	0.0167027	-10.211	1	1	0	0	ENSMUSG00000035274	ENSMUSG00000056031	NA	NA	Tpbg	MGI Symbol	protein_coding	Trophoblast glycoprotein [Source:UniProtKB/Swiss-Prot;Acc:Q9Z0L0]	TROPHOBLAST GLYCOPROTEIN PRECURSOR 5T4 ONCOFETAL TROPHOBLAST GLYCOPROTEIN 5T4 ONCOTROPHOBLAST GLYCOPROTEIN WNT ACTIVATED INHIBITORY FACTOR 1 WAIF1	9330154J02Rik	MGI Symbol	processed_transcript	RIKEN cDNA 9330154J02 gene [Source:MGI Symbol;Acc:MGI:3045244]		NA	NA	NA	NA	NA
DMR_343	chr7	37417001	37418000	6.90028e-05	0.0173374	11.8687	0	0	0	1	NA	NA	49423	ENSMUSG00000108790	NA	NA	NA	NA	NA	NA	NA	NA	NA	NA	Gm44806	MGI Symbol	TEC	predicted gene 44806 [Source:MGI Symbol;Acc:MGI:5753382]
DMR_183	chr4	129089001	129090000	6.96735e-05	0.0174051	-20.9077	0	0	0	1	NA	NA	5118	ENSMUSG00000028793	NA	NA	NA	NA	NA	NA	NA	NA	NA	NA	Rnf19b	MGI Symbol	protein_coding	E3 ubiquitin-protein ligase RNF19B [Source:UniProtKB/Swiss-Prot;Acc:A2A7Q9]	E3 UBIQUITIN LIGASE RNF19B EC_2.3.2.27 IBR DOMAIN CONTAINING 3 NATURAL KILLER LYTIC ASSOCIATED MOLECULE RING FINGER 19B
DMR_756	chr15	86086001	86087000	6.96666e-05	0.0174051	-11.6117	0	0	1	0	ENSMUSG00000035900	NA	NA	NA	Gramd4	MGI Symbol	protein_coding	GRAM domain-containing protein 4 [Source:UniProtKB/Swiss-Prot;Acc:Q8CB44]	GRAM DOMAIN CONTAINING 4	NA	NA	NA	NA	NA	NA	NA	NA	NA	NA
DMR_64	chr2	33608001	33609000	7.07679e-05	0.0175137	27.5074	0	0	1	0	ENSMUSG00000038765	NA	NA	NA	Lmx1b	MGI Symbol	protein_coding	LIM homeobox transcription factor 1 beta [Source:HGNC Symbol;Acc:HGNC:6654]	LIM HOMEOBOX TRANSCRIPTION FACTOR 1 BETA LIM/HOMEOBOX 1 2 LMX 1 2 LIM/HOMEOBOX LMX1B	NA	NA	NA	NA	NA	NA	NA	NA	NA	NA
DMR_205	chr4	148926001	148927000	7.07888e-05	0.0175137	-35.8601	0	0	1	0	ENSMUSG00000028977	NA	NA	NA	Casz1	MGI Symbol	protein_coding	Zinc finger 1 [Source:UniProtKB/Swiss-Prot;Acc:Q9CWL2]	CASTOR	NA	NA	NA	NA	NA	NA	NA	NA	NA	NA
DMR_389	chr8	22607001	22608000	7.09159e-05	0.0175137	-16.1429	0	0	0	1	NA	NA	-13189	ENSMUSG00000008892	NA	NA	NA	NA	NA	NA	NA	NA	NA	NA	Vdac3	MGI Symbol	protein_coding	voltage-dependent anion channel 3 [Source:MGI Symbol;Acc:MGI:106922]	VOLTAGE DEPENDENT ANION SELECTIVE CHANNEL VDAC OUTER MITOCHONDRIAL MEMBRANE PORIN
DMR_712	chr14	74463001	74464000	7.06104e-05	0.0175137	-12.4658	0	0	0	1	NA	NA	11444	ENSMUSG00000115427	NA	NA	NA	NA	NA	NA	NA	NA	NA	NA	AC154407.1	Clone-based (Ensembl) gene	processed_pseudogene
DMR_672	chr13	54286001	54287000	7.19674e-05	0.0177062	-10.3691	0	0	0	1	NA	NA	-14959	ENSMUSG00000112941	NA	NA	NA	NA	NA	NA	NA	NA	NA	NA	Gm48623	MGI Symbol	lincRNA	predicted gene, 48623 [Source:MGI Symbol;Acc:MGI:6098220]
DMR_217	chr5	15011001	15012000	7.25551e-05	0.0177836	-13.4069	0	0	0	1	NA	NA	20999	ENSMUSG00000091897	NA	NA	NA	NA	NA	NA	NA	NA	NA	NA	Gm17019	MGI Symbol	protein_coding		AMBIGUOUS
DMR_507	chr10	83114001	83115000	7.3341e-05	0.0178752	-17.5988	0	0	1	0	ENSMUSG00000034612	NA	NA	NA	Chst11	MGI Symbol	protein_coding	Carbohydrate sulfotransferase 11 [Source:UniProtKB/Swiss-Prot;Acc:Q9JME2]	CARBOHYDRATE SULFOTRANSFERASE 11 EC_2.8.2.5 CHONDROITIN 4 O SULFOTRANSFERASE 1 CHONDROITIN 4 SULFOTRANSFERASE 1 C4S 1 C4ST 1 C4ST1	NA	NA	NA	NA	NA	NA	NA	NA	NA	NA
DMR_453	chr9	57647001	57648000	7.39145e-05	0.0179813	19.0331	1	0	1	0	ENSMUSG00000032312	ENSMUSG00000032312	NA	NA	Csk	MGI Symbol	protein_coding	Tyrosine-protein kinase CSK [Source:UniProtKB/Swiss-Prot;Acc:P41241]	TYROSINE KINASE CSK EC_2.7.10.2 C SRC KINASE	Csk	MGI Symbol	protein_coding	Tyrosine-protein kinase CSK [Source:UniProtKB/Swiss-Prot;Acc:P41241]	TYROSINE KINASE CSK EC_2.7.10.2 C SRC KINASE	NA	NA	NA	NA	NA
DMR_348	chr7	45447001	45448000	7.45464e-05	0.0181012	-22.5487	1	1	1	0	ENSMUSG00000003865	ENSMUSG00000003865	NA	NA	Gys1	MGI Symbol	protein_coding	Glycogen [starch] synthase, muscle [Source:UniProtKB/Swiss-Prot;Acc:Q9Z1E4]	GLYCOGEN [STARCH] SYNTHASE EC_2.4.1.11	Gys1	MGI Symbol	protein_coding	Glycogen [starch] synthase, muscle [Source:UniProtKB/Swiss-Prot;Acc:Q9Z1E4]	GLYCOGEN [STARCH] SYNTHASE EC_2.4.1.11	NA	NA	NA	NA	NA
DMR_804	chr17	12307001	12308000	7.6225e-05	0.0184058	-13.215	0	0	1	0	ENSMUSG00000014426	NA	NA	NA	Map3k4	MGI Symbol	protein_coding	Mitogen-activated protein kinase kinase kinase 4 [Source:UniProtKB/Swiss-Prot;Acc:O08648]	MITOGEN ACTIVATED KINASE KINASE KINASE 4 EC_2.7.11.25 MAPK/ERK KINASE KINASE 4 MEK KINASE 4 MEKK 4	NA	NA	NA	NA	NA	NA	NA	NA	NA	NA
DMR_721	chr14	121137001	121138000	7.69366e-05	0.0185009	-22.1646	0	0	1	0	ENSMUSG00000025555	NA	NA	NA	Farp1	MGI Symbol	protein_coding	FERM, ARHGEF and pleckstrin domain-containing protein 1 [Source:UniProtKB/Swiss-Prot;Acc:F8VPU2]	FERM ARHGEF AND PLECKSTRIN DOMAIN CONTAINING 1 FERM RHOGEF AND PLECKSTRIN DOMAIN CONTAINING 1	NA	NA	NA	NA	NA	NA	NA	NA	NA	NA
DMR_586	chr11	97628001	97629000	7.78498e-05	0.0185912	-23.5735	0	1	0	0	ENSMUSG00000043439	NA	NA	NA	Epop	MGI Symbol	protein_coding	Elongin BC and Polycomb repressive complex 2-associated protein [Source:UniProtKB/Swiss-Prot;Acc:Q7TNS8]	ELONGIN BC AND POLYCOMB REPRESSIVE COMPLEX 2 ASSOCIATED	NA	NA	NA	NA	NA	NA	NA	NA	NA	NA
DMR_320	chr6	139724001	139725000	7.82905e-05	0.0186622	15.3372	0	0	1	0	ENSMUSG00000030228	NA	NA	NA	Pik3c2g	MGI Symbol	protein_coding	phosphatidylinositol 4-phosphate 3-kinase C2 domain-containing subunit gamma isoform 2 [Source:RefSeq peptide;Acc:NP_035214]		NA	NA	NA	NA	NA	NA	NA	NA	NA	NA
DMR_469	chr9	86300001	86301000	7.87996e-05	0.018715	12.9032	0	0	0	1	NA	NA	15685	ENSMUSG00000083731	NA	NA	NA	NA	NA	NA	NA	NA	NA	NA	Gm16202	MGI Symbol	processed_pseudogene	predicted gene 16202 [Source:MGI Symbol;Acc:MGI:3802152]
DMR_697	chr14	25737001	25738000	7.87406e-05	0.018715	-33.9286	0	0	1	0	ENSMUSG00000055538	NA	NA	NA	Zcchc24	MGI Symbol	protein_coding	zinc finger, CCHC domain containing 24 [Source:MGI Symbol;Acc:MGI:1919168]	ZINC FINGER CCHC DOMAIN CONTAINING 24	NA	NA	NA	NA	NA	NA	NA	NA	NA	NA
DMR_285	chr6	53072001	53073000	7.91974e-05	0.0187752	10.7661	0	0	0	1	NA	NA	-3371	ENSMUSG00000063568	NA	NA	NA	NA	NA	NA	NA	NA	NA	NA	Jazf1	MGI Symbol	protein_coding	Juxtaposed with another zinc finger protein 1 [Source:UniProtKB/Swiss-Prot;Acc:Q80ZQ5]
DMR_523	chr10	121188001	121189000	8.05256e-05	0.0190208	24.8476	1	0	0	0	NA	ENSMUSG00000112415	-2491	ENSMUSG00000112415	NA	NA	NA	NA	NA	Gm48426	MGI Symbol	TEC	predicted gene, 48426 [Source:MGI Symbol;Acc:MGI:6097924]		Gm48426	MGI Symbol	TEC	predicted gene, 48426 [Source:MGI Symbol;Acc:MGI:6097924]
DMR_486	chr10	20260001	20261000	8.29792e-05	0.0194241	11.0611	1	0	1	0	ENSMUSG00000019996	ENSMUSG00000019996	NA	NA	Map7	MGI Symbol	protein_coding	microtubule associated protein 7 [Source:HGNC Symbol;Acc:HGNC:6869]	MAP7 DOMAIN CONTAINING	Map7	MGI Symbol	protein_coding	microtubule associated protein 7 [Source:HGNC Symbol;Acc:HGNC:6869]	MAP7 DOMAIN CONTAINING	NA	NA	NA	NA	NA
DMR_30	chr1	133045001	133046000	8.43193e-05	0.019551	-12.9032	1	1	1	0	ENSMUSG00000026447	ENSMUSG00000026447	NA	NA	Pik3c2b	MGI Symbol	protein_coding	phosphatidylinositol-4-phosphate 3-kinase catalytic subunit type 2 beta [Source:HGNC Symbol;Acc:HGNC:8972]	PHOSPHATIDYLINOSITOL 4 PHOSPHATE 3 KINASE C2 DOMAIN CONTAINING SUBUNIT BETA PI3K C2 BETA PTDINS 3 KINASE C2 SUBUNIT BETA EC_2.7.1.154 C2 PI3K PHOSPHOINOSITIDE 3 KINASE C2 BETA	Pik3c2b	MGI Symbol	protein_coding	phosphatidylinositol-4-phosphate 3-kinase catalytic subunit type 2 beta [Source:HGNC Symbol;Acc:HGNC:8972]	PHOSPHATIDYLINOSITOL 4 PHOSPHATE 3 KINASE C2 DOMAIN CONTAINING SUBUNIT BETA PI3K C2 BETA PTDINS 3 KINASE C2 SUBUNIT BETA EC_2.7.1.154 C2 PI3K PHOSPHOINOSITIDE 3 KINASE C2 BETA	NA	NA	NA	NA	NA
DMR_57	chr2	21065001	21066000	8.4104e-05	0.019551	16.1378	0	0	1	0	ENSMUSG00000086821	NA	NA	NA	Gm13377	MGI Symbol	unprocessed_pseudogene	predicted gene 13377 [Source:MGI Symbol;Acc:MGI:3649914]		NA	NA	NA	NA	NA	NA	NA	NA	NA	NA
DMR_370	chr7	102056001	102057000	8.58426e-05	0.0197743	-11.7516	0	0	1	0	ENSMUSG00000070426	NA	NA	NA	Rnf121	MGI Symbol	protein_coding	ring finger protein 121 [Source:MGI Symbol;Acc:MGI:1922462]	RING FINGER	NA	NA	NA	NA	NA	NA	NA	NA	NA	NA
DMR_882	chrX	126846001	126847000	8.63738e-05	0.0198615	19.4828	0	0	0	1	NA	NA	-30134	ENSMUSG00000058670	NA	NA	NA	NA	NA	NA	NA	NA	NA	NA	4932411N23Rik	MGI Symbol	protein_coding	RIKEN cDNA 4932411N23 gene [Source:MGI Symbol;Acc:MGI:3045322]	CYCLIN D BINDING MYB TRANSCRIPTION FACTOR 1 CYCLIN D INTERACTING MYB 1
DMR_302	chr6	102002001	102003000	8.65557e-05	0.0198682	16.1881	0	0	0	1	NA	NA	-68466	ENSMUSG00000108177	NA	NA	NA	NA	NA	NA	NA	NA	NA	NA	Gm7924	MGI Symbol	processed_pseudogene	predicted gene 7924 [Source:MGI Symbol;Acc:MGI:3649127]
DMR_366	chr7	83487001	83488000	8.7169e-05	0.0199607	-14.2857	0	0	0	1	NA	NA	15295	ENSMUSG00000109042	NA	NA	NA	NA	NA	NA	NA	NA	NA	NA	Gm44991	MGI Symbol	lincRNA	predicted gene 44991 [Source:MGI Symbol;Acc:MGI:5753567]
DMR_512	chr10	92649001	92650000	8.75715e-05	0.0199607	-13.5693	0	1	1	0	ENSMUSG00000111470	NA	NA	NA	Gm31822	MGI Symbol	lincRNA	predicted gene, 31822 [Source:MGI Symbol;Acc:MGI:5590981]		NA	NA	NA	NA	NA	NA	NA	NA	NA	NA
DMR_579	chr11	79673001	79674000	8.78788e-05	0.0199607	-25.5122	0	1	1	0	ENSMUSG00000017639	NA	NA	NA	Rab11fip4	MGI Symbol	protein_coding	Rab11 family-interacting protein 4 [Source:UniProtKB/Swiss-Prot;Acc:Q8BQP8]	RAB11 FAMILY INTERACTING RAB11 RAB11	NA	NA	NA	NA	NA	NA	NA	NA	NA	NA
DMR_579	chr11	79673001	79674000	8.78788e-05	0.0199607	-25.5122	0	1	1	0	ENSMUSG00000086569	NA	NA	NA	Rab11fip4os2	MGI Symbol	antisense	RAB11 family interacting protein 4 (class II), opposite strand 2 [Source:MGI Symbol;Acc:MGI:1925439]		NA	NA	NA	NA	NA	NA	NA	NA	NA	NA
DMR_12	chr1	64031001	64032000	8.82052e-05	0.0199999	-10.5957	0	1	0	0	ENSMUSG00000025959	NA	NA	NA	Klf7	MGI Symbol	protein_coding	Krueppel-like factor 7 [Source:UniProtKB/Swiss-Prot;Acc:Q99JB0]	KRUEPPEL FACTOR 7	NA	NA	NA	NA	NA	NA	NA	NA	NA	NA
DMR_12	chr1	64031001	64032000	8.82052e-05	0.0199999	-10.5957	0	1	0	0	ENSMUSG00000097272	NA	NA	NA	Gm26649	MGI Symbol	lincRNA	predicted gene, 26649 [Source:MGI Symbol;Acc:MGI:5477143]		NA	NA	NA	NA	NA	NA	NA	NA	NA	NA
DMR_237	chr5	99202001	99203000	8.91042e-05	0.0200987	-18.7739	0	0	0	1	NA	NA	-30581	ENSMUSG00000105579	NA	NA	NA	NA	NA	NA	NA	NA	NA	NA	Gm43251	MGI Symbol	lincRNA	predicted gene 43251 [Source:MGI Symbol;Acc:MGI:5663388]
DMR_120	chr3	28135001	28136000	9.10861e-05	0.0203343	-11.0345	0	0	0	1	NA	NA	25244	ENSMUSG00000027695	NA	NA	NA	NA	NA	NA	NA	NA	NA	NA	Pld1	MGI Symbol	protein_coding	phospholipase D1 [Source:HGNC Symbol;Acc:HGNC:9067]	PHOSPHOLIPASE D1 PLD 1 EC_3.1.4.4 CHOLINE PHOSPHATASE 1 PHOSPHATIDYLCHOLINE HYDROLYZING PHOSPHOLIPASE D1
DMR_251	chr5	116497001	116498000	9.08558e-05	0.0203343	-24.5212	0	0	1	0	ENSMUSG00000063919	NA	NA	NA	Srrm4	MGI Symbol	protein_coding	serine/arginine repetitive matrix 4 [Source:MGI Symbol;Acc:MGI:1916205]		NA	NA	NA	NA	NA	NA	NA	NA	NA	NA
DMR_746	chr15	78803001	78804000	9.06961e-05	0.0203343	-25.7607	1	1	0	0	ENSMUSG00000033170	ENSMUSG00000033170	NA	NA	Card10	MGI Symbol	protein_coding	Caspase recruitment domain-containing protein 10 [Source:UniProtKB/Swiss-Prot;Acc:P58660]	CASPASE RECRUITMENT DOMAIN CONTAINING 10 MAGUK	Card10	MGI Symbol	protein_coding	Caspase recruitment domain-containing protein 10 [Source:UniProtKB/Swiss-Prot;Acc:P58660]	CASPASE RECRUITMENT DOMAIN CONTAINING 10 MAGUK	NA	NA	NA	NA	NA
DMR_434	chr9	37053001	37054000	9.18288e-05	0.020465	-13.5372	0	0	1	0	ENSMUSG00000035934	NA	NA	NA	Pknox2	MGI Symbol	protein_coding	Homeobox protein PKNOX2 [Source:UniProtKB/Swiss-Prot;Acc:Q8BG99]	HOMEOBOX PKNOX2 HOMEOBOX PREP 2 PBX/KNOTTED HOMEOBOX 2	NA	NA	NA	NA	NA	NA	NA	NA	NA	NA
DMR_170	chr4	100641001	100642000	9.2999e-05	0.0206532	-54.4173	0	0	0	1	NA	NA	59725	ENSMUSG00000082601	NA	NA	NA	NA	NA	NA	NA	NA	NA	NA	Gm12700	MGI Symbol	processed_pseudogene	predicted gene 12700 [Source:MGI Symbol;Acc:MGI:3651090]
DMR_799	chr17	4834001	4835000	9.35712e-05	0.0206555	-37.5719	0	0	0	1	NA	NA	155983	ENSMUSG00000096200	NA	NA	NA	NA	NA	NA	NA	NA	NA	NA	Gm23186	MGI Symbol	snRNA	predicted gene, 23186 [Source:MGI Symbol;Acc:MGI:5452963]
DMR_788	chr16	75843001	75844000	9.45684e-05	0.0207557	-12.5495	0	0	0	1	NA	NA	65280	ENSMUSG00000022876	NA	NA	NA	NA	NA	NA	NA	NA	NA	NA	Samsn1	MGI Symbol	protein_coding	SAM domain-containing protein SAMSN-1 [Source:UniProtKB/Swiss-Prot;Acc:P57725]	SAM DOMAIN CONTAINING SAMSN 1 SAM DOMAIN SH3 DOMAIN AND NUCLEAR LOCALIZATION SIGNALS 1 SH3
DMR_298	chr6	94182001	94183000	9.69457e-05	0.0210292	-30.7679	0	0	1	0	ENSMUSG00000045095	NA	NA	NA	Magi1	MGI Symbol	protein_coding	Membrane-associated guanylate kinase, WW and PDZ domain-containing protein 1 [Source:UniProtKB/Swiss-Prot;Acc:Q6RHR9]	MEMBRANE ASSOCIATED GUANYLATE KINASE WW AND PDZ DOMAIN CONTAINING 1 BAI1 ASSOCIATED 1 BAP 1 MEMBRANE ASSOCIATED GUANYLATE KINASE INVERTED 1 MAGI 1	NA	NA	NA	NA	NA	NA	NA	NA	NA	NA
DMR_93	chr2	125792001	125793000	9.95577e-05	0.0214173	-22.8142	0	0	0	1	NA	NA	-9132	ENSMUSG00000035093	NA	NA	NA	NA	NA	NA	NA	NA	NA	NA	Secisbp2l	MGI Symbol	protein_coding	SECIS binding protein 2-like [Source:MGI Symbol;Acc:MGI:1917604]	SELENOCYSTEINE INSERTION SEQUENCE BINDING 2 SECIS BINDING 2
DMR_543	chr11	46295001	46296000	9.95404e-05	0.0214173	14.3185	0	0	1	0	ENSMUSG00000020340	NA	NA	NA	Cyfip2	MGI Symbol	protein_coding	Cytoplasmic FMR1-interacting protein 2 [Source:UniProtKB/Swiss-Prot;Acc:Q5SQX6]	CYTOPLASMIC FMR1 INTERACTING	NA	NA	NA	NA	NA	NA	NA	NA	NA	NA
DMR_612	chr12	5049001	5050000	9.98528e-05	0.0214454	11.6819	0	0	0	1	NA	NA	17449	ENSMUSG00000112723	NA	NA	NA	NA	NA	NA	NA	NA	NA	NA	Gm9110	MGI Symbol	processed_pseudogene	predicted gene 9110 [Source:MGI Symbol;Acc:MGI:3643561]
DMR_391	chr8	23399001	23400000	0.000100379	0.0214875	-11.0949	0	0	0	1	NA	NA	-11502	ENSMUSG00000031548	NA	NA	NA	NA	NA	NA	NA	NA	NA	NA	Sfrp1	MGI Symbol	protein_coding	Secreted frizzled-related protein 1 [Source:UniProtKB/Swiss-Prot;Acc:Q8C4U3]	SECRETED FRIZZLED RELATED 1 SFRP 1
DMR_130	chr3	74620001	74621000	0.000100721	0.0215252	14.4403	0	0	0	1	NA	NA	-193718	ENSMUSG00000102809	NA	NA	NA	NA	NA	NA	NA	NA	NA	NA	Gm8643	MGI Symbol	processed_pseudogene	predicted gene 8643 [Source:MGI Symbol;Acc:MGI:3647458]
DMR_258	chr5	122763001	122764000	0.000102077	0.0216022	-13.8693	1	1	1	0	ENSMUSG00000029471	ENSMUSG00000029471	NA	NA	Camkk2	MGI Symbol	protein_coding	Calcium/calmodulin-dependent protein kinase kinase 2 [Source:UniProtKB/Swiss-Prot;Acc:Q8C078]	CALCIUM/CALMODULIN DEPENDENT KINASE KINASE 2 CAM KK 2 CAM KINASE KINASE 2 CAMKK 2 EC_2.7.11.17 CALCIUM/CALMODULIN DEPENDENT KINASE KINASE BETA CAM KK BETA CAM KINASE KINASE BETA CAMKK BETA	Camkk2	MGI Symbol	protein_coding	Calcium/calmodulin-dependent protein kinase kinase 2 [Source:UniProtKB/Swiss-Prot;Acc:Q8C078]	CALCIUM/CALMODULIN DEPENDENT KINASE KINASE 2 CAM KK 2 CAM KINASE KINASE 2 CAMKK 2 EC_2.7.11.17 CALCIUM/CALMODULIN DEPENDENT KINASE KINASE BETA CAM KK BETA CAM KINASE KINASE BETA CAMKK BETA	NA	NA	NA	NA	NA
DMR_800	chr17	5397001	5398000	0.000101891	0.0216022	-36.5509	0	0	1	0	ENSMUSG00000101133	NA	NA	NA	Gm29050	MGI Symbol	antisense	predicted gene 29050 [Source:MGI Symbol;Acc:MGI:5579756]		NA	NA	NA	NA	NA	NA	NA	NA	NA	NA
DMR_499	chr10	75424001	75425000	0.000102946	0.0216517	-12.7532	0	1	1	0	ENSMUSG00000033416	NA	NA	NA	Gucd1	MGI Symbol	protein_coding	Mus musculus guanylyl cyclase domain containing 1 (Gucd1), transcript variant 2, mRNA. [Source:RefSeq mRNA;Acc:NM_001347201]	GUCD1 GUANYLYL CYCLASE DOMAIN CONTAINING 1 LLN4	NA	NA	NA	NA	NA	NA	NA	NA	NA	NA
DMR_499	chr10	75424001	75425000	0.000102946	0.0216517	-12.7532	0	1	1	0	ENSMUSG00000033427	NA	NA	NA	Upb1	MGI Symbol	protein_coding	ureidopropionase, beta [Source:MGI Symbol;Acc:MGI:2143535]	BETA UREIDOPROPIONASE EC_3.5.1.6 BETA ALANINE SYNTHASE N CARBAMOYL BETA ALANINE AMIDOHYDROLASE	NA	NA	NA	NA	NA	NA	NA	NA	NA	NA
DMR_626	chr12	70798001	70799000	0.000102797	0.0216517	-12.5096	0	0	1	0	ENSMUSG00000113900	NA	NA	NA	Gm40437	MGI Symbol	lincRNA	predicted gene, 40437 [Source:MGI Symbol;Acc:MGI:5623322]		NA	NA	NA	NA	NA	NA	NA	NA	NA	NA
DMR_423	chr8	122267001	122268000	0.000105306	0.0220291	-16.8936	1	0	1	0	ENSMUSG00000092329	ENSMUSG00000043903	NA	NA	Gm20388	MGI Symbol	protein_coding	predicted gene 20388 [Source:MGI Symbol;Acc:MGI:5141853]	POLYPEPTIDE N ACETYLGALACTOSAMINYLTRANSFERASE 2 EC_2.4.1.41 POLYPEPTIDE GALNAC TRANSFERASE 2 GALNAC T2 PP GANTASE 2 UDP ACETYLGALACTOSAMINYLTRANSFERASE 2 UDP GALNAC:POLYPEPTIDE N ACETYLGALACTOSAMINYLTRANSFERASE 2 [CONTAINS POLYPEPTIDE N ACETYLGALACTOSAMINYLTRANSFERASE 2 SOLUBLE FORM]	Zfp469	MGI Symbol	lincRNA	zinc finger protein 469 [Source:MGI Symbol;Acc:MGI:2684868]		NA	NA	NA	NA	NA
DMR_646	chr12	105496001	105497000	0.000107824	0.0224174	-10.7657	0	0	0	1	NA	NA	-16480	ENSMUSG00000113535	NA	NA	NA	NA	NA	NA	NA	NA	NA	NA	AU015791	MGI Symbol	lincRNA	expressed sequence AU015791 [Source:MGI Symbol;Acc:MGI:2144938]
DMR_414	chr8	119635001	119636000	0.000108733	0.0224986	-10.479	1	1	1	0	ENSMUSG00000045246	ENSMUSG00000045246	NA	NA	Kcng4	MGI Symbol	protein_coding	Potassium voltage-gated channel subfamily G member 4 [Source:UniProtKB/Swiss-Prot;Acc:Q80XM3]	POTASSIUM VOLTAGE GATED CHANNEL SUBFAMILY G MEMBER 4 VOLTAGE GATED POTASSIUM CHANNEL SUBUNIT KV6 4	Kcng4	MGI Symbol	protein_coding	Potassium voltage-gated channel subfamily G member 4 [Source:UniProtKB/Swiss-Prot;Acc:Q80XM3]	POTASSIUM VOLTAGE GATED CHANNEL SUBFAMILY G MEMBER 4 VOLTAGE GATED POTASSIUM CHANNEL SUBUNIT KV6 4	NA	NA	NA	NA	NA
DMR_62	chr2	32882001	32883000	0.000110155	0.0226625	-20.8502	0	0	1	0	ENSMUSG00000026796	NA	NA	NA	Fam129b	MGI Symbol	protein_coding	Niban-like protein 1 [Source:UniProtKB/Swiss-Prot;Acc:Q8R1F1]	NIBAN	NA	NA	NA	NA	NA	NA	NA	NA	NA	NA
DMR_269	chr5	141748001	141749000	0.000111422	0.0228012	24.8227	0	0	1	0	ENSMUSG00000039683	NA	NA	NA	Sdk1	MGI Symbol	protein_coding	Protein sidekick-1 [Source:UniProtKB/Swiss-Prot;Acc:Q3UH53]	SIDEKICK 1 PRECURSOR	NA	NA	NA	NA	NA	NA	NA	NA	NA	NA
DMR_689	chr14	8308001	8309000	0.000111909	0.0228651	-19.717	0	0	1	0	ENSMUSG00000021750	NA	NA	NA	Fam107a	MGI Symbol	protein_coding	family with sequence similarity 107 member A [Source:HGNC Symbol;Acc:HGNC:30827]	UNKNOWN	NA	NA	NA	NA	NA	NA	NA	NA	NA	NA
DMR_122	chr3	37648001	37649000	0.000112368	0.022887	20.1839	0	0	0	1	NA	NA	3396	ENSMUSG00000106062	NA	NA	NA	NA	NA	NA	NA	NA	NA	NA	Gm43820	MGI Symbol	TEC	predicted gene 43820 [Source:MGI Symbol;Acc:MGI:5663957]
DMR_515	chr10	106073001	106074000	0.000112204	0.022887	-18.2773	1	0	0	0	NA	ENSMUSG00000112034	-227	ENSMUSG00000112034	NA	NA	NA	NA	NA	Gm48363	MGI Symbol	TEC	predicted gene, 48363 [Source:MGI Symbol;Acc:MGI:6097833]		Gm48363	MGI Symbol	TEC	predicted gene, 48363 [Source:MGI Symbol;Acc:MGI:6097833]
DMR_805	chr17	24472001	24473000	0.000113785	0.0231032	-33.8381	1	0	0	0	NA	ENSMUSG00000045744	-884	ENSMUSG00000045744	NA	NA	NA	NA	NA	Bricd5	MGI Symbol	protein_coding	BRICHOS domain containing 5 [Source:MGI Symbol;Acc:MGI:2441766]	GASTROKINE PRECURSOR	Bricd5	MGI Symbol	protein_coding	BRICHOS domain containing 5 [Source:MGI Symbol;Acc:MGI:2441766]	GASTROKINE PRECURSOR
DMR_805	chr17	24472001	24473000	0.000113785	0.0231032	-33.8381	1	0	0	0	NA	ENSMUSG00000024137	-884	ENSMUSG00000045744	NA	NA	NA	NA	NA	E4f1	MGI Symbol	protein_coding	Mus musculus E4F transcription factor 1 (E4f1), transcript variant 4, mRNA. [Source:RefSeq mRNA;Acc:NM_001355708]		Bricd5	MGI Symbol	protein_coding	BRICHOS domain containing 5 [Source:MGI Symbol;Acc:MGI:2441766]	GASTROKINE PRECURSOR
DMR_233	chr5	65044001	65045000	0.000115512	0.0232883	-10.457	0	0	0	1	NA	NA	46585	ENSMUSG00000037913	NA	NA	NA	NA	NA	NA	NA	NA	NA	NA	Tmem156	MGI Symbol	protein_coding	transmembrane protein 156 [Source:HGNC Symbol;Acc:HGNC:26260]
DMR_738	chr15	58087001	58088000	0.000120534	0.0240607	13.3336	0	0	0	1	NA	NA	-10461	ENSMUSG00000022361	NA	NA	NA	NA	NA	NA	NA	NA	NA	NA	Zhx1	MGI Symbol	protein_coding	zinc fingers and homeoboxes 1 [Source:MGI Symbol;Acc:MGI:109271]	ZINC FINGERS AND HOMEOBOXES ZINC FINGER AND HOMEODOMAIN
DMR_207	chr4	150825001	150826000	0.000123526	0.024545	-11.5535	1	1	1	0	ENSMUSG00000085097	ENSMUSG00000085097	NA	NA	Gm13049	MGI Symbol	lincRNA	predicted gene 13049 [Source:MGI Symbol;Acc:MGI:3650887]		Gm13049	MGI Symbol	lincRNA	predicted gene 13049 [Source:MGI Symbol;Acc:MGI:3650887]		NA	NA	NA	NA	NA
DMR_108	chr2	167543001	167544000	0.000124123	0.0245886	-20.6333	0	0	0	1	NA	NA	4808	ENSMUSG00000042821	NA	NA	NA	NA	NA	NA	NA	NA	NA	NA	Snai1	MGI Symbol	protein_coding	snail family zinc finger 1 [Source:MGI Symbol;Acc:MGI:98330]	ZINC FINGER SNAI2 SLUG SNAIL HOMOLOG 2
DMR_192	chr4	133042001	133043000	0.000124336	0.0245933	-16.4486	0	0	1	0	ENSMUSG00000037692	NA	NA	NA	Ahdc1	MGI Symbol	protein_coding	AT-hook DNA-binding motif-containing protein 1 [Source:UniProtKB/Swiss-Prot;Acc:Q6PAL7]	AT HOOK DNA BINDING MOTIF CONTAINING 1	NA	NA	NA	NA	NA	NA	NA	NA	NA	NA
DMR_875	chrX	55378001	55379000	0.000124766	0.0246083	35.3123	0	0	0	1	NA	NA	-52819	ENSMUSG00000096127	NA	NA	NA	NA	NA	NA	NA	NA	NA	NA	Gm14625	MGI Symbol	unprocessed_pseudogene	predicted gene 14625 [Source:MGI Symbol;Acc:MGI:3705849]
DMR_371	chr7	103041001	103042000	0.000125501	0.0246672	13.2911	1	1	1	0	ENSMUSG00000073961	ENSMUSG00000073961	NA	NA	Olfr582	MGI Symbol	protein_coding		OLFACTORY RECEPTOR OLFACTORY RECEPTOR OR11	Olfr582	MGI Symbol	protein_coding		OLFACTORY RECEPTOR OLFACTORY RECEPTOR OR11	NA	NA	NA	NA	NA
DMR_596	chr11	109294001	109295000	0.000125657	0.0246672	13.3018	0	0	1	0	ENSMUSG00000020599	NA	NA	NA	Rgs9	MGI Symbol	protein_coding	Regulator of G-protein signaling 9 [Source:UniProtKB/Swiss-Prot;Acc:O54828]	REGULATOR OF G SIGNALING 9 RGS9	NA	NA	NA	NA	NA	NA	NA	NA	NA	NA
DMR_63	chr2	33318001	33319000	0.000126916	0.024765	12.2591	0	0	1	0	ENSMUSG00000038831	NA	NA	NA	Ralgps1	MGI Symbol	protein_coding	Ras-specific guanine nucleotide-releasing factor RalGPS1 [Source:UniProtKB/Swiss-Prot;Acc:A2AR50]	RAS SPECIFIC GUANINE NUCLEOTIDE RELEASING FACTOR RAL GEF WITH PH DOMAIN AND SH3 BINDING MOTIF RALA EXCHANGE FACTOR	NA	NA	NA	NA	NA	NA	NA	NA	NA	NA
DMR_313	chr6	124437001	124438000	0.000127595	0.024823	11.9517	0	1	1	0	ENSMUSG00000008153	NA	NA	NA	Clstn3	MGI Symbol	protein_coding	Mus musculus calsyntenin 3 (Clstn3), transcript variant 2, mRNA. [Source:RefSeq mRNA;Acc:NM_001346656]	CALSYNTENIN PRECURSOR ALCADEIN ALC	NA	NA	NA	NA	NA	NA	NA	NA	NA	NA
DMR_795	chr16	91919001	91920000	0.000129684	0.0251541	-11.1824	0	1	1	0	ENSMUSG00000022956	NA	NA	NA	Atp5o	MGI Symbol	protein_coding	ATP synthase subunit O, mitochondrial [Source:UniProtKB/Swiss-Prot;Acc:Q9DB20]	DOWNSTREAM NEIGHBOR OF SON	NA	NA	NA	NA	NA	NA	NA	NA	NA	NA
DMR_795	chr16	91919001	91920000	0.000129684	0.0251541	-11.1824	0	1	1	0	ENSMUSG00000022957	NA	NA	NA	Itsn1	MGI Symbol	protein_coding	Intersectin-1 [Source:UniProtKB/Swiss-Prot;Acc:Q9Z0R4]	INTERSECTIN 1 EH AND SH3 1	NA	NA	NA	NA	NA	NA	NA	NA	NA	NA
DMR_640	chr12	102286001	102287000	0.000133141	0.0255941	-25.7762	0	0	1	0	ENSMUSG00000044456	NA	NA	NA	Rin3	MGI Symbol	protein_coding	Ras and Rab interactor 3 [Source:MGI Symbol;Acc:MGI:2385708]	RAS AND RAB INTERACTOR 3 RAS INTERACTION/INTERFERENCE 3	NA	NA	NA	NA	NA	NA	NA	NA	NA	NA
DMR_759	chr15	90062001	90063000	0.000133328	0.0255941	-18.7628	0	0	0	1	NA	NA	-7487	ENSMUSG00000095422	NA	NA	NA	NA	NA	NA	NA	NA	NA	NA	Gm24415	MGI Symbol	snRNA	predicted gene, 24415 [Source:MGI Symbol;Acc:MGI:5454192]
DMR_717	chr14	103825001	103826000	0.000134378	0.0257218	18.4816	0	0	1	0	ENSMUSG00000022122	NA	NA	NA	Ednrb	MGI Symbol	protein_coding	Endothelin receptor type B [Source:UniProtKB/Swiss-Prot;Acc:P48302]	RECEPTOR	NA	NA	NA	NA	NA	NA	NA	NA	NA	NA
DMR_836	chr18	67137001	67138000	0.000135273	0.025853	21.0963	0	0	1	0	ENSMUSG00000024524	NA	NA	NA	Gnal	MGI Symbol	protein_coding	guanine nucleotide binding protein, alpha stimulating, olfactory type [Source:MGI Symbol;Acc:MGI:95774]	GUANINE NUCLEOTIDE BINDING G OLF SUBUNIT ALPHA ADENYLATE CYCLASE STIMULATING G ALPHA PROTEIN OLFACTORY TYPE	NA	NA	NA	NA	NA	NA	NA	NA	NA	NA
DMR_630	chr12	76554001	76555000	0.00013823	0.0263022	14.8395	0	0	1	0	ENSMUSG00000052609	NA	NA	NA	Plekhg3	MGI Symbol	protein_coding	Pleckstrin homology domain-containing family G member 3 [Source:UniProtKB/Swiss-Prot;Acc:Q4VAC9]		NA	NA	NA	NA	NA	NA	NA	NA	NA	NA
DMR_219	chr5	24483001	24484000	0.000139392	0.0264845	-10.0619	0	1	1	0	ENSMUSG00000023353	NA	NA	NA	Agap3	MGI Symbol	protein_coding	arf-GAP with GTPase, ANK repeat and PH domain-containing protein 3 isoform b [Source:RefSeq peptide;Acc:NP_001243360]	ARF GAP WITH GTPASE ANK REPEAT AND PH DOMAIN CONTAINING 3 AGAP 3 CRAM ASSOCIATED GTPASE CRAG CENTAURIN GAMMA 3 CNT G3 MR1 INTERACTING MRIP 1	NA	NA	NA	NA	NA	NA	NA	NA	NA	NA
DMR_340	chr7	29367001	29368000	0.000140566	0.0266686	24.0229	1	1	1	0	ENSMUSG00000030583	ENSMUSG00000030583	NA	NA	Sipa1l3	MGI Symbol	protein_coding	signal-induced proliferation-associated 1 like 3 [Source:MGI Symbol;Acc:MGI:1921456]	SIGNAL INDUCED PROLIFERATION ASSOCIATED 1 3 SIPA1 3 SPA 1 3	Sipa1l3	MGI Symbol	protein_coding	signal-induced proliferation-associated 1 like 3 [Source:MGI Symbol;Acc:MGI:1921456]	SIGNAL INDUCED PROLIFERATION ASSOCIATED 1 3 SIPA1 3 SPA 1 3	NA	NA	NA	NA	NA
DMR_860	chr19	42217001	42218000	0.000141171	0.0266994	11.6847	0	0	0	1	NA	NA	-14750	ENSMUSG00000018822	NA	NA	NA	NA	NA	NA	NA	NA	NA	NA	Sfrp5	MGI Symbol	protein_coding	secreted frizzled-related sequence protein 5 [Source:MGI Symbol;Acc:MGI:1860298]	SECRETED FRIZZLED RELATED 5 PRECURSOR SFRP 5
DMR_115	chr2	173713001	173714000	0.000141869	0.0267212	12.2261	0	0	0	1	NA	NA	-5415	ENSMUSG00000057047	NA	NA	NA	NA	NA	NA	NA	NA	NA	NA	1700010B08Rik	MGI Symbol	protein_coding	RIKEN cDNA 1700010B08 gene [Source:MGI Symbol;Acc:MGI:1922735]
DMR_196	chr4	139336001	139337000	0.000141719	0.0267212	-36.8497	1	0	0	0	NA	ENSMUSG00000092909	-1206	ENSMUSG00000092909	NA	NA	NA	NA	NA	Gm25732	MGI Symbol	miRNA	predicted gene, 25732 [Source:MGI Symbol;Acc:MGI:5455509]		Gm25732	MGI Symbol	miRNA	predicted gene, 25732 [Source:MGI Symbol;Acc:MGI:5455509]
DMR_196	chr4	139336001	139337000	0.000141719	0.0267212	-36.8497	1	0	0	0	NA	ENSMUSG00000087943	-1206	ENSMUSG00000092909	NA	NA	NA	NA	NA	Gm24245	MGI Symbol	miRNA	predicted gene, 24245 [Source:MGI Symbol;Acc:MGI:5454022]		Gm25732	MGI Symbol	miRNA	predicted gene, 25732 [Source:MGI Symbol;Acc:MGI:5455509]
DMR_346	chr7	45360001	45361000	0.000142304	0.0267644	42.6359	1	1	1	0	ENSMUSG00000003863	ENSMUSG00000003863	NA	NA	Ppfia3	MGI Symbol	protein_coding	protein tyrosine phosphatase, receptor type, f polypeptide (PTPRF), interacting protein (liprin), alpha 3 [Source:MGI Symbol;Acc:MGI:1924037]		Ppfia3	MGI Symbol	protein_coding	protein tyrosine phosphatase, receptor type, f polypeptide (PTPRF), interacting protein (liprin), alpha 3 [Source:MGI Symbol;Acc:MGI:1924037]		NA	NA	NA	NA	NA
DMR_87	chr2	111906001	111907000	0.000146447	0.0269593	12.5	0	0	0	1	NA	NA	5929	ENSMUSG00000096566	NA	NA	NA	NA	NA	NA	NA	NA	NA	NA	Olfr1306	MGI Symbol	protein_coding		OLFACTORY RECEPTOR
DMR_114	chr2	173046001	173047000	0.000146028	0.0269593	-18.4492	0	0	0	1	NA	NA	-11422	ENSMUSG00000087442	NA	NA	NA	NA	NA	NA	NA	NA	NA	NA	Gm14453	MGI Symbol	antisense	predicted gene 14453 [Source:MGI Symbol;Acc:MGI:3702165]
DMR_234	chr5	72210001	72211000	0.000145467	0.0269593	20.014	0	0	1	0	ENSMUSG00000046808	NA	NA	NA	Atp10d	MGI Symbol	polymorphic_pseudogene	Mus musculus ATPase, class V, type 10D (Atp10d), transcript variant 1, coding, mRNA. [Source:RefSeq mRNA;Acc:NM_153389]	PROBABLE PHOSPHOLIPID TRANSPORTING ATPASE VD EC_3.6.3.1 ATPASE CLASS V TYPE 10D P4 ATPASE FLIPPASE COMPLEX ALPHA SUBUNIT ATP10D	NA	NA	NA	NA	NA	NA	NA	NA	NA	NA
DMR_263	chr5	128589001	128590000	0.000145081	0.0269593	17.6666	0	0	1	0	ENSMUSG00000072591	NA	NA	NA	5930412G12Rik	MGI Symbol	lincRNA	RIKEN cDNA 5930412G12 gene [Source:MGI Symbol;Acc:MGI:2442398]		NA	NA	NA	NA	NA	NA	NA	NA	NA	NA
DMR_293	chr6	81122001	81123000	0.000144752	0.0269593	-15.5032	0	0	0	1	NA	NA	294865	ENSMUSG00000108040	NA	NA	NA	NA	NA	NA	NA	NA	NA	NA	Gm43900	MGI Symbol	TEC	predicted gene, 43900 [Source:MGI Symbol;Acc:MGI:5690292]
DMR_394	chr8	33523001	33524000	0.000145515	0.0269593	19.617	0	0	1	0	ENSMUSG00000009628	NA	NA	NA	Tex15	MGI Symbol	protein_coding	Testis-expressed protein 15 [Source:UniProtKB/Swiss-Prot;Acc:F8VPN2]	TESTIS EXPRESSED 15	NA	NA	NA	NA	NA	NA	NA	NA	NA	NA
DMR_399	chr8	68811001	68812000	0.000144584	0.0269593	12.6702	1	1	1	0	ENSMUSG00000031864	ENSMUSG00000031864	NA	NA	Ints10	MGI Symbol	protein_coding	Integrator complex subunit 10 [Source:UniProtKB/Swiss-Prot;Acc:Q8K2A7]	INTEGRATOR COMPLEX SUBUNIT 10	Ints10	MGI Symbol	protein_coding	Integrator complex subunit 10 [Source:UniProtKB/Swiss-Prot;Acc:Q8K2A7]	INTEGRATOR COMPLEX SUBUNIT 10	NA	NA	NA	NA	NA
DMR_585	chr11	90542001	90543000	0.000146303	0.0269593	-12.0215	1	0	1	0	ENSMUSG00000020546	ENSMUSG00000081043	NA	NA	Stxbp4	MGI Symbol	protein_coding	Syntaxin-binding protein 4 [Source:UniProtKB/Swiss-Prot;Acc:Q9WV89]	SYNTAXIN BINDING 4 SYNTAXIN 4 INTERACTING STX4 INTERACTING SYNIP	Gm11512	MGI Symbol	processed_pseudogene	predicted gene 11512 [Source:MGI Symbol;Acc:MGI:3649366]		NA	NA	NA	NA	NA
DMR_600	chr11	112545001	112546000	0.000144673	0.0269593	-18.6768	0	0	0	1	NA	NA	123399	ENSMUSG00000041674	NA	NA	NA	NA	NA	NA	NA	NA	NA	NA	BC006965	MGI Symbol	processed_transcript	cDNA sequence BC006965 [Source:MGI Symbol;Acc:MGI:2384955]
DMR_748	chr15	79438001	79439000	0.00014573	0.0269593	31.5002	0	1	1	0	ENSMUSG00000022433	NA	NA	NA	Csnk1e	MGI Symbol	protein_coding	Casein kinase I isoform epsilon [Source:UniProtKB/Swiss-Prot;Acc:Q9JMK2]	CASEIN KINASE I DELTA CKI DELTA CKID EC_2.7.11.1	NA	NA	NA	NA	NA	NA	NA	NA	NA	NA
DMR_127	chr3	67868001	67869000	0.000149089	0.0273295	-15.4696	0	0	0	1	NA	NA	-23220	ENSMUSG00000051777	NA	NA	NA	NA	NA	NA	NA	NA	NA	NA	Iqcj	MGI Symbol	protein_coding	IQ domain-containing protein J [Source:UniProtKB/Swiss-Prot;Acc:Q8BPW0]	IQ DOMAIN CONTAINING J
DMR_111	chr2	168657001	168658000	0.000150374	0.0274187	-10.1835	0	0	1	0	ENSMUSG00000027546	NA	NA	NA	Atp9a	MGI Symbol	protein_coding	Mus musculus ATPase, class II, type 9A (Atp9a), transcript variant 4, mRNA. [Source:RefSeq mRNA;Acc:NM_001354977]	PROBABLE PHOSPHOLIPID TRANSPORTING ATPASE IIA EC_3.6.3.1 ATPASE CLASS II TYPE 9A	NA	NA	NA	NA	NA	NA	NA	NA	NA	NA
DMR_354	chr7	49195001	49196000	0.000150418	0.0274187	-17.3515	1	1	1	0	ENSMUSG00000052512	ENSMUSG00000103834	NA	NA	Nav2	MGI Symbol	protein_coding	neuron navigator 2 [Source:HGNC Symbol;Acc:HGNC:15997]		Gm37613	MGI Symbol	TEC	predicted gene, 37613 [Source:MGI Symbol;Acc:MGI:5610841]		NA	NA	NA	NA	NA
DMR_354	chr7	49195001	49196000	0.000150418	0.0274187	-17.3515	1	1	1	0	ENSMUSG00000103834	ENSMUSG00000103834	NA	NA	Gm37613	MGI Symbol	TEC	predicted gene, 37613 [Source:MGI Symbol;Acc:MGI:5610841]		Gm37613	MGI Symbol	TEC	predicted gene, 37613 [Source:MGI Symbol;Acc:MGI:5610841]		NA	NA	NA	NA	NA
DMR_782	chr16	38243001	38244000	0.000150232	0.0274187	-17.3934	0	1	0	0	ENSMUSG00000022812	NA	NA	NA	Gsk3b	MGI Symbol	protein_coding	glycogen synthase kinase 3 beta [Source:MGI Symbol;Acc:MGI:1861437]	GLYCOGEN SYNTHASE KINASE 3 GSK 3 EC_2.7.11.26	NA	NA	NA	NA	NA	NA	NA	NA	NA	NA
DMR_327	chr7	7277001	7278000	0.00015233	0.0274978	26.347	0	0	1	0	ENSMUSG00000110105	NA	NA	NA	Gm45844	MGI Symbol	protein_coding		UNCHARACTERIZED	NA	NA	NA	NA	NA	NA	NA	NA	NA	NA
DMR_327	chr7	7277001	7278000	0.00015233	0.0274978	26.347	0	0	1	0	ENSMUSG00000098900	NA	NA	NA	Gm18190	MGI Symbol	transcribed_unprocessed_pseudogene	predicted gene, 18190 [Source:MGI Symbol;Acc:MGI:5010375]		NA	NA	NA	NA	NA	NA	NA	NA	NA	NA
DMR_588	chr11	100814001	100815000	0.00015193	0.0274978	-10.6384	0	0	1	0	ENSMUSG00000020919	NA	NA	NA	Stat5b	MGI Symbol	protein_coding	Signal transducer and activator of transcription 5B [Source:UniProtKB/Swiss-Prot;Acc:P42232]	SIGNAL TRANSDUCER AND ACTIVATOR OF TRANSCRIPTION	NA	NA	NA	NA	NA	NA	NA	NA	NA	NA
DMR_85	chr2	103085001	103086000	0.000153444	0.0276604	11.2144	0	0	1	0	ENSMUSG00000010911	NA	NA	NA	Apip	MGI Symbol	protein_coding	Methylthioribulose-1-phosphate dehydratase [Source:UniProtKB/Swiss-Prot;Acc:Q9WVQ5]	METHYLTHIORIBULOSE 1 PHOSPHATE DEHYDRATASE MTRU 1 P DEHYDRATASE EC_4.2.1.109	NA	NA	NA	NA	NA	NA	NA	NA	NA	NA
DMR_190	chr4	130928001	130929000	0.000156528	0.0280622	16.0552	0	1	1	0	ENSMUSG00000028581	NA	NA	NA	Laptm5	MGI Symbol	protein_coding	lysosomal-associated protein transmembrane 5 [Source:MGI Symbol;Acc:MGI:108046]	LYSOSOMAL ASSOCIATED TRANSMEMBRANE	NA	NA	NA	NA	NA	NA	NA	NA	NA	NA
DMR_715	chr14	79188001	79189000	0.000157608	0.0281769	-11.236	0	0	1	0	ENSMUSG00000115111	NA	NA	NA	AC139758.2	Clone-based (Ensembl) gene	antisense			NA	NA	NA	NA	NA	NA	NA	NA	NA	NA
DMR_715	chr14	79188001	79189000	0.000157608	0.0281769	-11.236	0	0	1	0	ENSMUSG00000058997	NA	NA	NA	Vwa8	MGI Symbol	protein_coding	von Willebrand factor A domain containing 8 [Source:MGI Symbol;Acc:MGI:1919008]	VON WILLEBRAND FACTOR A DOMAIN CONTAINING 8 PRECURSOR	NA	NA	NA	NA	NA	NA	NA	NA	NA	NA
DMR_188	chr4	130166001	130167000	0.000161564	0.0287655	13.4545	1	1	1	0	ENSMUSG00000028776	ENSMUSG00000028776	NA	NA	Tinagl1	MGI Symbol	protein_coding	Tubulointerstitial nephritis antigen-like [Source:UniProtKB/Swiss-Prot;Acc:Q99JR5]	TUBULOINTERSTITIAL NEPHRITIS ANTIGEN PRECURSOR GENE TUBULOINTERSTITIAL NEPHRITIS ANTIGEN RELATED	Tinagl1	MGI Symbol	protein_coding	Tubulointerstitial nephritis antigen-like [Source:UniProtKB/Swiss-Prot;Acc:Q99JR5]	TUBULOINTERSTITIAL NEPHRITIS ANTIGEN PRECURSOR GENE TUBULOINTERSTITIAL NEPHRITIS ANTIGEN RELATED	NA	NA	NA	NA	NA
DMR_790	chr16	87053001	87054000	0.000164938	0.0292462	11.4085	0	0	0	1	NA	NA	207533	ENSMUSG00000089252	NA	NA	NA	NA	NA	NA	NA	NA	NA	NA	Gm25715	MGI Symbol	snoRNA	predicted gene, 25715 [Source:MGI Symbol;Acc:MGI:5455492]
DMR_503	chr10	79693001	79694000	0.000168859	0.0297335	15	1	1	1	0	ENSMUSG00000054206	ENSMUSG00000054206	NA	NA	Gzmm	MGI Symbol	protein_coding	granzyme M isoform 2 [Source:RefSeq peptide;Acc:NP_001289414]	GRANZYME M PRECURSOR EC_3.4.21.- MET ASE NATURAL KILLER CELL GRANULAR PROTEASE	Gzmm	MGI Symbol	protein_coding	granzyme M isoform 2 [Source:RefSeq peptide;Acc:NP_001289414]	GRANZYME M PRECURSOR EC_3.4.21.- MET ASE NATURAL KILLER CELL GRANULAR PROTEASE	NA	NA	NA	NA	NA
DMR_113	chr2	169116001	169117000	0.000171256	0.0300391	11.8151	0	0	0	1	NA	NA	9550	ENSMUSG00000086238	NA	NA	NA	NA	NA	NA	NA	NA	NA	NA	Gm14258	MGI Symbol	lincRNA	predicted gene 14258 [Source:MGI Symbol;Acc:MGI:3652141]
DMR_273	chr5	148301001	148302000	0.000171065	0.0300391	-18.3095	1	1	1	0	ENSMUSG00000029651	ENSMUSG00000029651	NA	NA	Mtus2	MGI Symbol	protein_coding	Microtubule-associated tumor suppressor candidate 2 homolog [Source:UniProtKB/Swiss-Prot;Acc:Q3UHD3]	MICROTUBULE ASSOCIATED TUMOR SUPPRESSOR 1 MITOCHONDRIAL TUMOR SUPPRESSOR 1	Mtus2	MGI Symbol	protein_coding	Microtubule-associated tumor suppressor candidate 2 homolog [Source:UniProtKB/Swiss-Prot;Acc:Q3UHD3]	MICROTUBULE ASSOCIATED TUMOR SUPPRESSOR 1 MITOCHONDRIAL TUMOR SUPPRESSOR 1	NA	NA	NA	NA	NA
DMR_421	chr8	121550001	121551000	0.000172284	0.0301788	11.3137	0	1	1	0	ENSMUSG00000092329	NA	NA	NA	Gm20388	MGI Symbol	protein_coding	predicted gene 20388 [Source:MGI Symbol;Acc:MGI:5141853]	POLYPEPTIDE N ACETYLGALACTOSAMINYLTRANSFERASE 2 EC_2.4.1.41 POLYPEPTIDE GALNAC TRANSFERASE 2 GALNAC T2 PP GANTASE 2 UDP ACETYLGALACTOSAMINYLTRANSFERASE 2 UDP GALNAC:POLYPEPTIDE N ACETYLGALACTOSAMINYLTRANSFERASE 2 [CONTAINS POLYPEPTIDE N ACETYLGALACTOSAMINYLTRANSFERASE 2 SOLUBLE FORM]	NA	NA	NA	NA	NA	NA	NA	NA	NA	NA
DMR_421	chr8	121550001	121551000	0.000172284	0.0301788	11.3137	0	1	1	0	ENSMUSG00000052934	NA	NA	NA	Fbxo31	MGI Symbol	protein_coding	F-box only protein 31 [Source:UniProtKB/Swiss-Prot;Acc:Q3TQF0]	F BOX ONLY 31	NA	NA	NA	NA	NA	NA	NA	NA	NA	NA
DMR_716	chr14	92798001	92799000	0.000173071	0.0302352	16.6667	0	0	0	1	NA	NA	67567	ENSMUSG00000115720	NA	NA	NA	NA	NA	NA	NA	NA	NA	NA	AC098718.2	Clone-based (Ensembl) gene	lincRNA
DMR_871	chrX	38455001	38456000	0.00017397	0.0302704	-27.9784	0	1	1	0	ENSMUSG00000016534	NA	NA	NA	Lamp2	MGI Symbol	protein_coding	Lysosome-associated membrane glycoprotein 2 [Source:UniProtKB/Swiss-Prot;Acc:P17047]	LYSOSOME ASSOCIATED MEMBRANE GLYCOPROTEIN PRECURSOR LAMP LYSOSOME ASSOCIATED MEMBRANE CD107 ANTIGEN FAMILY MEMBER ANTIGEN	NA	NA	NA	NA	NA	NA	NA	NA	NA	NA
DMR_789	chr16	82349001	82350000	0.000175517	0.0304611	15.0943	0	0	0	1	NA	NA	-193229	ENSMUSG00000094726	NA	NA	NA	NA	NA	NA	NA	NA	NA	NA	Gm23355	MGI Symbol	snRNA	predicted gene, 23355 [Source:MGI Symbol;Acc:MGI:5453132]
DMR_807	chr17	27656001	27657000	0.000176462	0.0304611	-13.4318	0	0	1	0	ENSMUSG00000040276	NA	NA	NA	Pacsin1	MGI Symbol	protein_coding	Protein kinase C and casein kinase substrate in neurons protein 1 [Source:UniProtKB/Swiss-Prot;Acc:Q61644]	KINASE C AND CASEIN KINASE SUBSTRATE IN NEURONS	NA	NA	NA	NA	NA	NA	NA	NA	NA	NA
DMR_221	chr5	25088001	25089000	0.000177821	0.0305828	12.9262	0	0	1	0	ENSMUSG00000028944	NA	NA	NA	Prkag2	MGI Symbol	protein_coding	protein kinase, AMP-activated, gamma 2 non-catalytic subunit [Source:MGI Symbol;Acc:MGI:1336153]	5' AMP ACTIVATED KINASE SUBUNIT GAMMA AMPK SUBUNIT GAMMA	NA	NA	NA	NA	NA	NA	NA	NA	NA	NA
DMR_396	chr8	47134001	47135000	0.00017788	0.0305828	47.8469	1	0	0	0	NA	ENSMUSG00000110264	-651	ENSMUSG00000110264	NA	NA	NA	NA	NA	E330018M18Rik	MGI Symbol	lincRNA	RIKEN cDNA E330018M18 gene [Source:MGI Symbol;Acc:MGI:3041231]		E330018M18Rik	MGI Symbol	lincRNA	RIKEN cDNA E330018M18 gene [Source:MGI Symbol;Acc:MGI:3041231]
DMR_34	chr1	165264001	165265000	0.000179618	0.0307268	-15.5055	0	0	0	1	NA	NA	-27006	ENSMUSG00000040843	NA	NA	NA	NA	NA	NA	NA	NA	NA	NA	Tiprl	MGI Symbol	protein_coding	TIP41-like protein [Source:UniProtKB/Swiss-Prot;Acc:Q8BH58]	TIP41
DMR_729	chr15	27997001	27998000	0.000179662	0.0307268	-16.6851	1	0	1	0	ENSMUSG00000022263	ENSMUSG00000022263	NA	NA	Trio	MGI Symbol	protein_coding	Triple functional domain protein [Source:UniProtKB/Swiss-Prot;Acc:Q0KL02]		Trio	MGI Symbol	protein_coding	Triple functional domain protein [Source:UniProtKB/Swiss-Prot;Acc:Q0KL02]		NA	NA	NA	NA	NA
DMR_854	chr19	17006001	17007000	0.000181214	0.0309109	13.8748	0	1	1	0	ENSMUSG00000039126	NA	NA	NA	Prune2	MGI Symbol	protein_coding	2 [Source:UniProtKB/Swiss-Prot;Acc:Q52KR3]		NA	NA	NA	NA	NA	NA	NA	NA	NA	NA
DMR_796	chr16	93919001	93920000	0.00018215	0.0309893	-12.4145	0	1	0	0	ENSMUSG00000047109	NA	NA	NA	Cldn14	MGI Symbol	protein_coding	Claudin-14 [Source:UniProtKB/Swiss-Prot;Acc:Q9Z0S3]	CLAUDIN 14	NA	NA	NA	NA	NA	NA	NA	NA	NA	NA
DMR_262	chr5	128146001	128147000	0.00018294	0.0310428	10.5707	0	0	1	0	ENSMUSG00000034310	NA	NA	NA	Tmem132d	MGI Symbol	protein_coding	transmembrane protein 132D [Source:HGNC Symbol;Acc:HGNC:29411]	TRANSMEMBRANE 132D PRECURSOR MATURE OLIGODENDROCYTES TRANSMEMBRANE MATURE OL TRANSMEMBRANE	NA	NA	NA	NA	NA	NA	NA	NA	NA	NA
DMR_779	chr16	31169001	31170000	0.000184002	0.0311823	11.5672	0	0	1	0	ENSMUSG00000049076	NA	NA	NA	Acap2	MGI Symbol	protein_coding	ArfGAP with coiled-coil, ankyrin repeat and PH domains 2 [Source:MGI Symbol;Acc:MGI:1925868]	ARF GAP WITH COILED COIL ANK REPEAT AND PH DOMAIN CONTAINING 2 CENTAURIN BETA 2 CNT B2	NA	NA	NA	NA	NA	NA	NA	NA	NA	NA
DMR_33	chr1	154890001	154891000	0.000185784	0.0314025	12.8576	0	0	0	1	NA	NA	-5501	ENSMUSG00000004110	NA	NA	NA	NA	NA	NA	NA	NA	NA	NA	Cacna1e	MGI Symbol	protein_coding	calcium voltage-gated channel subunit alpha1 E [Source:HGNC Symbol;Acc:HGNC:1392]	VOLTAGE DEPENDENT R TYPE CALCIUM CHANNEL SUBUNIT ALPHA 1E BRAIN CALCIUM CHANNEL II CALCIUM CHANNEL L TYPE ALPHA 1 POLYPEPTIDE 6 VOLTAGE GATED CALCIUM CHANNEL SUBUNIT ALPHA CAV2 3
DMR_484	chr10	4189001	4190000	0.000186646	0.0314814	-11.2225	0	0	0	1	NA	NA	19116	ENSMUSG00000089473	NA	NA	NA	NA	NA	NA	NA	NA	NA	NA	Gm25369	MGI Symbol	snoRNA	predicted gene, 25369 [Source:MGI Symbol;Acc:MGI:5455146]
DMR_40	chr1	177919001	177920000	0.000188169	0.0315593	20.3631	0	0	1	0	ENSMUSG00000102483	NA	NA	NA	Catspere	MGI Symbol	unprocessed_pseudogene			NA	NA	NA	NA	NA	NA	NA	NA	NA	NA
DMR_264	chr5	132911001	132912000	0.000188315	0.0315593	19.1796	0	0	0	1	NA	NA	109325	ENSMUSG00000088123	NA	NA	NA	NA	NA	NA	NA	NA	NA	NA	Gm25722	MGI Symbol	misc_RNA	predicted gene, 25722 [Source:MGI Symbol;Acc:MGI:5455499]
DMR_136	chr3	94876001	94877000	0.000190182	0.0317337	19.1974	1	1	1	0	ENSMUSG00000038902	ENSMUSG00000038902	NA	NA	Pogz	MGI Symbol	protein_coding	pogo transposable element with ZNF domain [Source:MGI Symbol;Acc:MGI:2442117]	POGO TRANSPOSABLE ELEMENT WITH ZNF DOMAIN	Pogz	MGI Symbol	protein_coding	pogo transposable element with ZNF domain [Source:MGI Symbol;Acc:MGI:2442117]	POGO TRANSPOSABLE ELEMENT WITH ZNF DOMAIN	NA	NA	NA	NA	NA
DMR_6	chr1	37866001	37867000	0.000190475	0.0317419	14.4066	1	1	1	0	ENSMUSG00000060771	ENSMUSG00000060771	NA	NA	Tsga10	MGI Symbol	protein_coding	testis specific 10 [Source:MGI Symbol;Acc:MGI:2685063]	TESTIS SPECIFIC GENE 10	Tsga10	MGI Symbol	protein_coding	testis specific 10 [Source:MGI Symbol;Acc:MGI:2685063]	TESTIS SPECIFIC GENE 10	NA	NA	NA	NA	NA
DMR_6	chr1	37866001	37867000	0.000190475	0.0317419	14.4066	1	1	1	0	ENSMUSG00000097268	ENSMUSG00000060771	NA	NA	Gm26805	MGI Symbol	antisense	predicted gene, 26805 [Source:MGI Symbol;Acc:MGI:5477299]		Tsga10	MGI Symbol	protein_coding	testis specific 10 [Source:MGI Symbol;Acc:MGI:2685063]	TESTIS SPECIFIC GENE 10	NA	NA	NA	NA	NA
DMR_180	chr4	125911001	125912000	0.000193694	0.0321138	11.3903	0	0	1	0	ENSMUSG00000085562	NA	NA	NA	2610028E06Rik	MGI Symbol	lincRNA	RIKEN cDNA 2610028E06 gene [Source:MGI Symbol;Acc:MGI:1919645]		NA	NA	NA	NA	NA	NA	NA	NA	NA	NA
DMR_96	chr2	147350001	147351000	0.000196098	0.0324297	12.7773	0	0	0	1	NA	NA	-10925	ENSMUSG00000037034	NA	NA	NA	NA	NA	NA	NA	NA	NA	NA	Pax1	MGI Symbol	protein_coding	Paired box protein Pax-1 [Source:UniProtKB/Swiss-Prot;Acc:P09084]	PAIRED BOX PAX 1
DMR_42	chr1	178890001	178891000	0.000201048	0.0328989	-29.8243	0	0	1	0	ENSMUSG00000026494	NA	NA	NA	Kif26b	MGI Symbol	protein_coding	Kinesin-like protein KIF26B [Source:UniProtKB/Swiss-Prot;Acc:Q7TNC6]		NA	NA	NA	NA	NA	NA	NA	NA	NA	NA
DMR_347	chr7	45363001	45364000	0.000201462	0.0328989	-10.152	1	0	1	0	ENSMUSG00000003863	ENSMUSG00000091510	NA	NA	Ppfia3	MGI Symbol	protein_coding	protein tyrosine phosphatase, receptor type, f polypeptide (PTPRF), interacting protein (liprin), alpha 3 [Source:MGI Symbol;Acc:MGI:1924037]		Mtag2	MGI Symbol	antisense			NA	NA	NA	NA	NA
DMR_347	chr7	45363001	45364000	0.000201462	0.0328989	-10.152	1	0	1	0	ENSMUSG00000003863	ENSMUSG00000003863	NA	NA	Ppfia3	MGI Symbol	protein_coding	protein tyrosine phosphatase, receptor type, f polypeptide (PTPRF), interacting protein (liprin), alpha 3 [Source:MGI Symbol;Acc:MGI:1924037]		Ppfia3	MGI Symbol	protein_coding	protein tyrosine phosphatase, receptor type, f polypeptide (PTPRF), interacting protein (liprin), alpha 3 [Source:MGI Symbol;Acc:MGI:1924037]		NA	NA	NA	NA	NA
DMR_175	chr4	117272001	117273000	0.000202893	0.0330496	19.7195	0	1	1	0	ENSMUSG00000028677	NA	NA	NA	Rnf220	MGI Symbol	protein_coding	ring finger protein 220 [Source:MGI Symbol;Acc:MGI:1913993]	E3 UBIQUITIN LIGASE RNF220 EC_2.3.2.27 RING FINGER 220 RING TYPE E3 UBIQUITIN TRANSFERASE RNF220	NA	NA	NA	NA	NA	NA	NA	NA	NA	NA
DMR_561	chr11	67738001	67739000	0.000206088	0.0333633	-17.8907	0	0	1	0	ENSMUSG00000049928	NA	NA	NA	Glp2r	MGI Symbol	protein_coding	Glucagon-like peptide 2 receptor [Source:UniProtKB/Swiss-Prot;Acc:Q5IXF8]	GLUCAGON PEPTIDE 2 RECEPTOR GLP 2 RECEPTOR GLP 2 R GLP 2R	NA	NA	NA	NA	NA	NA	NA	NA	NA	NA
DMR_184	chr4	129402001	129403000	0.000207969	0.033566	17.8869	0	0	0	1	NA	NA	22159	ENSMUSG00000082468	NA	NA	NA	NA	NA	NA	NA	NA	NA	NA	Gm12980	MGI Symbol	processed_pseudogene	predicted gene 12980 [Source:MGI Symbol;Acc:MGI:3651320]
DMR_325	chr7	4325001	4326000	0.000208126	0.033566	10.2519	0	0	0	1	NA	NA	-11724	ENSMUSG00000062524	NA	NA	NA	NA	NA	NA	NA	NA	NA	NA	Ncr1	MGI Symbol	protein_coding	natural cytotoxicity triggering receptor 1 [Source:HGNC Symbol;Acc:HGNC:6731]	IMMUNOGLOBULIN RECEPTOR PRECURSOR RECEPTOR
DMR_852	chr19	7117001	7118000	0.000213203	0.0340304	-14.9957	0	0	1	0	ENSMUSG00000036278	NA	NA	NA	Macrod1	MGI Symbol	protein_coding	O-acetyl-ADP-ribose deacetylase MACROD1 [Source:UniProtKB/Swiss-Prot;Acc:Q922B1]	O ACETYL ADP RIBOSE DEACETYLASE MACROD1 EC_3.2.2.- EC_3.5.-.- 1 MACRO DOMAIN CONTAINING 1 LRP16 [PROTEIN ADP RIBOSYLGLUTAMATE] HYDROLASE	NA	NA	NA	NA	NA	NA	NA	NA	NA	NA
DMR_267	chr5	137452001	137453000	0.000215151	0.0341738	19.2904	1	1	1	0	ENSMUSG00000079173	ENSMUSG00000079173	NA	NA	Zan	MGI Symbol	protein_coding	zonadhesin [Source:MGI Symbol;Acc:MGI:106656]	ZONADHESIN	Zan	MGI Symbol	protein_coding	zonadhesin [Source:MGI Symbol;Acc:MGI:106656]	ZONADHESIN	NA	NA	NA	NA	NA
DMR_713	chr14	76189001	76190000	0.000215342	0.0341738	21.1338	0	0	0	1	NA	NA	47546	ENSMUSG00000095427	NA	NA	NA	NA	NA	NA	NA	NA	NA	NA	Rps2-ps6	MGI Symbol	processed_pseudogene
DMR_775	chr16	29769001	29770000	0.000215571	0.0341738	-25.8255	0	0	0	1	NA	NA	-41058	ENSMUSG00000097307	NA	NA	NA	NA	NA	NA	NA	NA	NA	NA	Gm26834	MGI Symbol	lincRNA	predicted gene, 26834 [Source:MGI Symbol;Acc:MGI:5477328]
DMR_8	chr1	42899001	42900000	0.000216491	0.0341947	-10.7485	0	1	1	0	ENSMUSG00000060679	NA	NA	NA	Mrps9	MGI Symbol	protein_coding	mitochondrial ribosomal protein S9 [Source:MGI Symbol;Acc:MGI:1916777]	RIBOSOMAL S9 MITOCHONDRIAL PRECURSOR	NA	NA	NA	NA	NA	NA	NA	NA	NA	NA
DMR_254	chr5	118447001	118448000	0.000218229	0.0343442	-16.39	0	0	0	1	NA	NA	-28184	ENSMUSG00000093041	NA	NA	NA	NA	NA	NA	NA	NA	NA	NA	Gm26455	MGI Symbol	miRNA	predicted gene, 26455 [Source:MGI Symbol;Acc:MGI:5456232]
DMR_31	chr1	148314001	148315000	0.0002203	0.0345032	10.202	0	0	0	1	NA	NA	12109	ENSMUSG00000088582	NA	NA	NA	NA	NA	NA	NA	NA	NA	NA	Gm22966	MGI Symbol	snoRNA	predicted gene, 22966 [Source:MGI Symbol;Acc:MGI:5452743]
DMR_848	chr18	82833001	82834000	0.000220092	0.0345032	-15.6697	0	0	0	1	NA	NA	-21894	ENSMUSG00000097738	NA	NA	NA	NA	NA	NA	NA	NA	NA	NA	4930445N18Rik	MGI Symbol	lincRNA	RIKEN cDNA 4930445N18 gene [Source:MGI Symbol;Acc:MGI:1921235]
DMR_152	chr3	144195001	144196000	0.000221276	0.0346143	-19.7457	1	0	1	0	ENSMUSG00000028266	ENSMUSG00000028266	NA	NA	Lmo4	MGI Symbol	protein_coding	LIM domain transcription factor LMO4 [Source:UniProtKB/Swiss-Prot;Acc:P61969]	LIM DOMAIN TRANSCRIPTION FACTOR LMO4 LIM DOMAIN ONLY 4 LMO 4	Lmo4	MGI Symbol	protein_coding	LIM domain transcription factor LMO4 [Source:UniProtKB/Swiss-Prot;Acc:P61969]	LIM DOMAIN TRANSCRIPTION FACTOR LMO4 LIM DOMAIN ONLY 4 LMO 4	NA	NA	NA	NA	NA
DMR_809	chr17	33041001	33042000	0.000222952	0.0348346	12.0664	0	0	0	1	NA	NA	-7600	ENSMUSG00000067430	NA	NA	NA	NA	NA	NA	NA	NA	NA	NA	Zfp763	MGI Symbol	protein_coding	zinc finger protein 763 [Source:MGI Symbol;Acc:MGI:1920701]	ZINC FINGER
DMR_49	chr1	191704001	191705000	0.000223592	0.0348408	15.5549	0	0	0	1	NA	NA	-12834	ENSMUSG00000026623	NA	NA	NA	NA	NA	NA	NA	NA	NA	NA	Lpgat1	MGI Symbol	protein_coding	Acyl-CoA:lysophosphatidylglycerol acyltransferase 1 [Source:UniProtKB/Swiss-Prot;Acc:Q91YX5]
DMR_301	chr6	101195001	101196000	0.000223794	0.0348408	-15.7456	1	1	1	0	ENSMUSG00000107427	ENSMUSG00000097834	NA	NA	Gm43948	MGI Symbol	antisense	predicted gene, 43948 [Source:MGI Symbol;Acc:MGI:5690340]		Gm26911	MGI Symbol	antisense	predicted gene, 26911 [Source:MGI Symbol;Acc:MGI:5477405]		NA	NA	NA	NA	NA
DMR_301	chr6	101195001	101196000	0.000223794	0.0348408	-15.7456	1	1	1	0	ENSMUSG00000035357	ENSMUSG00000097834	NA	NA	Pdzrn3	MGI Symbol	protein_coding	E3 ubiquitin-protein ligase PDZRN3 [Source:UniProtKB/Swiss-Prot;Acc:Q69ZS0]	E3 UBIQUITIN LIGASE PDZRN3 EC_2.3.2.27 PDZ DOMAIN CONTAINING RING FINGER 3	Gm26911	MGI Symbol	antisense	predicted gene, 26911 [Source:MGI Symbol;Acc:MGI:5477405]		NA	NA	NA	NA	NA
DMR_603	chr11	115782001	115783000	0.000223693	0.0348408	-28.1633	0	0	1	0	ENSMUSG00000020747	NA	NA	NA	Tmem94	MGI Symbol	protein_coding	Transmembrane protein 94 [Source:UniProtKB/Swiss-Prot;Acc:Q7TSH8]	TRANSMEMBRANE 94	NA	NA	NA	NA	NA	NA	NA	NA	NA	NA
DMR_253	chr5	117900001	117901000	0.000225207	0.0349354	27.733	0	1	1	0	ENSMUSG00000029361	NA	NA	NA	Nos1	MGI Symbol	protein_coding	Nitric oxide synthase, brain [Source:UniProtKB/Swiss-Prot;Acc:Q9Z0J4]		NA	NA	NA	NA	NA	NA	NA	NA	NA	NA
DMR_344	chr7	39445001	39446000	0.000225077	0.0349354	18.9759	0	1	0	0	ENSMUSG00000046372	NA	NA	NA	Gm5590	MGI Symbol	transcribed_processed_pseudogene	predicted gene 5590 [Source:MGI Symbol;Acc:MGI:3645451]		NA	NA	NA	NA	NA	NA	NA	NA	NA	NA
DMR_443	chr9	48087001	48088000	0.000225028	0.0349354	10.0791	0	0	0	1	NA	NA	37487	ENSMUSG00000111117	NA	NA	NA	NA	NA	NA	NA	NA	NA	NA	A730065G17Rik	MGI Symbol	lincRNA	RIKEN cDNA A730065G17 gene [Source:MGI Symbol;Acc:MGI:3588275]
DMR_629	chr12	76087001	76088000	0.000228406	0.0352635	-25.8454	1	1	1	0	ENSMUSG00000063450	ENSMUSG00000063450	NA	NA	Syne2	MGI Symbol	protein_coding	spectrin repeat containing, nuclear envelope 2 [Source:MGI Symbol;Acc:MGI:2449316]	NESPRIN 2 KASH DOMAIN CONTAINING 2 KASH2 NUCLEAR ENVELOPE SPECTRIN REPEAT 2 NUCLEUS AND ACTIN CONNECTING ELEMENT PROTEIN NUANCE SYNAPTIC NUCLEAR ENVELOPE 2 SYNE 2	Syne2	MGI Symbol	protein_coding	spectrin repeat containing, nuclear envelope 2 [Source:MGI Symbol;Acc:MGI:2449316]	NESPRIN 2 KASH DOMAIN CONTAINING 2 KASH2 NUCLEAR ENVELOPE SPECTRIN REPEAT 2 NUCLEUS AND ACTIN CONNECTING ELEMENT PROTEIN NUANCE SYNAPTIC NUCLEAR ENVELOPE 2 SYNE 2	NA	NA	NA	NA	NA
DMR_309	chr6	120971001	120972000	0.000232154	0.0355804	19.8143	0	0	1	0	ENSMUSG00000108171	NA	NA	NA	Gm43915	MGI Symbol	antisense	predicted gene, 43915 [Source:MGI Symbol;Acc:MGI:5690307]		NA	NA	NA	NA	NA	NA	NA	NA	NA	NA
DMR_309	chr6	120971001	120972000	0.000232154	0.0355804	19.8143	0	0	1	0	ENSMUSG00000051586	NA	NA	NA	Mical3	MGI Symbol	protein_coding	[F-actin]-monooxygenase MICAL3 [Source:UniProtKB/Swiss-Prot;Acc:Q8CJ19]		NA	NA	NA	NA	NA	NA	NA	NA	NA	NA
DMR_359	chr7	66282001	66283000	0.000232699	0.0355804	-14.113	1	1	1	0	ENSMUSG00000015133	ENSMUSG00000015133	NA	NA	Lrrk1	MGI Symbol	protein_coding	Leucine-rich repeat serine/threonine-protein kinase 1 [Source:UniProtKB/Swiss-Prot;Acc:Q3UHC2]		Lrrk1	MGI Symbol	protein_coding	Leucine-rich repeat serine/threonine-protein kinase 1 [Source:UniProtKB/Swiss-Prot;Acc:Q3UHC2]		NA	NA	NA	NA	NA
DMR_691	chr14	12307001	12308000	0.000232121	0.0355804	24.3682	0	1	1	0	ENSMUSG00000114378	NA	NA	NA	AC154682.1	Clone-based (Ensembl) gene	protein_coding		UNCHARACTERIZED	NA	NA	NA	NA	NA	NA	NA	NA	NA	NA
DMR_701	chr14	51191001	51192000	0.000233167	0.0355804	-12.381	0	0	0	1	NA	NA	3924	ENSMUSG00000047894	NA	NA	NA	NA	NA	NA	NA	NA	NA	NA	Ang2	MGI Symbol	protein_coding	Angiogenin-2 [Source:UniProtKB/Swiss-Prot;Acc:Q64438]	ANGIOGENIN PRECURSOR EC_3.1.27.- RIBONUCLEASE 5 RNASE 5
DMR_861	chr19	42391001	42392000	0.000233192	0.0355804	11.3647	0	0	1	0	ENSMUSG00000042401	NA	NA	NA	Crtac1	MGI Symbol	protein_coding	Mus musculus cartilage acidic protein 1 (Crtac1), transcript variant 2, mRNA. [Source:RefSeq mRNA;Acc:NM_001356588]	CARTILAGE ACIDIC 1 PRECURSOR 68 KDA CHONDROCYTE EXPRESSED CEP 68 ASPIC	NA	NA	NA	NA	NA	NA	NA	NA	NA	NA
DMR_877	chrX	73474001	73475000	0.000232979	0.0355804	-18.2727	0	0	0	1	NA	NA	-8602	ENSMUSG00000031375	NA	NA	NA	NA	NA	NA	NA	NA	NA	NA	Bgn	MGI Symbol	protein_coding	biglycan [Source:MGI Symbol;Acc:MGI:88158]
DMR_572	chr11	74751001	74752000	0.000235041	0.0357785	-18.0271	0	0	0	1	NA	NA	-18632	ENSMUSG00000081252	NA	NA	NA	NA	NA	NA	NA	NA	NA	NA	Gm16032	MGI Symbol	processed_pseudogene	predicted gene 16032 [Source:MGI Symbol;Acc:MGI:3801840]
DMR_129	chr3	69333001	69334000	0.00023839	0.0359103	-15.2886	0	0	1	0	ENSMUSG00000027784	NA	NA	NA	Ppm1l	MGI Symbol	protein_coding	Protein phosphatase 1L [Source:UniProtKB/Swiss-Prot;Acc:Q8BHN0]	PHOSPHATASE 1L EC_3.1.3.16 PHOSPHATASE 1 PHOSPHATASE 2C EPSILON PP2C EPSILON	NA	NA	NA	NA	NA	NA	NA	NA	NA	NA
DMR_236	chr5	93129001	93130000	0.000238329	0.0359103	-12.4907	0	0	1	0	ENSMUSG00000058013	NA	NA	NA	Sept11	MGI Symbol	protein_coding	septin 11 [Source:MGI Symbol;Acc:MGI:1277214]		NA	NA	NA	NA	NA	NA	NA	NA	NA	NA
DMR_373	chr7	112134001	112135000	0.000237654	0.0359103	-11.3636	0	0	1	0	ENSMUSG00000030772	NA	NA	NA	Dkk3	MGI Symbol	protein_coding	Dickkopf-related protein 3 [Source:UniProtKB/Swiss-Prot;Acc:Q9QUN9]	DICKKOPF RELATED 3 PRECURSOR DICKKOPF 3 DKK 3	NA	NA	NA	NA	NA	NA	NA	NA	NA	NA
DMR_541	chr11	45678001	45679000	0.000238718	0.0359182	19.2387	0	0	0	1	NA	NA	38620	ENSMUSG00000077320	NA	NA	NA	NA	NA	NA	NA	NA	NA	NA	Gm22284	MGI Symbol	snoRNA	predicted gene, 22284 [Source:MGI Symbol;Acc:MGI:5452061]
DMR_652	chr12	111180001	111181000	0.000240514	0.0361467	21.4359	0	0	1	0	ENSMUSG00000021277	NA	NA	NA	Traf3	MGI Symbol	protein_coding	TNF receptor-associated factor 3 [Source:MGI Symbol;Acc:MGI:108041]	TNF RECEPTOR ASSOCIATED FACTOR 3 EC_2.3.2.27 CD40 RECEPTOR ASSOCIATED FACTOR 1 CRAF1 RING TYPE E3 UBIQUITIN TRANSFERASE TRAF3	NA	NA	NA	NA	NA	NA	NA	NA	NA	NA
DMR_652	chr12	111180001	111181000	0.000240514	0.0361467	21.4359	0	0	1	0	ENSMUSG00000083193	NA	NA	NA	4930595D18Rik	MGI Symbol	protein_coding	RIKEN cDNA 4930595D18 gene [Source:MGI Symbol;Acc:MGI:1925312]		NA	NA	NA	NA	NA	NA	NA	NA	NA	NA
DMR_460	chr9	65631001	65632000	0.000242001	0.0363079	-53.0373	1	1	1	0	ENSMUSG00000032387	ENSMUSG00000032387	NA	NA	Rbpms2	MGI Symbol	protein_coding	RNA binding protein with multiple splicing 2 [Source:MGI Symbol;Acc:MGI:1919223]	RNA BINDING WITH MULTIPLE SPLICING 2 HEART AND RRM EXPRESSED SEQUENCE HERMES	Rbpms2	MGI Symbol	protein_coding	RNA binding protein with multiple splicing 2 [Source:MGI Symbol;Acc:MGI:1919223]	RNA BINDING WITH MULTIPLE SPLICING 2 HEART AND RRM EXPRESSED SEQUENCE HERMES	NA	NA	NA	NA	NA
DMR_843	chr18	75900001	75901000	0.000242424	0.0363079	-11.774	0	1	1	0	ENSMUSG00000044646	NA	NA	NA	Zbtb7c	MGI Symbol	protein_coding	zinc finger and BTB domain containing 7C [Source:MGI Symbol;Acc:MGI:2443302]	ZINC FINGER AND BTB DOMAIN CONTAINING 7C ZINC FINGER AND BTB DOMAIN CONTAINING 36	NA	NA	NA	NA	NA	NA	NA	NA	NA	NA
DMR_631	chr12	79709001	79710000	0.000242991	0.036351	-10.6706	0	0	1	0	ENSMUSG00000059060	NA	NA	NA	Rad51b	MGI Symbol	protein_coding	DNA repair 2 [Source:UniProtKB/Swiss-Prot;Acc:O35719]	DNA REPAIR RAD51 HOMOLOG 2 RAD51 HOMOLOG B RAD51 1	NA	NA	NA	NA	NA	NA	NA	NA	NA	NA
DMR_571	chr11	73330001	73331000	0.000247331	0.0368309	-10.5844	1	0	1	0	ENSMUSG00000112920	ENSMUSG00000020774	NA	NA	Spata22	MGI Symbol	protein_coding	Spermatosis-associated protein 22 [Source:UniProtKB/Swiss-Prot;Acc:Q5SV06]	SPERMATOGENESIS ASSOCIATED 22	Aspa	MGI Symbol	protein_coding	aspartoacylase [Source:MGI Symbol;Acc:MGI:87914]	N ACYL AROMATIC L AMINO ACID AMIDOHYDROLASE CARBOXYLATE FORMING EC_3.5.1.114 AMINOACYLASE 3 ACY 3 ASPARTOACYLASE	NA	NA	NA	NA	NA
DMR_571	chr11	73330001	73331000	0.000247331	0.0368309	-10.5844	1	0	1	0	ENSMUSG00000069825	ENSMUSG00000020774	NA	NA	Spata22	MGI Symbol	protein_coding	spermatogenesis associated 22 [Source:MGI Symbol;Acc:MGI:2685728]	SPERMATOGENESIS ASSOCIATED 22	Aspa	MGI Symbol	protein_coding	aspartoacylase [Source:MGI Symbol;Acc:MGI:87914]	N ACYL AROMATIC L AMINO ACID AMIDOHYDROLASE CARBOXYLATE FORMING EC_3.5.1.114 AMINOACYLASE 3 ACY 3 ASPARTOACYLASE	NA	NA	NA	NA	NA
DMR_255	chr5	119780001	119781000	0.000250261	0.0370976	14.3907	0	0	0	1	NA	NA	26668	ENSMUSG00000107053	NA	NA	NA	NA	NA	NA	NA	NA	NA	NA	1700021F13Rik	MGI Symbol	lincRNA	RIKEN cDNA 1700021F13 gene [Source:MGI Symbol;Acc:MGI:1924176]
DMR_336	chr7	19767001	19768000	0.000251205	0.0371209	-20.7287	1	1	1	0	ENSMUSG00000002980	ENSMUSG00000097226	NA	NA	Bcam	MGI Symbol	protein_coding	Basal cell adhesion molecule [Source:UniProtKB/Swiss-Prot;Acc:Q9R069]	BASAL CELL ADHESION MOLECULE PRECURSOR B CAM CELL SURFACE GLYCOPROTEIN LUTHERAN ANTIGEN CD239 ANTIGEN	Gm26600	MGI Symbol	antisense	predicted gene, 26600 [Source:MGI Symbol;Acc:MGI:5477094]		NA	NA	NA	NA	NA
DMR_465	chr9	83435001	83436000	0.000252223	0.0371209	-22.5038	1	0	1	0	ENSMUSG00000032258	ENSMUSG00000032258	NA	NA	Lca5	MGI Symbol	protein_coding	LCA5, lebercilin [Source:HGNC Symbol;Acc:HGNC:31923]	LEBERCILIN LEBER CONGENITAL AMAUROSIS 5	Lca5	MGI Symbol	protein_coding	LCA5, lebercilin [Source:HGNC Symbol;Acc:HGNC:31923]	LEBERCILIN LEBER CONGENITAL AMAUROSIS 5	NA	NA	NA	NA	NA
DMR_465	chr9	83435001	83436000	0.000252223	0.0371209	-22.5038	1	0	1	0	ENSMUSG00000099718	ENSMUSG00000032258	NA	NA	Gm2087	MGI Symbol	antisense	predicted gene 2087 [Source:MGI Symbol;Acc:MGI:3780254]		Lca5	MGI Symbol	protein_coding	LCA5, lebercilin [Source:HGNC Symbol;Acc:HGNC:31923]	LEBERCILIN LEBER CONGENITAL AMAUROSIS 5	NA	NA	NA	NA	NA
DMR_771	chr16	6027001	6028000	0.000252415	0.0371209	-17.0521	0	0	1	0	ENSMUSG00000008658	NA	NA	NA	Rbfox1	MGI Symbol	protein_coding	RNA binding 1 [Source:UniProtKB/Swiss-Prot;Acc:Q9JJ43]	RNA BINDING FOX 1 HOMOLOG 1 ATAXIN 2 BINDING 1 FOX 1 HOMOLOG A	NA	NA	NA	NA	NA	NA	NA	NA	NA	NA
DMR_420	chr8	121369001	121370000	0.000253003	0.0371653	16.4205	0	0	1	0	ENSMUSG00000092329	NA	NA	NA	Gm20388	MGI Symbol	protein_coding	predicted gene 20388 [Source:MGI Symbol;Acc:MGI:5141853]	POLYPEPTIDE N ACETYLGALACTOSAMINYLTRANSFERASE 2 EC_2.4.1.41 POLYPEPTIDE GALNAC TRANSFERASE 2 GALNAC T2 PP GANTASE 2 UDP ACETYLGALACTOSAMINYLTRANSFERASE 2 UDP GALNAC:POLYPEPTIDE N ACETYLGALACTOSAMINYLTRANSFERASE 2 [CONTAINS POLYPEPTIDE N ACETYLGALACTOSAMINYLTRANSFERASE 2 SOLUBLE FORM]	NA	NA	NA	NA	NA	NA	NA	NA	NA	NA
DMR_644	chr12	104467001	104468000	0.000254391	0.037285	-11.5101	0	0	0	1	NA	NA	5331	ENSMUSG00000021095	NA	NA	NA	NA	NA	NA	NA	NA	NA	NA	Gsc	MGI Symbol	protein_coding	Homeobox protein goosecoid [Source:UniProtKB/Swiss-Prot;Acc:Q02591]	HOMEOBOX GOOSECOID
DMR_328	chr7	16209001	16210000	0.000256094	0.0374925	-17.143	0	0	1	0	ENSMUSG00000006019	NA	NA	NA	Dhx34	MGI Symbol	protein_coding	DExH-box helicase 34 [Source:HGNC Symbol;Acc:HGNC:16719]		NA	NA	NA	NA	NA	NA	NA	NA	NA	NA
DMR_422	chr8	122183001	122184000	0.000256731	0.0375103	-22.4659	0	0	1	0	ENSMUSG00000092329	NA	NA	NA	Gm20388	MGI Symbol	protein_coding	predicted gene 20388 [Source:MGI Symbol;Acc:MGI:5141853]	POLYPEPTIDE N ACETYLGALACTOSAMINYLTRANSFERASE 2 EC_2.4.1.41 POLYPEPTIDE GALNAC TRANSFERASE 2 GALNAC T2 PP GANTASE 2 UDP ACETYLGALACTOSAMINYLTRANSFERASE 2 UDP GALNAC:POLYPEPTIDE N ACETYLGALACTOSAMINYLTRANSFERASE 2 [CONTAINS POLYPEPTIDE N ACETYLGALACTOSAMINYLTRANSFERASE 2 SOLUBLE FORM]	NA	NA	NA	NA	NA	NA	NA	NA	NA	NA
DMR_622	chr12	45057001	45058000	0.000258573	0.0376858	11.9263	0	0	1	0	ENSMUSG00000046314	NA	NA	NA	Stxbp6	MGI Symbol	protein_coding	syntaxin binding protein 6 [Source:HGNC Symbol;Acc:HGNC:19666]	SYNTAXIN BINDING 6	NA	NA	NA	NA	NA	NA	NA	NA	NA	NA
DMR_29	chr1	132187001	132188000	0.000259059	0.0376965	-11.5063	0	0	0	1	NA	NA	-3431	ENSMUSG00000079330	NA	NA	NA	NA	NA	NA	NA	NA	NA	NA	Lemd1	MGI Symbol	protein_coding	LEM domain-containing protein 1 [Source:UniProtKB/Swiss-Prot;Acc:Q14C37]	LAMINA ASSOCIATED POLYPEPTIDE 2 THYMOPOIETIN TP
DMR_211	chr4	151495001	151496000	0.000259503	0.0376965	-11.1042	0	0	1	0	ENSMUSG00000014592	NA	NA	NA	Camta1	MGI Symbol	protein_coding	Calmodulin-binding transcription activator 1 [Source:UniProtKB/Swiss-Prot;Acc:A2A891]	CALMODULIN BINDING TRANSCRIPTION ACTIVATOR 1	NA	NA	NA	NA	NA	NA	NA	NA	NA	NA
DMR_50	chr2	4542001	4543000	0.000262212	0.0378349	-11.5169	0	0	1	0	ENSMUSG00000026657	NA	NA	NA	Frmd4a	MGI Symbol	protein_coding	Mus musculus FERM domain containing 4A (Frmd4a), transcript variant 4, mRNA. [Source:RefSeq mRNA;Acc:NM_001347086]		NA	NA	NA	NA	NA	NA	NA	NA	NA	NA
DMR_121	chr3	28319001	28320000	0.000262067	0.0378349	15.103	0	0	1	0	ENSMUSG00000027692	NA	NA	NA	Tnik	MGI Symbol	protein_coding	TRAF2 and NCK interacting kinase [Source:MGI Symbol;Acc:MGI:1916264]	MISSHAPEN KINASE 1 EC_2.7.11.1 GCK FAMILY KINASE MINK MAPK/ERK KINASE KINASE KINASE 6 MEK KINASE KINASE 6 MEKKK 6 MISSHAPEN/NIK RELATED KINASE MITOGEN ACTIVATED KINASE KINASE KINASE KINASE 6	NA	NA	NA	NA	NA	NA	NA	NA	NA	NA
DMR_314	chr6	127261001	127262000	0.00026438	0.0381054	11.3797	0	0	0	1	NA	NA	-6358	ENSMUSG00000107013	NA	NA	NA	NA	NA	NA	NA	NA	NA	NA	Gm43635	MGI Symbol	lincRNA	predicted gene 43635 [Source:MGI Symbol;Acc:MGI:5663772]
DMR_666	chr13	46779001	46780000	0.000265996	0.0382627	-38.3325	0	0	1	0	ENSMUSG00000021375	NA	NA	NA	Kif13a	MGI Symbol	protein_coding	kinesin family member 13A [Source:HGNC Symbol;Acc:HGNC:14566]	KINESIN KIF13A	NA	NA	NA	NA	NA	NA	NA	NA	NA	NA
DMR_839	chr18	69478001	69479000	0.0002662	0.0382627	17.5153	0	0	1	0	ENSMUSG00000053477	NA	NA	NA	Tcf4	MGI Symbol	protein_coding	transcription factor 4 [Source:MGI Symbol;Acc:MGI:98506]	TRANSCRIPTION FACTOR 4 TCF 4 CLASS HELIX LOOP HELIX IMMUNOGLOBULIN TRANSCRIPTION FACTOR 2 ITF 2 SL3 3 ENHANCER FACTOR 2 SEF 2	NA	NA	NA	NA	NA	NA	NA	NA	NA	NA
DMR_140	chr3	103726001	103727000	0.000267565	0.0382678	18.9058	0	0	1	0	ENSMUSG00000027848	NA	NA	NA	Olfml3	MGI Symbol	protein_coding	olfactomedin like 3 [Source:HGNC Symbol;Acc:HGNC:24956]		NA	NA	NA	NA	NA	NA	NA	NA	NA	NA
DMR_195	chr4	136623001	136624000	0.000269398	0.0384878	-10.9101	0	1	1	0	ENSMUSG00000070683	NA	NA	NA	Lactbl1	MGI Symbol	protein_coding	lactamase beta like 1 [Source:HGNC Symbol;Acc:HGNC:35445]	BETA LACTAMASE	NA	NA	NA	NA	NA	NA	NA	NA	NA	NA
DMR_260	chr5	125425001	125426000	0.00027136	0.0386831	-15.8694	0	1	1	0	ENSMUSG00000029480	NA	NA	NA	Dhx37	MGI Symbol	protein_coding	DEAH-box helicase 37 [Source:HGNC Symbol;Acc:HGNC:17210]	ATP DEPENDENT RNA HELICASE EC_3.6.4.13	NA	NA	NA	NA	NA	NA	NA	NA	NA	NA
DMR_461	chr9	71493001	71494000	0.000273663	0.0388637	-15.1821	0	0	1	0	ENSMUSG00000092137	NA	NA	NA	Gcom1	MGI Symbol	protein_coding		AMBIGUOUS	NA	NA	NA	NA	NA	NA	NA	NA	NA	NA
DMR_683	chr13	97524001	97525000	0.000273821	0.0388637	-14.6139	0	0	1	0	ENSMUSG00000114415	NA	NA	NA	Gm41030	MGI Symbol	lincRNA	predicted gene, 41030 [Source:MGI Symbol;Acc:MGI:5623915]		NA	NA	NA	NA	NA	NA	NA	NA	NA	NA
DMR_722	chr14	123924001	123925000	0.00027382	0.0388637	14.3429	0	0	1	0	ENSMUSG00000032925	NA	NA	NA	Itgbl1	MGI Symbol	protein_coding	Integrin beta-like protein 1 [Source:UniProtKB/Swiss-Prot;Acc:Q8VDV0]	INTEGRIN BETA PRECURSOR	NA	NA	NA	NA	NA	NA	NA	NA	NA	NA
DMR_442	chr9	47574001	47575000	0.000277084	0.0391294	-26.8831	0	0	1	0	ENSMUSG00000032076	NA	NA	NA	Cadm1	MGI Symbol	protein_coding	Cell adhesion molecule 1 [Source:UniProtKB/Swiss-Prot;Acc:Q8R5M8]	CELL ADHESION MOLECULE 1 PRECURSOR IMMUNOGLOBULIN SUPERFAMILY MEMBER 4 IGSF4 NECTIN 2 NECL 2 SPERMATOGENIC IMMUNOGLOBULIN SUPERFAMILY SGIGSF SYNAPTIC CELL ADHESION MOLECULE SYNCAM TUMOR SUPPRESSOR IN LUNG CANCER 1 TSLC 1	NA	NA	NA	NA	NA	NA	NA	NA	NA	NA
DMR_463	chr9	72977001	72978000	0.000281806	0.0394379	10.862	0	0	1	0	ENSMUSG00000089865	NA	NA	NA	Gm44503	MGI Symbol	protein_coding		DYNEIN ASSEMBLY FACTOR 4 AXONEMAL DYSLEXIA SUSCEPTIBILITY 1 CANDIDATE GENE 1	NA	NA	NA	NA	NA	NA	NA	NA	NA	NA
DMR_39	chr1	177370001	177371000	0.000282687	0.0394763	-10.3573	0	0	0	1	NA	NA	58085	ENSMUSG00000097892	NA	NA	NA	NA	NA	NA	NA	NA	NA	NA	Gm26801	MGI Symbol	antisense	predicted gene, 26801 [Source:MGI Symbol;Acc:MGI:5477295]
DMR_449	chr9	55912001	55913000	0.000284846	0.0396009	-15.4783	0	1	1	0	ENSMUSG00000034007	NA	NA	NA	Scaper	MGI Symbol	protein_coding	S phase cyclin A-associated protein in the ER [Source:MGI Symbol;Acc:MGI:1925976]	S PHASE CYCLIN A ASSOCIATED IN THE ENDOPLASMIC RETICULUM S PHASE CYCLIN A ASSOCIATED IN THE ER ZINC FINGER 291	NA	NA	NA	NA	NA	NA	NA	NA	NA	NA
DMR_763	chr15	96902001	96903000	0.000284984	0.0396009	-18.8562	0	0	0	1	NA	NA	20406	ENSMUSG00000116202	NA	NA	NA	NA	NA	NA	NA	NA	NA	NA	AC113177.1	Clone-based (Ensembl) gene	processed_pseudogene
DMR_731	chr15	32806001	32807000	0.000288048	0.039763	-10.6959	0	0	0	1	NA	NA	27099	ENSMUSG00000115317	NA	NA	NA	NA	NA	NA	NA	NA	NA	NA	AC139845.1	Clone-based (Ensembl) gene	lincRNA
DMR_218	chr5	20422001	20423000	0.000289785	0.0397845	16.9426	0	0	1	0	ENSMUSG00000040003	NA	NA	NA	Magi2	MGI Symbol	protein_coding	Membrane-associated guanylate kinase, WW and PDZ domain-containing protein 2 [Source:UniProtKB/Swiss-Prot;Acc:Q9WVQ1]	MEMBRANE ASSOCIATED GUANYLATE KINASE WW AND PDZ DOMAIN CONTAINING 2 ATROPHIN 1 INTERACTING 1 AIP 1 MEMBRANE ASSOCIATED GUANYLATE KINASE INVERTED 2 MAGI 2	NA	NA	NA	NA	NA	NA	NA	NA	NA	NA
DMR_402	chr8	70645001	70646000	0.000289259	0.0397845	-12.073	0	0	0	1	NA	NA	9380	ENSMUSG00000056204	NA	NA	NA	NA	NA	NA	NA	NA	NA	NA	Pgpep1	MGI Symbol	protein_coding	Pyroglutamyl-peptidase 1 [Source:UniProtKB/Swiss-Prot;Acc:Q9ESW8]	PYROGLUTAMYL PEPTIDASE 1 EC_3.4.19.3 5 OXOPROLYL PEPTIDASE PYROGLUTAMYL AMINOPEPTIDASE I PAP I PYROGLUTAMYL PEPTIDASE I PGP I PYRROLIDONE CARBOXYLATE PEPTIDASE
DMR_381	chr7	132153001	132154000	0.000290242	0.0398052	13.5998	1	0	1	0	ENSMUSG00000030862	ENSMUSG00000086814	NA	NA	Cpxm2	MGI Symbol	protein_coding	carboxypeptidase X, M14 family member 2 [Source:HGNC Symbol;Acc:HGNC:26977]	INACTIVE CARBOXYPEPTIDASE X2 PRECURSOR	Gm15677	MGI Symbol	antisense	predicted gene 15677 [Source:MGI Symbol;Acc:MGI:3783119]		NA	NA	NA	NA	NA
DMR_381	chr7	132153001	132154000	0.000290242	0.0398052	13.5998	1	0	1	0	ENSMUSG00000030849	ENSMUSG00000086814	NA	NA	Fgfr2	MGI Symbol	protein_coding	fibroblast growth factor receptor 2 isoform 3 [Source:RefSeq peptide;Acc:NP_001334567]	FIBROBLAST GROWTH FACTOR RECEPTOR 2 PRECURSOR FGFR 2 EC_2.7.10.1	Gm15677	MGI Symbol	antisense	predicted gene 15677 [Source:MGI Symbol;Acc:MGI:3783119]		NA	NA	NA	NA	NA
DMR_19	chr1	92347001	92348000	0.00029205	0.0399001	-11.2538	0	0	0	1	NA	NA	22493	ENSMUSG00000101265	NA	NA	NA	NA	NA	NA	NA	NA	NA	NA	Gm29099	MGI Symbol	lincRNA	predicted gene 29099 [Source:MGI Symbol;Acc:MGI:5579805]
DMR_95	chr2	131422001	131423000	0.000292161	0.0399001	-12.303	0	0	0	1	NA	NA	-6757	ENSMUSG00000081652	NA	NA	NA	NA	NA	NA	NA	NA	NA	NA	Gm14283	MGI Symbol	processed_pseudogene	predicted gene 14283 [Source:MGI Symbol;Acc:MGI:3650418]
DMR_148	chr3	136007001	136008000	0.000296275	0.0403281	32.4484	0	0	1	0	ENSMUSG00000104710	NA	NA	NA	Gm31243	MGI Symbol	antisense	predicted gene, 31243 [Source:MGI Symbol;Acc:MGI:5590402]		NA	NA	NA	NA	NA	NA	NA	NA	NA	NA
DMR_492	chr10	41676001	41677000	0.000295803	0.0403281	-21.2653	0	0	1	0	ENSMUSG00000075225	NA	NA	NA	Ccdc162	MGI Symbol	protein_coding	Mus musculus coiled-coil domain containing 162 (Ccdc162), mRNA. [Source:RefSeq mRNA;Acc:NM_001358562]		NA	NA	NA	NA	NA	NA	NA	NA	NA	NA
DMR_829	chr18	37669001	37670000	0.000300587	0.0407152	-16.8584	0	1	1	0	ENSMUSG00000103458	NA	NA	NA	Gm42416	MGI Symbol	protein_coding	predicted gene, 42416 [Source:MGI Symbol;Acc:MGI:5649001]	PROTOCADHERIN ALPHA 4 PRECURSOR PCDH ALPHA 4	NA	NA	NA	NA	NA	NA	NA	NA	NA	NA
DMR_829	chr18	37669001	37670000	0.000300587	0.0407152	-16.8584	0	1	1	0	ENSMUSG00000103332	NA	NA	NA	Pcdhga2	MGI Symbol	protein_coding	protocadherin gamma subfamily A, 2 [Source:MGI Symbol;Acc:MGI:1935214]	PROTOCADHERIN GAMMA A2 PRECURSOR PCDH GAMMA A2	NA	NA	NA	NA	NA	NA	NA	NA	NA	NA
DMR_829	chr18	37669001	37670000	0.000300587	0.0407152	-16.8584	0	1	1	0	ENSMUSG00000102836	NA	NA	NA	Gm37013	MGI Symbol	protein_coding		PROTOCADHERIN ALPHA 3 PRECURSOR PCDH ALPHA 3	NA	NA	NA	NA	NA	NA	NA	NA	NA	NA
DMR_829	chr18	37669001	37670000	0.000300587	0.0407152	-16.8584	0	1	1	0	ENSMUSG00000103144	NA	NA	NA	Pcdhga1	MGI Symbol	protein_coding	protocadherin gamma subfamily A, 1 [Source:HGNC Symbol;Acc:HGNC:8696]	PROTOCADHERIN GAMMA A1 PRECURSOR PCDH GAMMA A1	NA	NA	NA	NA	NA	NA	NA	NA	NA	NA
DMR_829	chr18	37669001	37670000	0.000300587	0.0407152	-16.8584	0	1	1	0	ENSMUSG00000103125	NA	NA	NA	Gm37388	MGI Symbol	protein_coding		PROTOCADHERIN ALPHA 5 PRECURSOR PCDH ALPHA 5	NA	NA	NA	NA	NA	NA	NA	NA	NA	NA
DMR_358	chr7	65681001	65682000	0.000308101	0.0412971	18.6049	0	0	1	0	ENSMUSG00000030515	NA	NA	NA	Tarsl2	MGI Symbol	protein_coding	Probable threonine--tRNA ligase 2, cytoplasmic [Source:UniProtKB/Swiss-Prot;Acc:Q8BLY2]		NA	NA	NA	NA	NA	NA	NA	NA	NA	NA
DMR_165	chr4	68101001	68102000	0.000310121	0.0413273	-38.1341	0	0	1	0	ENSMUSG00000086364	NA	NA	NA	Gm11751	MGI Symbol	lincRNA	predicted gene 11751 [Source:MGI Symbol;Acc:MGI:3650096]		NA	NA	NA	NA	NA	NA	NA	NA	NA	NA
DMR_614	chr12	5434001	5435000	0.000309733	0.0413273	-19.8404	0	0	0	1	NA	NA	22362	ENSMUSG00000037735	NA	NA	NA	NA	NA	NA	NA	NA	NA	NA	2810032G03Rik	MGI Symbol	lincRNA	RIKEN cDNA 2810032G03 gene [Source:MGI Symbol;Acc:MGI:1919919]
DMR_349	chr7	45652001	45653000	0.000312252	0.0414691	14.9527	0	0	1	0	ENSMUSG00000055978	NA	NA	NA	Fut2	MGI Symbol	protein_coding	Galactoside 2-alpha-L-fucosyltransferase 2 [Source:UniProtKB/Swiss-Prot;Acc:Q9JL27]	GALACTOSIDE 2 ALPHA L FUCOSYLTRANSFERASE 1 EC_2.4.1.344 ALPHA 1 2 FT 1 FUCOSYLTRANSFERASE 1 GDP L FUCOSE:BETA D GALACTOSIDE 2 ALPHA L FUCOSYLTRANSFERASE 1	NA	NA	NA	NA	NA	NA	NA	NA	NA	NA
DMR_208	chr4	151223001	151224000	0.000316563	0.0416697	-17.6839	0	0	1	0	ENSMUSG00000014592	NA	NA	NA	Camta1	MGI Symbol	protein_coding	Calmodulin-binding transcription activator 1 [Source:UniProtKB/Swiss-Prot;Acc:A2A891]	CALMODULIN BINDING TRANSCRIPTION ACTIVATOR 1	NA	NA	NA	NA	NA	NA	NA	NA	NA	NA
DMR_803	chr17	8394001	8395000	0.00031702	0.0416697	13.7706	1	0	1	0	ENSMUSG00000058159	ENSMUSG00000058159	NA	NA	T2	MGI Symbol	processed_transcript	brachyury 2 [Source:MGI Symbol;Acc:MGI:104658]		T2	MGI Symbol	processed_transcript	brachyury 2 [Source:MGI Symbol;Acc:MGI:104658]		NA	NA	NA	NA	NA
DMR_803	chr17	8394001	8395000	0.00031702	0.0416697	13.7706	1	0	1	0	ENSMUSG00000073468	ENSMUSG00000058159	NA	NA	Sft2d1	MGI Symbol	protein_coding	Mus musculus SFT2 domain containing 1 (Sft2d1), transcript variant 2, mRNA. [Source:RefSeq mRNA;Acc:NM_001357890]	VESICLE TRANSPORT SFT2 DOMAIN CONTAINING	T2	MGI Symbol	processed_transcript	brachyury 2 [Source:MGI Symbol;Acc:MGI:104658]		NA	NA	NA	NA	NA
DMR_24	chr1	119487001	119488000	0.000317801	0.0416754	-13.4942	0	0	1	0	ENSMUSG00000004451	NA	NA	NA	Ralb	MGI Symbol	protein_coding	Ras-related protein Ral-B [Source:UniProtKB/Swiss-Prot;Acc:Q9JIW9]	RAS RELATED PRECURSOR	NA	NA	NA	NA	NA	NA	NA	NA	NA	NA
DMR_518	chr10	116616001	116617000	0.000318624	0.0417055	12.6736	0	0	0	1	NA	NA	-14826	ENSMUSG00000111937	NA	NA	NA	NA	NA	NA	NA	NA	NA	NA	Gm46203	MGI Symbol	processed_pseudogene	predicted gene, 46203 [Source:MGI Symbol;Acc:MGI:5825840]
DMR_291	chr6	69207001	69208000	0.000320383	0.0417398	23.5471	0	0	0	1	NA	NA	-8886	ENSMUSG00000106387	NA	NA	NA	NA	NA	NA	NA	NA	NA	NA	Igkv4-73	MGI Symbol	IG_V_pseudogene	immunoglobulin kappa variable 4-73 [Source:MGI Symbol;Acc:MGI:3645825]
DMR_768	chr15	101563001	101564000	0.000323026	0.0420001	-17.1715	1	1	0	0	ENSMUSG00000022986	ENSMUSG00000048699	NA	NA	Krt75	MGI Symbol	protein_coding	Keratin, type II cytoskeletal 75 [Source:UniProtKB/Swiss-Prot;Acc:Q8BGZ7]	KERATIN TYPE II CYTOSKELETAL 75 CYTOKERATIN 75 CK 75 KERATIN 6 HAIR FOLLICLE KERATIN 75 K75 TYPE II KERATIN K6HF TYPE II KERATIN KB18	Krt90	MGI Symbol	protein_coding		KERATIN TYPE II CYTOSKELETAL	NA	NA	NA	NA	NA
DMR_54	chr2	12476001	12477000	0.000323698	0.0420034	10.4637	0	0	0	1	NA	NA	-53976	ENSMUSG00000083547	NA	NA	NA	NA	NA	NA	NA	NA	NA	NA	Gm13321	MGI Symbol	processed_pseudogene	predicted gene 13321 [Source:MGI Symbol;Acc:MGI:3649673]
DMR_35	chr1	165649001	165650000	0.00032555	0.0421634	-17.65	0	1	0	0	ENSMUSG00000040723	NA	NA	NA	Rcsd1	MGI Symbol	protein_coding	RCSD domain containing 1 [Source:MGI Symbol;Acc:MGI:2676394]	WASH COMPLEX SUBUNIT 2	NA	NA	NA	NA	NA	NA	NA	NA	NA	NA
DMR_147	chr3	135598001	135599000	0.000325578	0.0421634	11.2601	0	0	1	0	ENSMUSG00000028163	NA	NA	NA	Nfkb1	MGI Symbol	protein_coding	Nuclear factor NF-kappa-B p105 subunit Nuclear factor NF-kappa-B p50 subunit [Source:UniProtKB/Swiss-Prot;Acc:P25799]	NUCLEAR FACTOR NF KAPPA B P105 SUBUNIT DNA BINDING FACTOR KBF1 EBP 1 NUCLEAR FACTOR OF KAPPA LIGHT POLYPEPTIDE GENE ENHANCER IN B CELLS 1 [CONTAINS NUCLEAR FACTOR NF KAPPA B P50 SUBUNIT]	NA	NA	NA	NA	NA	NA	NA	NA	NA	NA
DMR_247	chr5	114537001	114538000	0.000326614	0.0422555	25.6484	0	0	0	1	NA	NA	-13289	ENSMUSG00000086302	NA	NA	NA	NA	NA	NA	NA	NA	NA	NA	Gm13790	MGI Symbol	lincRNA	predicted gene 13790 [Source:MGI Symbol;Acc:MGI:3650747]
DMR_23	chr1	119471001	119472000	0.000333132	0.042928	13.3577	0	1	1	0	ENSMUSG00000004451	NA	NA	NA	Ralb	MGI Symbol	protein_coding	Ras-related protein Ral-B [Source:UniProtKB/Swiss-Prot;Acc:Q9JIW9]	RAS RELATED PRECURSOR	NA	NA	NA	NA	NA	NA	NA	NA	NA	NA
DMR_32	chr1	151080001	151081000	0.000333988	0.0429336	-10.6844	1	1	0	0	ENSMUSG00000102628	ENSMUSG00000102628	NA	NA	Gm37671	MGI Symbol	TEC	predicted gene, 37671 [Source:MGI Symbol;Acc:MGI:5610899]		Gm37671	MGI Symbol	TEC	predicted gene, 37671 [Source:MGI Symbol;Acc:MGI:5610899]		NA	NA	NA	NA	NA
DMR_110	chr2	168266001	168267000	0.000333667	0.0429336	-28.0632	0	0	1	0	ENSMUSG00000074575	NA	NA	NA	Kcng1	MGI Symbol	protein_coding	Potassium voltage-gated channel subfamily G member 1 [Source:UniProtKB/Swiss-Prot;Acc:A2BDX4]	POTASSIUM VOLTAGE GATED CHANNEL SUBFAMILY G MEMBER 1 VOLTAGE GATED POTASSIUM CHANNEL SUBUNIT KV6 1	NA	NA	NA	NA	NA	NA	NA	NA	NA	NA
DMR_792	chr16	90483001	90484000	0.000334521	0.0429369	11.3013	0	0	1	0	ENSMUSG00000053414	NA	NA	NA	Hunk	MGI Symbol	protein_coding	Hormonally up-regulated neu tumor-associated kinase [Source:UniProtKB/Swiss-Prot;Acc:O88866]	HORMONALLY UP REGULATED NEU TUMOR ASSOCIATED KINASE EC_2.7.11.1 SERINE/THREONINE KINASE MAK V	NA	NA	NA	NA	NA	NA	NA	NA	NA	NA
DMR_693	chr14	21482001	21483000	0.000335769	0.0430123	15.1216	0	0	1	0	ENSMUSG00000021767	NA	NA	NA	Kat6b	MGI Symbol	protein_coding	Histone acetyltransferase KAT6B [Source:UniProtKB/Swiss-Prot;Acc:Q8BRB7]	HISTONE ACETYLTRANSFERASE KAT6B EC_2.3.1.48 MOZ YBF2/SAS3 SAS2 AND TIP60 4 MYST 4	NA	NA	NA	NA	NA	NA	NA	NA	NA	NA
DMR_863	chr19	46506001	46507000	0.00033837	0.0432603	-12.8384	0	0	1	0	ENSMUSG00000025034	NA	NA	NA	Trim8	MGI Symbol	protein_coding	Probable E3 ubiquitin-protein ligase TRIM8 [Source:UniProtKB/Swiss-Prot;Acc:Q99PJ2]	E3 UBIQUITIN LIGASE TRIM8 EC_2.3.2.27 GLIOBLASTOMA EXPRESSED RING FINGER RING FINGER 27 RING TYPE E3 UBIQUITIN TRANSFERASE TRIM8 TRIPARTITE MOTIF CONTAINING 8	NA	NA	NA	NA	NA	NA	NA	NA	NA	NA
DMR_241	chr5	105638001	105639000	0.000340029	0.0433993	11.1917	0	0	0	1	NA	NA	57563	ENSMUSG00000085771	NA	NA	NA	NA	NA	NA	NA	NA	NA	NA	C230066G23Rik	MGI Symbol	sense_intronic	RIKEN cDNA C230066G23 gene [Source:MGI Symbol;Acc:MGI:2141339]
DMR_647	chr12	106368001	106369000	0.000344868	0.0437364	-14.8109	0	0	0	1	NA	NA	40635	ENSMUSG00000091280	NA	NA	NA	NA	NA	NA	NA	NA	NA	NA	Gm17032	MGI Symbol	lincRNA	predicted gene 17032 [Source:MGI Symbol;Acc:MGI:4937859]
DMR_694	chr14	21719001	21720000	0.000345454	0.0437364	21.1113	0	0	0	1	NA	NA	-4426	ENSMUSG00000063821	NA	NA	NA	NA	NA	NA	NA	NA	NA	NA	Dupd1	MGI Symbol	protein_coding	Dual specificity phosphatase DUPD1 [Source:UniProtKB/Swiss-Prot;Acc:Q8BK84]	DUAL SPECIFICITY PHOSPHATASE DUPD1 EC_3.1.3.16 EC_3.1.3.- 48
DMR_682	chr13	97249001	97250000	0.000347194	0.0438484	-12.292	0	0	1	0	ENSMUSG00000041773	NA	NA	NA	Enc1	MGI Symbol	protein_coding	Ectoderm-neural cortex protein 1 [Source:UniProtKB/Swiss-Prot;Acc:O35709]	ECTODERM NEURAL CORTEX ENC	NA	NA	NA	NA	NA	NA	NA	NA	NA	NA
DMR_179	chr4	125850001	125851000	0.000352074	0.0442649	-15.0853	0	0	0	1	NA	NA	47983	ENSMUSG00000085562	NA	NA	NA	NA	NA	NA	NA	NA	NA	NA	2610028E06Rik	MGI Symbol	lincRNA	RIKEN cDNA 2610028E06 gene [Source:MGI Symbol;Acc:MGI:1919645]
DMR_375	chr7	120828001	120829000	0.000352133	0.0442649	-13.2481	0	1	1	0	ENSMUSG00000109392	NA	NA	NA	Gm5737	MGI Symbol	protein_coding	short chain dehydrogenase/reductase family 42E, member 2 [Source:HGNC Symbol;Acc:HGNC:35414]	SHORT CHAIN DEHYDROGENASE/REDUCTASE FAMILY 42E MEMBER 2 EC_1.1.1.-	NA	NA	NA	NA	NA	NA	NA	NA	NA	NA
DMR_145	chr3	130901001	130902000	0.000357425	0.044644	13.6775	1	1	1	0	ENSMUSG00000106095	ENSMUSG00000104579	NA	NA	2010110G14Rik	MGI Symbol	lincRNA	RIKEN cDNA 2010110G14 gene [Source:MGI Symbol;Acc:MGI:1917148]		5830437K03Rik	MGI Symbol	TEC	RIKEN cDNA 5830437K03 gene [Source:MGI Symbol;Acc:MGI:1923318]		NA	NA	NA	NA	NA
DMR_145	chr3	130901001	130902000	0.000357425	0.044644	13.6775	1	1	1	0	ENSMUSG00000104579	ENSMUSG00000104579	NA	NA	5830437K03Rik	MGI Symbol	TEC	RIKEN cDNA 5830437K03 gene [Source:MGI Symbol;Acc:MGI:1923318]		5830437K03Rik	MGI Symbol	TEC	RIKEN cDNA 5830437K03 gene [Source:MGI Symbol;Acc:MGI:1923318]		NA	NA	NA	NA	NA
DMR_223	chr5	32756001	32757000	0.000357085	0.044644	11.9912	0	0	1	0	ENSMUSG00000093574	NA	NA	NA	Gm20671	MGI Symbol	protein_coding		PHOSPHATIDYLSERINE DECARBOXYLASE PROENZYME EC_4.1.1.65 [CONTAINS PHOSPHATIDYLSERINE DECARBOXYLASE BETA PHOSPHATIDYLSERINE DECARBOXYLASE ALPHA CHAIN]	NA	NA	NA	NA	NA	NA	NA	NA	NA	NA
DMR_223	chr5	32756001	32757000	0.000357085	0.044644	11.9912	0	0	1	0	ENSMUSG00000023452	NA	NA	NA	Pisd	MGI Symbol	protein_coding	phosphatidylserine decarboxylase [Source:MGI Symbol;Acc:MGI:2445114]	PHOSPHATIDYLSERINE DECARBOXYLASE PROENZYME EC_4.1.1.65 [CONTAINS PHOSPHATIDYLSERINE DECARBOXYLASE BETA PHOSPHATIDYLSERINE DECARBOXYLASE ALPHA CHAIN]	NA	NA	NA	NA	NA	NA	NA	NA	NA	NA
DMR_765	chr15	97680001	97681000	0.000357855	0.0446548	16.6493	1	1	1	0	ENSMUSG00000022466	ENSMUSG00000022466	NA	NA	Rpap3	MGI Symbol	protein_coding	RNA polymerase II-associated protein 3 [Source:UniProtKB/Swiss-Prot;Acc:Q9D706]	RNA POLYMERASE II ASSOCIATED 3	Rpap3	MGI Symbol	protein_coding	RNA polymerase II-associated protein 3 [Source:UniProtKB/Swiss-Prot;Acc:Q9D706]	RNA POLYMERASE II ASSOCIATED 3	NA	NA	NA	NA	NA
DMR_737	chr15	56225001	56226000	0.000359128	0.0446657	21.0921	0	0	0	1	NA	NA	-52613	ENSMUSG00000114969	NA	NA	NA	NA	NA	NA	NA	NA	NA	NA	AC123698.1	Clone-based (Ensembl) gene	processed_pseudogene
DMR_213	chr4	153542001	153543000	0.000361778	0.0447102	-11.2648	0	0	0	1	NA	NA	-59191	ENSMUSG00000039546	NA	NA	NA	NA	NA	NA	NA	NA	NA	NA	Ajap1	MGI Symbol	protein_coding	Adherens junction-associated protein 1 [Source:UniProtKB/Swiss-Prot;Acc:A2ALI5]	ADHERENS JUNCTION ASSOCIATED 1
DMR_282	chr6	48574001	48575000	0.000366044	0.0449989	16.6262	1	0	0	0	NA	ENSMUSG00000009281	-1213	ENSMUSG00000009281	NA	NA	NA	NA	NA	Rarres2	MGI Symbol	protein_coding	retinoic acid receptor responder (tazarotene induced) 2 [Source:MGI Symbol;Acc:MGI:1918910]		Rarres2	MGI Symbol	protein_coding	retinoic acid receptor responder (tazarotene induced) 2 [Source:MGI Symbol;Acc:MGI:1918910]
DMR_415	chr8	120000001	120001000	0.000366144	0.0449989	-12.517	1	0	1	0	ENSMUSG00000031825	ENSMUSG00000031825	NA	NA	Crispld2	MGI Symbol	protein_coding	Cysteine-rich secretory protein LCCL domain-containing 2 [Source:UniProtKB/Swiss-Prot;Acc:Q8BZQ2]	CYSTEINE RICH SECRETORY LCCL DOMAIN CONTAINING 2 PRECURSOR	Crispld2	MGI Symbol	protein_coding	Cysteine-rich secretory protein LCCL domain-containing 2 [Source:UniProtKB/Swiss-Prot;Acc:Q8BZQ2]	CYSTEINE RICH SECRETORY LCCL DOMAIN CONTAINING 2 PRECURSOR	NA	NA	NA	NA	NA
DMR_415	chr8	120000001	120001000	0.000366144	0.0449989	-12.517	1	0	1	0	ENSMUSG00000092329	ENSMUSG00000031825	NA	NA	Gm20388	MGI Symbol	protein_coding	predicted gene 20388 [Source:MGI Symbol;Acc:MGI:5141853]	POLYPEPTIDE N ACETYLGALACTOSAMINYLTRANSFERASE 2 EC_2.4.1.41 POLYPEPTIDE GALNAC TRANSFERASE 2 GALNAC T2 PP GANTASE 2 UDP ACETYLGALACTOSAMINYLTRANSFERASE 2 UDP GALNAC:POLYPEPTIDE N ACETYLGALACTOSAMINYLTRANSFERASE 2 [CONTAINS POLYPEPTIDE N ACETYLGALACTOSAMINYLTRANSFERASE 2 SOLUBLE FORM]	Crispld2	MGI Symbol	protein_coding	Cysteine-rich secretory protein LCCL domain-containing 2 [Source:UniProtKB/Swiss-Prot;Acc:Q8BZQ2]	CYSTEINE RICH SECRETORY LCCL DOMAIN CONTAINING 2 PRECURSOR	NA	NA	NA	NA	NA
DMR_480	chr9	118039001	118040000	0.000373542	0.0456495	11.1764	1	0	1	0	ENSMUSG00000032443	ENSMUSG00000039285	NA	NA	Zcwpw2	MGI Symbol	transcribed_unprocessed_pseudogene	zinc finger, CW type with PWWP domain 2 [Source:MGI Symbol;Acc:MGI:1921888]		Azi2	MGI Symbol	protein_coding	5-azacytidine-induced protein 2 [Source:UniProtKB/Swiss-Prot;Acc:Q9QYP6]		NA	NA	NA	NA	NA
DMR_103	chr2	163842001	163843000	0.000374156	0.0456816	12.6975	0	0	0	1	NA	NA	-10651	ENSMUSG00000035238	NA	NA	NA	NA	NA	NA	NA	NA	NA	NA	Kcnk15	MGI Symbol	protein_coding	potassium two pore domain channel subfamily K member 15 [Source:HGNC Symbol;Acc:HGNC:13814]	POTASSIUM CHANNEL SUBFAMILY K MEMBER 15 ACID SENSITIVE POTASSIUM CHANNEL TASK 5 TWIK RELATED ACID SENSITIVE K + CHANNEL 5
DMR_244	chr5	111425001	111426000	0.000375403	0.0457909	-10.0901	0	1	1	0	ENSMUSG00000070576	NA	NA	NA	Mn1	MGI Symbol	protein_coding	Transcriptional activator MN1 [Source:UniProtKB/Swiss-Prot;Acc:D3YWE6]		NA	NA	NA	NA	NA	NA	NA	NA	NA	NA
DMR_244	chr5	111425001	111426000	0.000375403	0.0457909	-10.0901	0	1	1	0	ENSMUSG00000106560	NA	NA	NA	Gm43119	MGI Symbol	TEC	predicted gene 43119 [Source:MGI Symbol;Acc:MGI:5663256]		NA	NA	NA	NA	NA	NA	NA	NA	NA	NA
DMR_197	chr4	140715001	140716000	0.000378401	0.0461134	-36.7052	1	1	1	0	ENSMUSG00000040945	ENSMUSG00000093071	NA	NA	Rcc2	MGI Symbol	protein_coding	Protein RCC2 [Source:UniProtKB/Swiss-Prot;Acc:Q8BK67]	RCC2	Gm25951	MGI Symbol	miRNA	predicted gene, 25951 [Source:MGI Symbol;Acc:MGI:5455728]		NA	NA	NA	NA	NA
DMR_598	chr11	110232001	110233000	0.000379942	0.0462012	11.445	0	1	1	0	ENSMUSG00000044749	NA	NA	NA	Abca6	MGI Symbol	protein_coding	ATP-binding cassette, sub-family A (ABC1), member 6 [Source:MGI Symbol;Acc:MGI:1923434]	ATP BINDING CASSETTE SUB FAMILY A MEMBER 6	NA	NA	NA	NA	NA	NA	NA	NA	NA	NA
DMR_133	chr3	88650001	88651000	0.000382568	0.0464039	20.6307	0	0	0	1	NA	NA	2143	ENSMUSG00000049741	NA	NA	NA	NA	NA	NA	NA	NA	NA	NA	Rxfp4	MGI Symbol	protein_coding	Relaxin-3 receptor 2 [Source:UniProtKB/Swiss-Prot;Acc:Q7TQP4]	RECEPTOR
DMR_831	chr18	54691001	54692000	0.000383603	0.046443	16.5709	0	0	0	1	NA	NA	268708	ENSMUSG00000096982	NA	NA	NA	NA	NA	NA	NA	NA	NA	NA	Redrum	MGI Symbol	lincRNA	Redrum, erythroid developmental long intergenic non-protein coding transcript [Source:MGI Symbol;Acc:MGI:1924683]
DMR_773	chr16	7743001	7744000	0.000386597	0.0467619	17.9381	0	0	0	1	NA	NA	-33936	ENSMUSG00000115989	NA	NA	NA	NA	NA	NA	NA	NA	NA	NA	AC155822.1	Clone-based (Ensembl) gene	processed_pseudogene
DMR_554	chr11	59187001	59188000	0.0003878	0.0468638	-15.5834	1	1	1	0	ENSMUSG00000020444	ENSMUSG00000020444	NA	NA	Guk1	MGI Symbol	protein_coding	guanylate kinase 1 [Source:HGNC Symbol;Acc:HGNC:4693]	GUANYLATE KINASE EC_2.7.4.8 GMP KINASE	Guk1	MGI Symbol	protein_coding	guanylate kinase 1 [Source:HGNC Symbol;Acc:HGNC:4693]	GUANYLATE KINASE EC_2.7.4.8 GMP KINASE	NA	NA	NA	NA	NA
DMR_10	chr1	62671001	62672000	0.000393564	0.0474283	-13.9269	0	0	0	1	NA	NA	10164	ENSMUSG00000084333	NA	NA	NA	NA	NA	NA	NA	NA	NA	NA	Gm11599	MGI Symbol	processed_pseudogene	predicted gene 11599 [Source:MGI Symbol;Acc:MGI:3651840]
DMR_733	chr15	36381001	36382000	0.000395285	0.0475477	31.7935	1	0	1	0	ENSMUSG00000114981	ENSMUSG00000114981	NA	NA	AC115304.1	Clone-based (Ensembl) gene	lincRNA			AC115304.1	Clone-based (Ensembl) gene	lincRNA			NA	NA	NA	NA	NA
DMR_46	chr1	189075001	189076000	0.000399633	0.0477962	23.463	0	0	0	1	NA	NA	3705	ENSMUSG00000104464	NA	NA	NA	NA	NA	NA	NA	NA	NA	NA	Gm18698	MGI Symbol	processed_pseudogene	predicted gene, 18698 [Source:MGI Symbol;Acc:MGI:5010883]
DMR_305	chr6	113176001	113177000	0.000399146	0.0477962	12.5333	0	1	1	0	ENSMUSG00000042873	NA	NA	NA	Lhfpl4	MGI Symbol	protein_coding	LHFPL tetraspan subfamily member 4 protein [Source:UniProtKB/Swiss-Prot;Acc:Q5U4E0]	LHFPL TETRASPAN SUBFAMILY MEMBER LIPOMA HMGIC FUSION PARTNER	NA	NA	NA	NA	NA	NA	NA	NA	NA	NA
DMR_417	chr8	120607001	120608000	0.000400329	0.0477962	-13.2396	0	0	1	0	ENSMUSG00000092329	NA	NA	NA	Gm20388	MGI Symbol	protein_coding	predicted gene 20388 [Source:MGI Symbol;Acc:MGI:5141853]	POLYPEPTIDE N ACETYLGALACTOSAMINYLTRANSFERASE 2 EC_2.4.1.41 POLYPEPTIDE GALNAC TRANSFERASE 2 GALNAC T2 PP GANTASE 2 UDP ACETYLGALACTOSAMINYLTRANSFERASE 2 UDP GALNAC:POLYPEPTIDE N ACETYLGALACTOSAMINYLTRANSFERASE 2 [CONTAINS POLYPEPTIDE N ACETYLGALACTOSAMINYLTRANSFERASE 2 SOLUBLE FORM]	NA	NA	NA	NA	NA	NA	NA	NA	NA	NA
DMR_719	chr14	120036001	120037000	0.000399349	0.0477962	-11.3492	0	0	1	0	ENSMUSG00000044819	NA	NA	NA	Oxgr1	MGI Symbol	protein_coding	2-oxoglutarate receptor 1 [Source:UniProtKB/Swiss-Prot;Acc:Q6IYF8]	RECEPTOR G COUPLED RECEPTOR	NA	NA	NA	NA	NA	NA	NA	NA	NA	NA
DMR_813	chr17	47444001	47445000	0.000399966	0.0477962	-11.9896	0	0	1	0	ENSMUSG00000034382	NA	NA	NA	AI661453	MGI Symbol	protein_coding	Uncharacterized [Source:UniProtKB/Swiss-Prot;Acc:Q91Z58]	UNCHARACTERIZED FRAGMENT	NA	NA	NA	NA	NA	NA	NA	NA	NA	NA
DMR_117	chr2	174848001	174849000	0.000402312	0.0478446	13.9923	0	0	1	0	ENSMUSG00000087215	NA	NA	NA	Gm14618	MGI Symbol	lincRNA	predicted gene 14618 [Source:MGI Symbol;Acc:MGI:3705277]		NA	NA	NA	NA	NA	NA	NA	NA	NA	NA
DMR_510	chr10	88705001	88706000	0.000404867	0.0480328	-10.7669	0	1	0	0	ENSMUSG00000111919	NA	NA	NA	Gm46192	MGI Symbol	processed_pseudogene	predicted gene, 46192 [Source:MGI Symbol;Acc:MGI:5825829]		NA	NA	NA	NA	NA	NA	NA	NA	NA	NA
DMR_319	chr6	137210001	137211000	0.000408418	0.0482795	-18.1661	0	0	0	1	NA	NA	-39505	ENSMUSG00000030222	NA	NA	NA	NA	NA	NA	NA	NA	NA	NA	Rerg	MGI Symbol	protein_coding	Ras-related and estrogen-regulated growth inhibitor [Source:UniProtKB/Swiss-Prot;Acc:Q8R367]	RAS RELATED AND ESTROGEN REGULATED GROWTH INHIBITOR
DMR_48	chr1	190284001	190285000	0.000414001	0.0488508	-18.9868	0	0	0	1	NA	NA	-113288	ENSMUSG00000010175	NA	NA	NA	NA	NA	NA	NA	NA	NA	NA	Prox1	MGI Symbol	protein_coding	Prospero homeobox protein 1 [Source:UniProtKB/Swiss-Prot;Acc:P48437]	PROSPERO HOMEOBOX HOMEOBOX PROSPERO PROX
DMR_9	chr1	52033001	52034000	0.000416014	0.0489923	10.4716	0	0	1	0	ENSMUSG00000062939	NA	NA	NA	Stat4	MGI Symbol	protein_coding	signal transducer and activator of transcription 4 [Source:MGI Symbol;Acc:MGI:103062]	SIGNAL TRANSDUCER AND ACTIVATOR OF TRANSCRIPTION	NA	NA	NA	NA	NA	NA	NA	NA	NA	NA
DMR_212	chr4	152241001	152242000	0.000417371	0.0489923	15.6939	0	0	1	0	ENSMUSG00000028937	NA	NA	NA	Acot7	MGI Symbol	protein_coding	Cytosolic acyl coenzyme A thioester hydrolase [Source:UniProtKB/Swiss-Prot;Acc:Q91V12]	CYTOSOLIC ACYL COENZYME A THIOESTER HYDROLASE EC_3.1.2.2 ACYL COA THIOESTERASE 7 BRAIN ACYL COA HYDROLASE BACH CTE IIA CTE II LONG CHAIN ACYL COA THIOESTER HYDROLASE	NA	NA	NA	NA	NA	NA	NA	NA	NA	NA
DMR_248	chr5	115663001	115664000	0.000420188	0.0489923	-18.5695	0	1	1	0	ENSMUSG00000041609	NA	NA	NA	Bicdl1	MGI Symbol	protein_coding	BICD family-like cargo adapter 1 [Source:UniProtKB/Swiss-Prot;Acc:A0JNT9]		NA	NA	NA	NA	NA	NA	NA	NA	NA	NA
DMR_261	chr5	127339001	127340000	0.000420242	0.0489923	-11.2681	0	0	1	0	ENSMUSG00000034324	NA	NA	NA	Tmem132c	MGI Symbol	protein_coding	transmembrane protein 132C [Source:HGNC Symbol;Acc:HGNC:25436]	TRANSMEMBRANE 132C PRECURSOR	NA	NA	NA	NA	NA	NA	NA	NA	NA	NA
DMR_496	chr10	62232001	62233000	0.000419741	0.0489923	-27.806	1	0	0	0	NA	ENSMUSG00000037031	-751	ENSMUSG00000037031	NA	NA	NA	NA	NA	Tspan15	MGI Symbol	protein_coding	Tetraspanin-15 [Source:UniProtKB/Swiss-Prot;Acc:F7BWT7]	TETRASPANIN 15 TSPAN 15 TRANSMEMBRANE 4 SUPERFAMILY MEMBER 15	Tspan15	MGI Symbol	protein_coding	Tetraspanin-15 [Source:UniProtKB/Swiss-Prot;Acc:F7BWT7]	TETRASPANIN 15 TSPAN 15 TRANSMEMBRANE 4 SUPERFAMILY MEMBER 15
DMR_784	chr16	55357001	55358000	0.0004216	0.0489923	-13.8795	0	0	0	1	NA	NA	-59016	ENSMUSG00000064310	NA	NA	NA	NA	NA	NA	NA	NA	NA	NA	Zpld1	MGI Symbol	protein_coding	zona pellucida like domain containing 1 [Source:MGI Symbol;Acc:MGI:2443415]	ZONA PELLUCIDA DOMAIN CONTAINING 1 PRECURSOR ZP DOMAIN CONTAINING 1 CUPULIN [CONTAINS ZONA PELLUCIDA DOMAIN CONTAINING 1 SECRETED
DMR_851	chr19	6825001	6826000	0.000418224	0.0489923	-11.1309	0	0	0	1	NA	NA	3945	ENSMUSG00000104884	NA	NA	NA	NA	NA	NA	NA	NA	NA	NA	Mir5046	MGI Symbol	miRNA	microRNA 5046 [Source:MGI Symbol;Acc:MGI:4950413]
DMR_456	chr9	62404001	62405000	0.000426862	0.049321	-12.8572	0	0	0	1	NA	NA	23002	ENSMUSG00000041729	NA	NA	NA	NA	NA	NA	NA	NA	NA	NA	Coro2b	MGI Symbol	protein_coding	Coronin-2B [Source:UniProtKB/Swiss-Prot;Acc:Q8BH44]	CORONIN 2B
DMR_688	chr13	120277001	120278000	0.000425731	0.049321	15.5039	0	0	0	1	NA	NA	13812	ENSMUSG00000095071	NA	NA	NA	NA	NA	NA	NA	NA	NA	NA	AF067061	MGI Symbol	protein_coding	cDNA sequence AF067061 [Source:MGI Symbol;Acc:MGI:2681166]
DMR_728	chr15	21444001	21445000	0.000426828	0.049321	14.6395	0	0	1	0	ENSMUSG00000040452	NA	NA	NA	Cdh12	MGI Symbol	protein_coding	Cadherin-12 [Source:UniProtKB/Swiss-Prot;Acc:Q5RJH3]		NA	NA	NA	NA	NA	NA	NA	NA	NA	NA
DMR_583	chr11	88802001	88803000	0.000430503	0.0495843	-20.3902	0	0	0	1	NA	NA	38541	ENSMUSG00000018428	NA	NA	NA	NA	NA	NA	NA	NA	NA	NA	Akap1	MGI Symbol	protein_coding	A-kinase anchor protein 1, mitochondrial [Source:UniProtKB/Swiss-Prot;Acc:O08715]	A KINASE ANCHOR 1 MITOCHONDRIAL PRECURSOR A KINASE ANCHOR KDA AKAP DUAL SPECIFICITY A KINASE ANCHORING 1 D AKAP 1 KINASE A ANCHORING 1 PRKA1 SPERMATID A KINASE ANCHOR 84 S AKAP84

## Sheet: NLGF vs. WT DMRs
DMR_ID	chr	start	end	pvalue	qvalue	meth.diff	prom	exon	intron	intergenic	gene.overlap.GeneID	promoter.GeneID	dist.to.TSS	tss.GeneID	gene.overlap.gene.name	gene.overlap.source.of.gene.name	gene.overlap.gene.type	gene.overlap.gene.description	gene.overlap.Ensembl.family.description	promoter.gene.name	promoter.source.of.gene.name	promoter.gene.type	promoter.gene.description	promoter.Ensembl.family.description	tss.gene.name	tss.source.of.gene.name	tss.gene.type	tss.gene.description	tss.Ensembl.family.description
DMR_323	chr6	17398001	17399000	2.1366e-97	3.05819e-92	-22.3101	0	0	0	1	NA	NA	-12398	ENSMUSG00000085264	NA	NA	NA	NA	NA	NA	NA	NA	NA	NA	Gm15581	MGI Symbol	antisense	predicted gene 15581 [Source:MGI Symbol;Acc:MGI:3783029]
DMR_619	chr11	6006001	6007000	1.68091e-80	1.20297e-75	-78.3816	0	0	1	0	ENSMUSG00000057897	NA	NA	NA	Camk2b	MGI Symbol	protein_coding	Calcium/calmodulin-dependent protein kinase type II subunit beta [Source:UniProtKB/Swiss-Prot;Acc:P28652]	CALCIUM/CALMODULIN DEPENDENT KINASE TYPE II SUBUNIT BETA CAM KINASE II SUBUNIT BETA CAMK II SUBUNIT BETA EC_2.7.11.17	NA	NA	NA	NA	NA	NA	NA	NA	NA	NA
DMR_381	chr7	18288001	18289000	1.87157e-76	8.92951e-72	-23.5591	0	0	0	1	NA	NA	38197	ENSMUSG00000108374	NA	NA	NA	NA	NA	NA	NA	NA	NA	NA	Gm33626	MGI Symbol	unprocessed_pseudogene	predicted gene, 33626 [Source:MGI Symbol;Acc:MGI:5592785]
DMR_322	chr6	15517001	15518000	2.25432e-75	8.06674e-71	-31.1347	0	0	0	1	NA	NA	112022	ENSMUSG00000093317	NA	NA	NA	NA	NA	NA	NA	NA	NA	NA	Gm25470	MGI Symbol	miRNA	predicted gene, 25470 [Source:MGI Symbol;Acc:MGI:5455247]
DMR_382	chr7	18387001	18388000	1.67375e-63	4.79141e-59	-48.2229	0	0	0	1	NA	NA	-9479	ENSMUSG00000109235	NA	NA	NA	NA	NA	NA	NA	NA	NA	NA	Gm5997	MGI Symbol	processed_pseudogene	predicted gene 5997 [Source:MGI Symbol;Acc:MGI:3648188]
DMR_368	chr7	16207001	16208000	2.14354e-49	5.11354e-45	-29.3297	1	0	1	0	ENSMUSG00000006019	ENSMUSG00000006019	NA	NA	Dhx34	MGI Symbol	protein_coding	DExH-box helicase 34 [Source:HGNC Symbol;Acc:HGNC:16719]		Dhx34	MGI Symbol	protein_coding	DExH-box helicase 34 [Source:HGNC Symbol;Acc:HGNC:16719]		NA	NA	NA	NA	NA
DMR_379	chr7	17312001	17313000	3.83276e-49	7.83711e-45	-47.4981	0	0	1	0	ENSMUSG00000108782	NA	NA	NA	Gm32772	MGI Symbol	lincRNA	predicted gene, 32772 [Source:MGI Symbol;Acc:MGI:5591931]		NA	NA	NA	NA	NA	NA	NA	NA	NA	NA
DMR_390	chr7	19555001	19556000	9.56975e-45	1.71219e-40	-17.7822	0	0	1	0	ENSMUSG00000051403	NA	NA	NA	Ppp1r37	MGI Symbol	protein_coding	Protein phosphatase 1 regulatory subunit 37 [Source:UniProtKB/Swiss-Prot;Acc:Q8BKR5]		NA	NA	NA	NA	NA	NA	NA	NA	NA	NA
DMR_369	chr7	16209001	16210000	2.63654e-38	4.19309e-34	-27.6143	0	0	1	0	ENSMUSG00000006019	NA	NA	NA	Dhx34	MGI Symbol	protein_coding	DExH-box helicase 34 [Source:HGNC Symbol;Acc:HGNC:16719]		NA	NA	NA	NA	NA	NA	NA	NA	NA	NA
DMR_416	chr7	29213001	29214000	1.00791e-29	1.44266e-25	28.5721	1	1	1	0	ENSMUSG00000049676	ENSMUSG00000049676	NA	NA	Catsperg1	MGI Symbol	protein_coding	Cation channel sperm-associated protein subunit gamma 1 [Source:UniProtKB/Swiss-Prot;Acc:E9Q355]	CATION CHANNEL SPERM ASSOCIATED SUBUNIT GAMMA PRECURSOR	Catsperg1	MGI Symbol	protein_coding	Cation channel sperm-associated protein subunit gamma 1 [Source:UniProtKB/Swiss-Prot;Acc:E9Q355]	CATION CHANNEL SPERM ASSOCIATED SUBUNIT GAMMA PRECURSOR	NA	NA	NA	NA	NA
DMR_394	chr7	19701001	19702000	8.01266e-26	1.04262e-21	21.652	1	1	1	0	ENSMUSG00000002984	ENSMUSG00000002985	NA	NA	Tomm40	MGI Symbol	protein_coding	Mitochondrial import receptor subunit TOM40 homolog [Source:UniProtKB/Swiss-Prot;Acc:Q9QYA2]	MITOCHONDRIAL IMPORT RECEPTOR SUBUNIT TOM40 HOMOLOG TRANSLOCASE OF OUTER MEMBRANE 40 KDA SUBUNIT HOMOLOG	Apoe	MGI Symbol	protein_coding	Apolipoprotein E [Source:UniProtKB/Swiss-Prot;Acc:P08226]	APOLIPOPROTEIN A I PRECURSOR APO AI APOA I APOLIPOPROTEIN A1 [CONTAINS PROAPOLIPOPROTEIN A I PROAPOA I	NA	NA	NA	NA	NA
DMR_378	chr7	17085001	17086000	9.5109e-25	1.13444e-20	-29.0886	1	0	1	0	ENSMUSG00000066760	ENSMUSG00000066760	NA	NA	Psg16	MGI Symbol	protein_coding		CARCINOEMBRYONIC ANTIGEN RELATED CELL ADHESION MOLECULE PRECURSOR	Psg16	MGI Symbol	protein_coding		CARCINOEMBRYONIC ANTIGEN RELATED CELL ADHESION MOLECULE PRECURSOR	NA	NA	NA	NA	NA
DMR_397	chr7	19767001	19768000	1.47643e-22	1.62559e-18	-24.6452	1	1	1	0	ENSMUSG00000002980	ENSMUSG00000097226	NA	NA	Bcam	MGI Symbol	protein_coding	Basal cell adhesion molecule [Source:UniProtKB/Swiss-Prot;Acc:Q9R069]	BASAL CELL ADHESION MOLECULE PRECURSOR B CAM CELL SURFACE GLYCOPROTEIN LUTHERAN ANTIGEN CD239 ANTIGEN	Gm26600	MGI Symbol	antisense	predicted gene, 26600 [Source:MGI Symbol;Acc:MGI:5477094]		NA	NA	NA	NA	NA
DMR_321	chr6	15510001	15511000	4.93036e-22	5.04072e-18	-49.907	0	0	0	1	NA	NA	105022	ENSMUSG00000093317	NA	NA	NA	NA	NA	NA	NA	NA	NA	NA	Gm25470	MGI Symbol	miRNA	predicted gene, 25470 [Source:MGI Symbol;Acc:MGI:5455247]
DMR_372	chr7	16622001	16623000	3.02021e-20	2.88196e-16	-16.0114	1	0	1	0	ENSMUSG00000100583	ENSMUSG00000101008	NA	NA	Gm29443	MGI Symbol	antisense	predicted gene 29443 [Source:MGI Symbol;Acc:MGI:5580149]		Gm29442	MGI Symbol	lincRNA	predicted gene 29442 [Source:MGI Symbol;Acc:MGI:5580148]		NA	NA	NA	NA	NA
DMR_386	chr7	19009001	19010000	1.30475e-17	1.16721e-13	-20.1623	0	0	0	1	NA	NA	4959	ENSMUSG00000044030	NA	NA	NA	NA	NA	NA	NA	NA	NA	NA	Irf2bp1	MGI Symbol	protein_coding	Interferon regulatory factor 2-binding protein 1 [Source:UniProtKB/Swiss-Prot;Acc:Q8R3Y8]	INTERFERON REGULATORY FACTOR 2 BINDING 1 IRF 2 BINDING 1 IRF 2BP1 PROBABLE E3 UBIQUITIN LIGASE IRF2BP1 EC_2.3.2.27 PROBABLE RING TYPE E3 UBIQUITIN TRANSFERASE IRF2BP1
DMR_380	chr7	17769001	17770000	1.71394e-17	1.44307e-13	-18.7314	0	0	0	1	NA	NA	-22574	ENSMUSG00000063830	NA	NA	NA	NA	NA	NA	NA	NA	NA	NA	Gm6065	MGI Symbol	processed_pseudogene	predicted gene 6065 [Source:MGI Symbol;Acc:MGI:3645391]
DMR_373	chr7	16696001	16697000	2.78224e-17	2.2124e-13	-34.1522	1	0	0	0	NA	ENSMUSG00000108370	-1633	ENSMUSG00000108370	NA	NA	NA	NA	NA	Gm8209	MGI Symbol	processed_pseudogene	predicted gene 8209 [Source:MGI Symbol;Acc:MGI:3643592]		Gm8209	MGI Symbol	processed_pseudogene	predicted gene 8209 [Source:MGI Symbol;Acc:MGI:3643592]
DMR_395	chr7	19744001	19745000	7.15767e-17	5.39213e-13	-36.0198	0	0	1	0	ENSMUSG00000062300	NA	NA	NA	Nectin2	MGI Symbol	protein_coding	Nectin-2 [Source:UniProtKB/Swiss-Prot;Acc:P32507]	NECTIN 2 PRECURSOR HERPES VIRUS ENTRY MEDIATOR B HERPESVIRUS ENTRY MEDIATOR B HVEB NECTIN CELL ADHESION MOLECULE 2 POLIOVIRUS RECEPTOR RELATED 2 CD112 ANTIGEN	NA	NA	NA	NA	NA	NA	NA	NA	NA	NA
DMR_392	chr7	19607001	19608000	1.75536e-16	1.25626e-12	-23.5917	1	0	1	0	ENSMUSG00000002983	ENSMUSG00000061028	NA	NA	Relb	MGI Symbol	protein_coding	avian reticuloendotheliosis viral (v-rel) oncogene related B [Source:MGI Symbol;Acc:MGI:103289]	TRANSCRIPTION FACTOR RELB	Clasrp	MGI Symbol	protein_coding	CLK4-associating serine/arginine rich protein [Source:UniProtKB/Swiss-Prot;Acc:Q8CFC7]	SPLICING FACTOR SPLICING FACTOR ARGININE/SERINE RICH SUPPRESSOR OF WHITE APRICOT HOMOLOG	NA	NA	NA	NA	NA
DMR_385	chr7	18910001	18911000	7.73777e-15	5.27398e-11	11.4752	1	1	1	0	ENSMUSG00000074358	ENSMUSG00000074358	NA	NA	Ccdc61	MGI Symbol	protein_coding	Coiled-coil domain-containing protein 61 [Source:UniProtKB/Swiss-Prot;Acc:Q3UJV1]		Ccdc61	MGI Symbol	protein_coding	Coiled-coil domain-containing protein 61 [Source:UniProtKB/Swiss-Prot;Acc:Q3UJV1]		NA	NA	NA	NA	NA
DMR_531	chr9	83170001	83171000	7.05178e-14	4.38847e-10	-21.1629	0	0	0	1	NA	NA	4778	ENSMUSG00000104080	NA	NA	NA	NA	NA	NA	NA	NA	NA	NA	Gm38279	MGI Symbol	TEC	predicted gene, 38279 [Source:MGI Symbol;Acc:MGI:5611507]
DMR_414	chr7	28566001	28567000	1.87967e-13	1.12102e-09	10.2486	0	0	1	0	ENSMUSG00000030602	NA	NA	NA	Pak4	MGI Symbol	protein_coding	Serine/threonine-protein kinase PAK 4 [Source:UniProtKB/Swiss-Prot;Acc:Q8BTW9]	SERINE/THREONINE KINASE PAK 4 EC_2.7.11.1 P21 ACTIVATED KINASE 4 PAK 4	NA	NA	NA	NA	NA	NA	NA	NA	NA	NA
DMR_414	chr7	28566001	28567000	1.87967e-13	1.12102e-09	10.2486	0	0	1	0	ENSMUSG00000109336	NA	NA	NA	Samd4b	MGI Symbol	protein_coding	sterile alpha motif domain containing 4B [Source:MGI Symbol;Acc:MGI:2448542]	SMAUG HOMOLOG 2 SMAUG 2 STERILE ALPHA MOTIF DOMAIN CONTAINING 4B	NA	NA	NA	NA	NA	NA	NA	NA	NA	NA
DMR_158	chr3	121456001	121457000	6.60263e-13	3.78023e-09	-15.0531	1	0	1	0	ENSMUSG00000053931	ENSMUSG00000053931	NA	NA	Cnn3	MGI Symbol	protein_coding	Calponin-3 [Source:UniProtKB/Swiss-Prot;Acc:Q9DAW9]	CALPONIN 3 CALPONIN ACIDIC	Cnn3	MGI Symbol	protein_coding	Calponin-3 [Source:UniProtKB/Swiss-Prot;Acc:Q9DAW9]	CALPONIN 3 CALPONIN ACIDIC	NA	NA	NA	NA	NA
DMR_148	chr3	96636001	96637000	1.3574e-12	7.47266e-09	-18.0909	1	1	1	0	ENSMUSG00000106447	ENSMUSG00000028102	NA	NA	Gm42957	MGI Symbol	protein_coding		INTEGRIN ALPHA 10 PRECURSOR	Pex11b	MGI Symbol	protein_coding	Peroxisomal membrane protein 11B [Source:UniProtKB/Swiss-Prot;Acc:Q9Z210]		NA	NA	NA	NA	NA
DMR_148	chr3	96636001	96637000	1.3574e-12	7.47266e-09	-18.0909	1	1	1	0	ENSMUSG00000028102	ENSMUSG00000028102	NA	NA	Pex11b	MGI Symbol	protein_coding	Peroxisomal membrane protein 11B [Source:UniProtKB/Swiss-Prot;Acc:Q9Z210]		Pex11b	MGI Symbol	protein_coding	Peroxisomal membrane protein 11B [Source:UniProtKB/Swiss-Prot;Acc:Q9Z210]		NA	NA	NA	NA	NA
DMR_45	chr1	164224001	164225000	9.16332e-12	4.68421e-08	-67.6477	0	0	0	1	NA	NA	-24046	ENSMUSG00000040918	NA	NA	NA	NA	NA	NA	NA	NA	NA	NA	Slc19a2	MGI Symbol	protein_coding	Thiamine transporter 1 [Source:UniProtKB/Swiss-Prot;Acc:Q9EQN9]	TRANSPORTER SOLUTE CARRIER FAMILY 19 MEMBER
DMR_688	chr12	4134001	4135000	8.85425e-12	4.68421e-08	51.5911	1	1	1	0	ENSMUSG00000020654	ENSMUSG00000020654	NA	NA	Adcy3	MGI Symbol	protein_coding	Adenylate cyclase type 3 [Source:UniProtKB/Swiss-Prot;Acc:Q8VHH7]		Adcy3	MGI Symbol	protein_coding	Adenylate cyclase type 3 [Source:UniProtKB/Swiss-Prot;Acc:Q8VHH7]		NA	NA	NA	NA	NA
DMR_304	chr5	130213001	130214000	1.96909e-11	9.71875e-08	-45.4044	1	1	1	0	ENSMUSG00000025340	ENSMUSG00000025340	NA	NA	Rabgef1	MGI Symbol	protein_coding	Rab5 GDP/GTP exchange factor [Source:UniProtKB/Swiss-Prot;Acc:Q9JM13]	RAB5 GDP/GTP EXCHANGE FACTOR RABEX 5	Rabgef1	MGI Symbol	protein_coding	Rab5 GDP/GTP exchange factor [Source:UniProtKB/Swiss-Prot;Acc:Q9JM13]	RAB5 GDP/GTP EXCHANGE FACTOR RABEX 5	NA	NA	NA	NA	NA
DMR_384	chr7	18748001	18749000	2.71078e-11	1.29335e-07	19.0058	1	0	0	0	NA	ENSMUSG00000096479	-2793	ENSMUSG00000096479	NA	NA	NA	NA	NA	Gm24464	MGI Symbol	snRNA	predicted gene, 24464 [Source:MGI Symbol;Acc:MGI:5454241]		Gm24464	MGI Symbol	snRNA	predicted gene, 24464 [Source:MGI Symbol;Acc:MGI:5454241]
DMR_285	chr5	100358001	100359000	1.0558e-10	4.57941e-07	28.954	1	0	0	0	NA	ENSMUSG00000085915	-2883	ENSMUSG00000085915	NA	NA	NA	NA	NA	Gm8091	MGI Symbol	unprocessed_pseudogene	predicted gene 8091 [Source:MGI Symbol;Acc:MGI:3643169]		Gm8091	MGI Symbol	unprocessed_pseudogene	predicted gene 8091 [Source:MGI Symbol;Acc:MGI:3643169]
DMR_375	chr7	16719001	16720000	3.9042e-10	1.59663e-06	-27.9501	1	1	0	0	ENSMUSG00000108366	ENSMUSG00000007209	NA	NA	Gm5586	MGI Symbol	processed_pseudogene	predicted gene 5586 [Source:MGI Symbol;Acc:MGI:3645853]		Ceacam9	MGI Symbol	protein_coding	carcinoembryonic antigen-related cell adhesion molecule 9 [Source:MGI Symbol;Acc:MGI:1347247]	CARCINOEMBRYONIC ANTIGEN RELATED CELL ADHESION MOLECULE PRECURSOR	NA	NA	NA	NA	NA
DMR_375	chr7	16719001	16720000	3.9042e-10	1.59663e-06	-27.9501	1	1	0	0	ENSMUSG00000108366	ENSMUSG00000108366	NA	NA	Gm5586	MGI Symbol	processed_pseudogene	predicted gene 5586 [Source:MGI Symbol;Acc:MGI:3645853]		Gm5586	MGI Symbol	processed_pseudogene	predicted gene 5586 [Source:MGI Symbol;Acc:MGI:3645853]		NA	NA	NA	NA	NA
DMR_620	chr11	6007001	6008000	4.41997e-10	1.75735e-06	-48.7978	0	0	1	0	ENSMUSG00000057897	NA	NA	NA	Camk2b	MGI Symbol	protein_coding	Calcium/calmodulin-dependent protein kinase type II subunit beta [Source:UniProtKB/Swiss-Prot;Acc:P28652]	CALCIUM/CALMODULIN DEPENDENT KINASE TYPE II SUBUNIT BETA CAM KINASE II SUBUNIT BETA CAMK II SUBUNIT BETA EC_2.7.11.17	NA	NA	NA	NA	NA	NA	NA	NA	NA	NA
DMR_859	chr16	95601001	95602000	6.56319e-10	2.53896e-06	-31.2679	0	0	0	1	NA	NA	-14409	ENSMUSG00000040732	NA	NA	NA	NA	NA	NA	NA	NA	NA	NA	Erg	MGI Symbol	protein_coding	Transcriptional regulator ERG [Source:UniProtKB/Swiss-Prot;Acc:P81270]	TRANSCRIPTIONAL REGULATOR ERG
DMR_716	chr12	76485001	76486000	9.2487e-10	3.39436e-06	10.0279	0	0	0	1	NA	NA	-6355	ENSMUSG00000112167	NA	NA	NA	NA	NA	NA	NA	NA	NA	NA	Gm47053	MGI Symbol	processed_pseudogene	predicted gene, 47053 [Source:MGI Symbol;Acc:MGI:6095761]
DMR_320	chr6	11464001	11465000	1.16376e-09	4.16433e-06	-10.8654	0	0	0	1	NA	NA	442394	ENSMUSG00000029632	NA	NA	NA	NA	NA	NA	NA	NA	NA	NA	Ndufa4	MGI Symbol	protein_coding	Cytochrome c oxidase subunit NDUFA4 [Source:UniProtKB/Swiss-Prot;Acc:Q62425]	CYTOCHROME C OXIDASE SUBUNIT NDUFA4
DMR_370	chr7	16224001	16225000	1.19602e-09	4.17539e-06	22.5378	1	0	0	0	NA	ENSMUSG00000006019	-1965	ENSMUSG00000006019	NA	NA	NA	NA	NA	Dhx34	MGI Symbol	protein_coding	DExH-box helicase 34 [Source:HGNC Symbol;Acc:HGNC:16719]		Dhx34	MGI Symbol	protein_coding	DExH-box helicase 34 [Source:HGNC Symbol;Acc:HGNC:16719]
DMR_207	chr4	109981001	109982000	1.49903e-09	4.98982e-06	20.2204	0	1	1	0	ENSMUSG00000047143	NA	NA	NA	Dmrta2	MGI Symbol	protein_coding	Doublesex- and mab-3-related transcription factor A2 [Source:UniProtKB/Swiss-Prot;Acc:A2A9A2]	DOUBLESEX AND MAB 3 RELATED TRANSCRIPTION FACTOR A2 DOUBLESEX AND MAB 3 RELATED TRANSCRIPTION FACTOR 5	NA	NA	NA	NA	NA	NA	NA	NA	NA	NA
DMR_340	chr6	87495001	87496000	2.21692e-09	7.02893e-06	31.1707	0	1	1	0	ENSMUSG00000030047	NA	NA	NA	Arhgap25	MGI Symbol	protein_coding	Rho GTPase-activating protein 25 [Source:UniProtKB/Swiss-Prot;Acc:Q8BYW1]		NA	NA	NA	NA	NA	NA	NA	NA	NA	NA
DMR_771	chr13	110963001	110964000	2.26657e-09	7.02893e-06	15.4757	0	0	0	1	NA	NA	54822	ENSMUSG00000114747	NA	NA	NA	NA	NA	NA	NA	NA	NA	NA	Gm48547	MGI Symbol	processed_pseudogene	predicted gene, 48547 [Source:MGI Symbol;Acc:MGI:6098097]
DMR_936	chr19	56300001	56301000	2.30805e-09	7.02893e-06	-26.9433	0	0	1	0	ENSMUSG00000025075	NA	NA	NA	Habp2	MGI Symbol	protein_coding	Mus musculus hyaluronic acid binding protein 2 (Habp2), transcript variant 1, mRNA. [Source:RefSeq mRNA;Acc:NM_001329935]	HYALURONAN BINDING 2 PRECURSOR EC_3.4.21.- PLASMA HYALURONAN BINDING [CONTAINS HYALURONAN BINDING 2.50 KDA HEAVY CHAIN; HYALURONAN BINDING 2.50 KDA HEAVY CHAIN ALTERNATE FORM; HYALURONAN BINDING 2 27 KDA LIGHT CHAIN; HYALURONAN BINDING 2 27 KDA LIGHT CHAIN ALTERNATE FORM]	NA	NA	NA	NA	NA	NA	NA	NA	NA	NA
DMR_585	chr10	76337001	76338000	4.52387e-09	1.29504e-05	17.4849	0	0	1	0	ENSMUSG00000020231	NA	NA	NA	Dip2a	MGI Symbol	protein_coding	Disco-interacting A [Source:UniProtKB/Swiss-Prot;Acc:Q8BWT5]	DISCO INTERACTING 2 HOMOLOG DIP2 HOMOLOG	NA	NA	NA	NA	NA	NA	NA	NA	NA	NA
DMR_623	chr11	32664001	32665000	4.77784e-09	1.34092e-05	34.4766	0	0	1	0	ENSMUSG00000020271	NA	NA	NA	Fbxw11	MGI Symbol	protein_coding	F-box/WD repeat-containing protein 11 [Source:UniProtKB/Swiss-Prot;Acc:Q5SRY7]	F BOX/WD REPEAT CONTAINING 11 F BOX AND WD REPEATS BETA TRCP2 F BOX/WD REPEAT CONTAINING 1B HOMOLOGOUS TO SLIMB HOS	NA	NA	NA	NA	NA	NA	NA	NA	NA	NA
DMR_731	chr12	107693001	107694000	5.2555e-09	1.44661e-05	44.6382	0	0	0	1	NA	NA	41489	ENSMUSG00000085641	NA	NA	NA	NA	NA	NA	NA	NA	NA	NA	4930465M20Rik	MGI Symbol	lincRNA	RIKEN cDNA 4930465M20 gene [Source:MGI Symbol;Acc:MGI:1922218]
DMR_345	chr6	113604001	113605000	5.96532e-09	1.61102e-05	-17.4625	1	1	1	0	ENSMUSG00000033940	ENSMUSG00000107937	NA	NA	Brk1	MGI Symbol	protein_coding	Protein BRICK1 [Source:UniProtKB/Swiss-Prot;Acc:Q91VR8]	UNCHARACTERIZED	Gm44200	MGI Symbol	sense_intronic	predicted gene, 44200 [Source:MGI Symbol;Acc:MGI:5690592]		NA	NA	NA	NA	NA
DMR_345	chr6	113604001	113605000	5.96532e-09	1.61102e-05	-17.4625	1	1	1	0	ENSMUSG00000033940	ENSMUSG00000033940	NA	NA	Brk1	MGI Symbol	protein_coding	Protein BRICK1 [Source:UniProtKB/Swiss-Prot;Acc:Q91VR8]	UNCHARACTERIZED	Brk1	MGI Symbol	protein_coding	Protein BRICK1 [Source:UniProtKB/Swiss-Prot;Acc:Q91VR8]	UNCHARACTERIZED	NA	NA	NA	NA	NA
DMR_507	chr9	39886001	39887000	6.59284e-09	1.74751e-05	-12.5322	0	0	0	1	NA	NA	12726	ENSMUSG00000094449	NA	NA	NA	NA	NA	NA	NA	NA	NA	NA	Olfr972	MGI Symbol	protein_coding		OLFACTORY RECEPTOR OLFACTORY RECEPTOR
DMR_854	chr16	91069001	91070000	7.11826e-09	1.85248e-05	-21.9501	1	1	1	0	ENSMUSG00000039851	ENSMUSG00000039851	NA	NA	4932438H23Rik	MGI Symbol	protein_coding	Uncharacterized [Source:UniProtKB/Swiss-Prot;Acc:Q9D4G1]	UNCHARACTERIZED PRECURSOR	4932438H23Rik	MGI Symbol	protein_coding	Uncharacterized [Source:UniProtKB/Swiss-Prot;Acc:Q9D4G1]	UNCHARACTERIZED PRECURSOR	NA	NA	NA	NA	NA
DMR_495	chr8	126721001	126722000	8.97681e-09	2.29444e-05	-15.0473	0	0	0	1	NA	NA	36335	ENSMUSG00000110626	NA	NA	NA	NA	NA	NA	NA	NA	NA	NA	Gm45805	MGI Symbol	lincRNA	predicted gene 45805 [Source:MGI Symbol;Acc:MGI:5804920]
DMR_212	chr4	118624001	118625000	9.82668e-09	2.46759e-05	10.6461	0	1	1	0	ENSMUSG00000028729	NA	NA	NA	Ebna1bp2	MGI Symbol	protein_coding	Probable rRNA-processing protein EBP2 [Source:UniProtKB/Swiss-Prot;Acc:Q9D903]	RRNA PROCESSING EBP2	NA	NA	NA	NA	NA	NA	NA	NA	NA	NA
DMR_838	chr16	4718001	4719000	1.03001e-08	2.54189e-05	-12.936	0	1	1	0	ENSMUSG00000063445	NA	NA	NA	Nmral1	MGI Symbol	protein_coding	NmrA-like family domain-containing protein 1 [Source:UniProtKB/Swiss-Prot;Acc:Q8K2T1]	NMRA FAMILY DOMAIN CONTAINING 1	NA	NA	NA	NA	NA	NA	NA	NA	NA	NA
DMR_63	chr2	28257001	28258000	1.21066e-08	2.93706e-05	-15.4383	0	0	0	1	NA	NA	51344	ENSMUSG00000026833	NA	NA	NA	NA	NA	NA	NA	NA	NA	NA	Olfm1	MGI Symbol	protein_coding	olfactomedin 1 [Source:MGI Symbol;Acc:MGI:1860437]	NOELIN PRECURSOR NEURONAL OLFACTOMEDIN RELATED ER LOCALIZED OLFACTOMEDIN 1
DMR_571	chr10	43732001	43733000	1.26511e-08	3.01799e-05	15.5117	0	0	0	1	NA	NA	10088	ENSMUSG00000111377	NA	NA	NA	NA	NA	NA	NA	NA	NA	NA	Gm40634	MGI Symbol	lincRNA	predicted gene, 40634 [Source:MGI Symbol;Acc:MGI:5623519]
DMR_485	chr8	115478001	115479000	1.45875e-08	3.36767e-05	-34.0904	0	0	0	1	NA	NA	-106392	ENSMUSG00000110592	NA	NA	NA	NA	NA	NA	NA	NA	NA	NA	4930488N15Rik	MGI Symbol	lincRNA	RIKEN cDNA 4930488N15 gene [Source:MGI Symbol;Acc:MGI:1922282]
DMR_831	chr15	97720001	97721000	1.45733e-08	3.36767e-05	-19.5471	0	1	1	0	ENSMUSG00000022468	NA	NA	NA	Endou	MGI Symbol	protein_coding	Poly(U)-specific endoribonuclease [Source:UniProtKB/Swiss-Prot;Acc:Q3V188]	POLY U SPECIFIC ENDORIBONUCLEASE EC_3.1.-.- ENDOU URIDYLATE SPECIFIC ENDORIBONUCLEASE	NA	NA	NA	NA	NA	NA	NA	NA	NA	NA
DMR_362	chr7	7203001	7204000	1.57825e-08	3.58572e-05	-11.474	0	1	0	0	ENSMUSG00000066838	NA	NA	NA	Zfp772	MGI Symbol	protein_coding	zinc finger protein 772 [Source:MGI Symbol;Acc:MGI:2385265]	ZINC FINGER	NA	NA	NA	NA	NA	NA	NA	NA	NA	NA
DMR_188	chr4	68214001	68215000	1.63002e-08	3.64549e-05	-10.1643	0	0	0	1	NA	NA	31471	ENSMUSG00000064762	NA	NA	NA	NA	NA	NA	NA	NA	NA	NA	Gm23738	MGI Symbol	snRNA	predicted gene, 23738 [Source:MGI Symbol;Acc:MGI:5453515]
DMR_890	chr17	86472001	86473000	1.70411e-08	3.75254e-05	19.3665	0	0	1	0	ENSMUSG00000045038	NA	NA	NA	Prkce	MGI Symbol	protein_coding	protein kinase C, epsilon [Source:MGI Symbol;Acc:MGI:97599]	KINASE C EPSILON TYPE EC_2.7.11.13 NPKC EPSILON	NA	NA	NA	NA	NA	NA	NA	NA	NA	NA
DMR_411	chr7	25860001	25861000	1.84922e-08	4.0104e-05	22.6265	1	1	1	0	ENSMUSG00000108415	ENSMUSG00000108415	NA	NA	Gm30146	MGI Symbol	lincRNA	predicted gene, 30146 [Source:MGI Symbol;Acc:MGI:5589305]		Gm30146	MGI Symbol	lincRNA	predicted gene, 30146 [Source:MGI Symbol;Acc:MGI:5589305]		NA	NA	NA	NA	NA
DMR_845	chr16	31652001	31653000	1.95934e-08	4.18579e-05	14.9161	0	0	0	1	NA	NA	-10443	ENSMUSG00000022770	NA	NA	NA	NA	NA	NA	NA	NA	NA	NA	Dlg1	MGI Symbol	protein_coding	Disks large homolog 1 [Source:UniProtKB/Swiss-Prot;Acc:Q811D0]	DISKS LARGE HOMOLOG 1 SYNAPSE ASSOCIATED 97 SAP 97 SAP97
DMR_309	chr5	137735001	137736000	2.06064e-08	4.33745e-05	-19.5739	0	1	0	0	ENSMUSG00000045348	NA	NA	NA	Nyap1	MGI Symbol	protein_coding	Neuronal tyrosine-phosphorylated phosphoinositide-3-kinase adapter 1 [Source:UniProtKB/Swiss-Prot;Acc:Q6PFX7]	NEURONAL TYROSINE PHOSPHORYLATED PHOSPHOINOSITIDE 3 KINASE ADAPTER	NA	NA	NA	NA	NA	NA	NA	NA	NA	NA
DMR_597	chr10	94249001	94250000	2.38859e-08	4.95489e-05	-14.9478	0	0	0	1	NA	NA	48704	ENSMUSG00000053420	NA	NA	NA	NA	NA	NA	NA	NA	NA	NA	Gm4792	MGI Symbol	protein_coding
DMR_837	chr15	102386001	102387000	3.18084e-08	6.18518e-05	-10.055	0	0	0	1	NA	NA	12123	ENSMUSG00000088286	NA	NA	NA	NA	NA	NA	NA	NA	NA	NA	Gm23590	MGI Symbol	snRNA	predicted gene, 23590 [Source:MGI Symbol;Acc:MGI:5453367]
DMR_108	chr2	165181001	165182000	4.01852e-08	7.66914e-05	-20.6645	1	1	1	0	ENSMUSG00000053166	ENSMUSG00000053166	NA	NA	Cdh22	MGI Symbol	protein_coding	Cadherin-22 [Source:UniProtKB/Swiss-Prot;Acc:Q9WTP5]	CADHERIN 22 PRECURSOR PITUITARY AND BRAIN CADHERIN PB CADHERIN	Cdh22	MGI Symbol	protein_coding	Cadherin-22 [Source:UniProtKB/Swiss-Prot;Acc:Q9WTP5]	CADHERIN 22 PRECURSOR PITUITARY AND BRAIN CADHERIN PB CADHERIN	NA	NA	NA	NA	NA
DMR_170	chr4	27007001	27008000	5.39539e-08	9.77548e-05	10.0403	0	0	0	1	NA	NA	118510	ENSMUSG00000083447	NA	NA	NA	NA	NA	NA	NA	NA	NA	NA	Gm11904	MGI Symbol	processed_pseudogene	predicted gene 11904 [Source:MGI Symbol;Acc:MGI:3650583]
DMR_452	chr8	13031001	13032000	5.82137e-08	0.000104154	14.4463	0	0	1	0	ENSMUSG00000031443	NA	NA	NA	F7	MGI Symbol	protein_coding	Coagulation factor VII Factor VII light chain Factor VII heavy chain [Source:UniProtKB/Swiss-Prot;Acc:P70375]	COAGULATION FACTOR VII PRECURSOR EC_3.4.21.21 SERUM PROTHROMBIN CONVERSION ACCELERATOR [CONTAINS FACTOR VII LIGHT CHAIN; FACTOR VII HEAVY CHAIN]	NA	NA	NA	NA	NA	NA	NA	NA	NA	NA
DMR_626	chr11	35686001	35687000	5.91063e-08	0.000104446	29.6649	0	1	1	0	ENSMUSG00000056427	NA	NA	NA	Slit3	MGI Symbol	protein_coding	Slit homolog 3 protein [Source:UniProtKB/Swiss-Prot;Acc:Q9WVB4]	SLIT HOMOLOG 3 PRECURSOR SLIT 3 MULTIPLE EPIDERMAL GROWTH FACTOR DOMAINS 5 MULTIPLE EGF DOMAINS 5	NA	NA	NA	NA	NA	NA	NA	NA	NA	NA
DMR_291	chr5	113551001	113552000	6.44655e-08	0.000112527	12.0451	0	1	1	0	ENSMUSG00000063430	NA	NA	NA	Wscd2	MGI Symbol	protein_coding	WSC domain containing 2 [Source:MGI Symbol;Acc:MGI:2445030]		NA	NA	NA	NA	NA	NA	NA	NA	NA	NA
DMR_254	chr4	148834001	148835000	7.17108e-08	0.000122193	17.6496	0	0	1	0	ENSMUSG00000028977	NA	NA	NA	Casz1	MGI Symbol	protein_coding	Zinc finger 1 [Source:UniProtKB/Swiss-Prot;Acc:Q9CWL2]	CASTOR	NA	NA	NA	NA	NA	NA	NA	NA	NA	NA
DMR_393	chr7	19675001	19676000	8.64823e-08	0.000143936	-13.4968	1	0	1	0	ENSMUSG00000002992	ENSMUSG00000002992	NA	NA	Apoc2	MGI Symbol	protein_coding	Apolipoprotein C-II [Source:UniProtKB/Swiss-Prot;Acc:Q05020]	APOLIPOPROTEIN C II PRECURSOR APO CII APOC II APOLIPOPROTEIN C2 [CONTAINS PROAPOLIPOPROTEIN C II PROAPOC II ]	Apoc2	MGI Symbol	protein_coding	Apolipoprotein C-II [Source:UniProtKB/Swiss-Prot;Acc:Q05020]	APOLIPOPROTEIN C II PRECURSOR APO CII APOC II APOLIPOPROTEIN C2 [CONTAINS PROAPOLIPOPROTEIN C II PROAPOC II ]	NA	NA	NA	NA	NA
DMR_393	chr7	19675001	19676000	8.64823e-08	0.000143936	-13.4968	1	0	1	0	ENSMUSG00000109350	ENSMUSG00000002992	NA	NA	Gm44805	MGI Symbol	protein_coding	predicted gene 44805 [Source:MGI Symbol;Acc:MGI:5753381]	APOLIPOPROTEIN C II PRECURSOR APO CII APOC II APOLIPOPROTEIN C2 [CONTAINS PROAPOLIPOPROTEIN C II PROAPOC II ]	Apoc2	MGI Symbol	protein_coding	Apolipoprotein C-II [Source:UniProtKB/Swiss-Prot;Acc:Q05020]	APOLIPOPROTEIN C II PRECURSOR APO CII APOC II APOLIPOPROTEIN C2 [CONTAINS PROAPOLIPOPROTEIN C II PROAPOC II ]	NA	NA	NA	NA	NA
DMR_806	chr15	8659001	8660000	8.98617e-08	0.000147582	14.3996	0	0	1	0	ENSMUSG00000005360	NA	NA	NA	Slc1a3	MGI Symbol	protein_coding	solute carrier family 1 (glial high affinity glutamate transporter), member 3 [Source:MGI Symbol;Acc:MGI:99917]	EXCITATORY AMINO ACID TRANSPORTER 1 GLIAL GLUTAMATE TRANSPORTER SODIUM DEPENDENT GLUTAMATE/ASPARTATE TRANSPORTER 1 GLAST 1 SOLUTE CARRIER FAMILY 1 MEMBER 3	NA	NA	NA	NA	NA	NA	NA	NA	NA	NA
DMR_60	chr2	21514001	21515000	9.56855e-08	0.000153886	12.2908	0	0	1	0	ENSMUSG00000045967	NA	NA	NA	Gpr158	MGI Symbol	protein_coding	G protein-coupled receptor 158 [Source:MGI Symbol;Acc:MGI:2441697]	PROBABLE G COUPLED RECEPTOR 158 PRECURSOR	NA	NA	NA	NA	NA	NA	NA	NA	NA	NA
DMR_519	chr9	48847001	48848000	9.78945e-08	0.000155689	-19.172	0	0	0	1	NA	NA	-10780	ENSMUSG00000066687	NA	NA	NA	NA	NA	NA	NA	NA	NA	NA	Zbtb16	MGI Symbol	protein_coding	zinc finger and BTB domain containing 16 [Source:MGI Symbol;Acc:MGI:103222]	ZINC FINGER AND BTB DOMAIN CONTAINING 16 PROMYELOCYTIC LEUKEMIA ZINC FINGER ZINC FINGER PLZF
DMR_365	chr7	15979001	15980000	1.05086e-07	0.000164845	-18.7446	1	1	1	0	ENSMUSG00000109984	ENSMUSG00000070808	NA	NA	Gm38948	MGI Symbol	lincRNA	predicted gene, 38948 [Source:MGI Symbol;Acc:MGI:5621833]		Bicra	MGI Symbol	protein_coding	BRD4 interacting chromatin remodeling complex associated protein [Source:MGI Symbol;Acc:MGI:2154263]		NA	NA	NA	NA	NA
DMR_365	chr7	15979001	15980000	1.05086e-07	0.000164845	-18.7446	1	1	1	0	ENSMUSG00000070808	ENSMUSG00000070808	NA	NA	Bicra	MGI Symbol	protein_coding	BRD4 interacting chromatin remodeling complex associated protein [Source:MGI Symbol;Acc:MGI:2154263]		Bicra	MGI Symbol	protein_coding	BRD4 interacting chromatin remodeling complex associated protein [Source:MGI Symbol;Acc:MGI:2154263]		NA	NA	NA	NA	NA
DMR_376	chr7	16894001	16895000	1.11913e-07	0.000172242	21.8034	1	1	1	0	ENSMUSG00000063594	ENSMUSG00000108671	NA	NA	Gng8	MGI Symbol	protein_coding	guanine nucleotide binding protein (G protein), gamma 8 [Source:MGI Symbol;Acc:MGI:109163]	GUANINE NUCLEOTIDE BINDING SUBUNIT GAMMA	2700080J24Rik	MGI Symbol	TEC	RIKEN cDNA 2700080J24 gene [Source:MGI Symbol;Acc:MGI:1915219]		NA	NA	NA	NA	NA
DMR_376	chr7	16894001	16895000	1.11913e-07	0.000172242	21.8034	1	1	1	0	ENSMUSG00000063594	ENSMUSG00000063594	NA	NA	Gng8	MGI Symbol	protein_coding	guanine nucleotide binding protein (G protein), gamma 8 [Source:MGI Symbol;Acc:MGI:109163]	GUANINE NUCLEOTIDE BINDING SUBUNIT GAMMA	Gng8	MGI Symbol	protein_coding	guanine nucleotide binding protein (G protein), gamma 8 [Source:MGI Symbol;Acc:MGI:109163]	GUANINE NUCLEOTIDE BINDING SUBUNIT GAMMA	NA	NA	NA	NA	NA
DMR_787	chr14	65339001	65340000	1.23038e-07	0.000185378	23.5586	0	0	0	1	NA	NA	12672	ENSMUSG00000114209	NA	NA	NA	NA	NA	NA	NA	NA	NA	NA	Gm48433	MGI Symbol	lincRNA	predicted gene, 48433 [Source:MGI Symbol;Acc:MGI:6097935]
DMR_332	chr6	49332001	49333000	1.26151e-07	0.000188089	-10.021	0	0	1	0	ENSMUSG00000050786	NA	NA	NA	Ccdc126	MGI Symbol	protein_coding	Coiled-coil domain-containing protein 126 [Source:UniProtKB/Swiss-Prot;Acc:Q8BIS8]	ALPHA 1 6 MANNOSYLGLYCOPROTEIN 6 BETA N ACETYLGLUCOSAMINYLTRANSFERASE A EC_2.4.1.155 ALPHA MANNOSIDE BETA 1 6 N ACETYLGLUCOSAMINYLTRANSFERASE GLCNAC T V GNT V MANNOSIDE ACETYLGLUCOSAMINYLTRANSFERASE 5 N ACETYLGLUCOSAMINYL TRANSFERASE V	NA	NA	NA	NA	NA	NA	NA	NA	NA	NA
DMR_308	chr5	137118001	137119000	1.4142e-07	0.000208681	15.5394	1	0	0	0	NA	ENSMUSG00000043279	-1793	ENSMUSG00000043279	NA	NA	NA	NA	NA	Trim56	MGI Symbol	protein_coding	tripartite motif containing 56 [Source:HGNC Symbol;Acc:HGNC:19028]	E3 UBIQUITIN LIGASE TRIM56 EC_2.3.2.27 RING TYPE E3 UBIQUITIN TRANSFERASE TRIM56 TRIPARTITE MOTIF CONTAINING 56	Trim56	MGI Symbol	protein_coding	tripartite motif containing 56 [Source:HGNC Symbol;Acc:HGNC:19028]	E3 UBIQUITIN LIGASE TRIM56 EC_2.3.2.27 RING TYPE E3 UBIQUITIN TRANSFERASE TRIM56 TRIPARTITE MOTIF CONTAINING 56
DMR_130	chr3	28135001	28136000	1.46317e-07	0.000213703	-18.8679	0	0	0	1	NA	NA	25244	ENSMUSG00000027695	NA	NA	NA	NA	NA	NA	NA	NA	NA	NA	Pld1	MGI Symbol	protein_coding	phospholipase D1 [Source:HGNC Symbol;Acc:HGNC:9067]	PHOSPHOLIPASE D1 PLD 1 EC_3.1.4.4 CHOLINE PHOSPHATASE 1 PHOSPHATIDYLCHOLINE HYDROLYZING PHOSPHOLIPASE D1
DMR_538	chr9	93614001	93615000	1.71361e-07	0.000245276	10.2041	0	0	0	1	NA	NA	44429	ENSMUSG00000111630	NA	NA	NA	NA	NA	NA	NA	NA	NA	NA	Gm47165	MGI Symbol	processed_pseudogene	predicted gene, 47165 [Source:MGI Symbol;Acc:MGI:6095943]
DMR_297	chr5	117711001	117712000	1.88366e-07	0.000264329	-21.3243	0	0	1	0	ENSMUSG00000061578	NA	NA	NA	Ksr2	MGI Symbol	protein_coding	kinase suppressor of ras 2 [Source:HGNC Symbol;Acc:HGNC:18610]		NA	NA	NA	NA	NA	NA	NA	NA	NA	NA
DMR_522	chr9	57768001	57769000	2.36276e-07	0.000325183	-14.6597	1	0	0	0	NA	ENSMUSG00000032316	-2142	ENSMUSG00000032316	NA	NA	NA	NA	NA	Clk3	MGI Symbol	protein_coding	Dual specificity protein kinase CLK3 [Source:UniProtKB/Swiss-Prot;Acc:O35492]		Clk3	MGI Symbol	protein_coding	Dual specificity protein kinase CLK3 [Source:UniProtKB/Swiss-Prot;Acc:O35492]
DMR_155	chr3	109152001	109153000	2.48355e-07	0.000338552	13.8972	0	0	1	0	ENSMUSG00000040322	NA	NA	NA	Slc25a24	MGI Symbol	protein_coding	Calcium-binding mitochondrial carrier protein SCaMC-1 [Source:UniProtKB/Swiss-Prot;Acc:Q8BMD8]	CALCIUM BINDING MITOCHONDRIAL CARRIER SCAMC 1 SMALL CALCIUM BINDING MITOCHONDRIAL CARRIER 1 SOLUTE CARRIER FAMILY 25 MEMBER 24	NA	NA	NA	NA	NA	NA	NA	NA	NA	NA
DMR_208	chr4	110500001	110501000	2.92905e-07	0.000391742	12.3403	0	0	1	0	ENSMUSG00000061298	NA	NA	NA	Agbl4	MGI Symbol	protein_coding	Cytosolic carboxypeptidase 6 [Source:UniProtKB/Swiss-Prot;Acc:Q09LZ8]	CYTOSOLIC CARBOXYPEPTIDASE 6 EC_3.4.17.- ATP/GTP BINDING 4	NA	NA	NA	NA	NA	NA	NA	NA	NA	NA
DMR_751	chr13	45803001	45804000	3.11482e-07	0.000399035	11.5894	0	0	1	0	ENSMUSG00000046876	NA	NA	NA	Atxn1	MGI Symbol	protein_coding	Ataxin-1 [Source:UniProtKB/Swiss-Prot;Acc:P54254]	ATAXIN 1 SPINOCEREBELLAR ATAXIA TYPE 1	NA	NA	NA	NA	NA	NA	NA	NA	NA	NA
DMR_893	chr18	6031001	6032000	3.29887e-07	0.000417858	13.2204	0	1	1	0	ENSMUSG00000041225	NA	NA	NA	Arhgap12	MGI Symbol	protein_coding	Rho GTPase activating protein 12 [Source:MGI Symbol;Acc:MGI:1922665]	RHO GTPASE ACTIVATING RHO TYPE GTPASE ACTIVATING	NA	NA	NA	NA	NA	NA	NA	NA	NA	NA
DMR_475	chr8	96718001	96719000	3.41224e-07	0.000424701	10.0479	0	0	0	1	NA	NA	61874	ENSMUSG00000077938	NA	NA	NA	NA	NA	NA	NA	NA	NA	NA	Gm24132	MGI Symbol	miRNA	predicted gene, 24132 [Source:MGI Symbol;Acc:MGI:5453909]
DMR_93	chr2	120303001	120304000	4.0928e-07	0.000503233	-16.9451	0	1	1	0	ENSMUSG00000046971	NA	NA	NA	Pla2g4f	MGI Symbol	protein_coding	Cytosolic phospholipase A2 zeta [Source:UniProtKB/Swiss-Prot;Acc:Q50L41]		NA	NA	NA	NA	NA	NA	NA	NA	NA	NA
DMR_427	chr7	72950001	72951000	4.11351e-07	0.000503233	-20.1062	0	0	0	1	NA	NA	39154	ENSMUSG00000098035	NA	NA	NA	NA	NA	NA	NA	NA	NA	NA	Gm5335	MGI Symbol	processed_pseudogene	predicted gene 5335 [Source:MGI Symbol;Acc:MGI:3647920]
DMR_35	chr1	131973001	131974000	4.43463e-07	0.00053792	19.6073	1	0	1	0	ENSMUSG00000026435	ENSMUSG00000026435	NA	NA	Slc45a3	MGI Symbol	protein_coding	Solute carrier family 45 member 3 [Source:UniProtKB/Swiss-Prot;Acc:Q8K0H7]	SOLUTE CARRIER FAMILY 45 MEMBER	Slc45a3	MGI Symbol	protein_coding	Solute carrier family 45 member 3 [Source:UniProtKB/Swiss-Prot;Acc:Q8K0H7]	SOLUTE CARRIER FAMILY 45 MEMBER	NA	NA	NA	NA	NA
DMR_35	chr1	131973001	131974000	4.43463e-07	0.00053792	19.6073	1	0	1	0	ENSMUSG00000100037	ENSMUSG00000026435	NA	NA	Gm29103	MGI Symbol	processed_transcript	predicted gene 29103 [Source:MGI Symbol;Acc:MGI:5579809]		Slc45a3	MGI Symbol	protein_coding	Solute carrier family 45 member 3 [Source:UniProtKB/Swiss-Prot;Acc:Q8K0H7]	SOLUTE CARRIER FAMILY 45 MEMBER	NA	NA	NA	NA	NA
DMR_466	chr8	57723001	57724000	4.5331e-07	0.000545244	-16.5358	0	0	1	0	ENSMUSG00000110162	NA	NA	NA	Gm45356	MGI Symbol	lincRNA	predicted gene 45356 [Source:MGI Symbol;Acc:MGI:5791192]		NA	NA	NA	NA	NA	NA	NA	NA	NA	NA
DMR_103	chr2	158264001	158265000	4.927e-07	0.000582826	-21.3512	0	0	1	0	ENSMUSG00000052922	NA	NA	NA	Bpi	MGI Symbol	protein_coding	Mus musculus bactericidal permeablility increasing protein (Bpi), transcript variant 2, mRNA. [Source:RefSeq mRNA;Acc:NM_001356542]	BPI FOLD CONTAINING FAMILY MEMBER PRECURSOR	NA	NA	NA	NA	NA	NA	NA	NA	NA	NA
DMR_187	chr4	66406001	66407000	5.03888e-07	0.000591176	-28.6839	1	0	0	0	NA	ENSMUSG00000028373	-1391	ENSMUSG00000028373	NA	NA	NA	NA	NA	Astn2	MGI Symbol	protein_coding	Astrotactin-2 [Source:UniProtKB/Swiss-Prot;Acc:Q80Z10]	ASTROTACTIN PRECURSOR	Astn2	MGI Symbol	protein_coding	Astrotactin-2 [Source:UniProtKB/Swiss-Prot;Acc:Q80Z10]	ASTROTACTIN PRECURSOR
DMR_704	chr12	45057001	45058000	5.23144e-07	0.000608777	13.7451	0	0	1	0	ENSMUSG00000046314	NA	NA	NA	Stxbp6	MGI Symbol	protein_coding	syntaxin binding protein 6 [Source:HGNC Symbol;Acc:HGNC:19666]	SYNTAXIN BINDING 6	NA	NA	NA	NA	NA	NA	NA	NA	NA	NA
DMR_271	chr5	35425001	35426000	5.87641e-07	0.00065712	13.1814	0	0	0	1	NA	NA	28905	ENSMUSG00000106970	NA	NA	NA	NA	NA	NA	NA	NA	NA	NA	Gm43377	MGI Symbol	TEC	predicted gene 43377 [Source:MGI Symbol;Acc:MGI:5663514]
DMR_400	chr7	19888001	19889000	5.83219e-07	0.00065712	-53.7594	1	0	0	0	NA	ENSMUSG00000049848	-37	ENSMUSG00000049848	NA	NA	NA	NA	NA	Ceacam19	MGI Symbol	protein_coding	carcinoembryonic antigen-related cell adhesion molecule 19 [Source:MGI Symbol;Acc:MGI:2443001]	CARCINOEMBRYONIC ANTIGEN RELATED CELL ADHESION MOLECULE PRECURSOR	Ceacam19	MGI Symbol	protein_coding	carcinoembryonic antigen-related cell adhesion molecule 19 [Source:MGI Symbol;Acc:MGI:2443001]	CARCINOEMBRYONIC ANTIGEN RELATED CELL ADHESION MOLECULE PRECURSOR
DMR_830	chr15	94544001	94545000	5.80862e-07	0.00065712	-12.9187	1	0	1	0	ENSMUSG00000059883	ENSMUSG00000033356	NA	NA	Irak4	MGI Symbol	protein_coding	Interleukin-1 receptor-associated kinase 4 [Source:UniProtKB/Swiss-Prot;Acc:Q8R4K2]	INTERLEUKIN 1 RECEPTOR ASSOCIATED KINASE 4 IRAK 4 EC_2.7.11.1	Pus7l	MGI Symbol	protein_coding	Pseudouridylate synthase 7 homolog-like protein [Source:UniProtKB/Swiss-Prot;Acc:Q8CE46]	PSEUDOURIDYLATE SYNTHASE 7 HOMOLOG EC_5.4.99.-	NA	NA	NA	NA	NA
DMR_396	chr7	19756001	19757000	6.08412e-07	0.000675072	-12.7717	1	1	1	0	ENSMUSG00000002980	ENSMUSG00000002980	NA	NA	Bcam	MGI Symbol	protein_coding	Basal cell adhesion molecule [Source:UniProtKB/Swiss-Prot;Acc:Q9R069]	BASAL CELL ADHESION MOLECULE PRECURSOR B CAM CELL SURFACE GLYCOPROTEIN LUTHERAN ANTIGEN CD239 ANTIGEN	Bcam	MGI Symbol	protein_coding	Basal cell adhesion molecule [Source:UniProtKB/Swiss-Prot;Acc:Q9R069]	BASAL CELL ADHESION MOLECULE PRECURSOR B CAM CELL SURFACE GLYCOPROTEIN LUTHERAN ANTIGEN CD239 ANTIGEN	NA	NA	NA	NA	NA
DMR_685	chr11	119026001	119027000	6.22162e-07	0.000685018	-25.36	0	1	1	0	ENSMUSG00000025577	NA	NA	NA	Cbx2	MGI Symbol	protein_coding	Chromobox protein homolog 2 [Source:UniProtKB/Swiss-Prot;Acc:P30658]		NA	NA	NA	NA	NA	NA	NA	NA	NA	NA
DMR_514	chr9	47241001	47242000	6.54487e-07	0.000709691	10.0987	0	0	0	1	NA	NA	-13907	ENSMUSG00000111669	NA	NA	NA	NA	NA	NA	NA	NA	NA	NA	Gm31698	MGI Symbol	lincRNA	predicted gene, 31698 [Source:MGI Symbol;Acc:MGI:5590857]
DMR_675	chr11	113740001	113741000	6.5353e-07	0.000709691	32.3034	1	0	1	0	ENSMUSG00000041598	ENSMUSG00000041598	NA	NA	Cdc42ep4	MGI Symbol	protein_coding	Cdc42 effector protein 4 [Source:UniProtKB/Swiss-Prot;Acc:Q9JM96]	CDC42 EFFECTOR 4 BINDER OF RHO GTPASES 4	Cdc42ep4	MGI Symbol	protein_coding	Cdc42 effector protein 4 [Source:UniProtKB/Swiss-Prot;Acc:Q9JM96]	CDC42 EFFECTOR 4 BINDER OF RHO GTPASES 4	NA	NA	NA	NA	NA
DMR_38	chr1	138939001	138940000	7.00221e-07	0.000742409	-17.7199	0	0	0	1	NA	NA	22904	ENSMUSG00000102365	NA	NA	NA	NA	NA	NA	NA	NA	NA	NA	Gm37045	MGI Symbol	TEC	predicted gene, 37045 [Source:MGI Symbol;Acc:MGI:5610273]
DMR_747	chr13	36941001	36942000	6.98073e-07	0.000742409	13.1182	0	0	1	0	ENSMUSG00000039109	NA	NA	NA	F13a1	MGI Symbol	protein_coding	Coagulation factor XIII A chain [Source:UniProtKB/Swiss-Prot;Acc:Q8BH61]	GLUTAMINE GAMMA GLUTAMYLTRANSFERASE EC_2.3.2.13 TRANSGLUTAMINASE TG TGASE TRANSGLUTAMINASE TGASE	NA	NA	NA	NA	NA	NA	NA	NA	NA	NA
DMR_780	chr14	43812001	43813000	6.9103e-07	0.000742409	-11.4763	1	1	1	0	ENSMUSG00000115354	ENSMUSG00000115354	NA	NA	AC154806.2	Clone-based (Ensembl) gene	lincRNA			AC154806.2	Clone-based (Ensembl) gene	lincRNA			NA	NA	NA	NA	NA
DMR_780	chr14	43812001	43813000	6.9103e-07	0.000742409	-11.4763	1	1	1	0	ENSMUSG00000115272	ENSMUSG00000115354	NA	NA	AC154806.1	Clone-based (Ensembl) gene	lincRNA			AC154806.2	Clone-based (Ensembl) gene	lincRNA			NA	NA	NA	NA	NA
DMR_568	chr10	40939001	40940000	7.41092e-07	0.000779965	-11.759	0	0	0	1	NA	NA	55176	ENSMUSG00000019831	NA	NA	NA	NA	NA	NA	NA	NA	NA	NA	Wasf1	MGI Symbol	protein_coding	WAS protein family, member 1 [Source:MGI Symbol;Acc:MGI:1890563]	WISKOTT ALDRICH SYNDROME FAMILY MEMBER 1 WASP FAMILY MEMBER 1 WAVE 1
DMR_204	chr4	107888001	107889000	7.7006e-07	0.000792961	21.6587	1	0	0	0	NA	ENSMUSG00000028608	-813	ENSMUSG00000028608	NA	NA	NA	NA	NA	0610037L13Rik	MGI Symbol	protein_coding	RIKEN cDNA 0610037L13 gene [Source:MGI Symbol;Acc:MGI:1921348]	AMBIGUOUS	0610037L13Rik	MGI Symbol	protein_coding	RIKEN cDNA 0610037L13 gene [Source:MGI Symbol;Acc:MGI:1921348]	AMBIGUOUS
DMR_918	chr19	5389001	5390000	7.99735e-07	0.000813253	10.3131	1	0	0	0	NA	ENSMUSG00000039148	-299	ENSMUSG00000039148	NA	NA	NA	NA	NA	Sart1	MGI Symbol	protein_coding	U4/U6.U5 tri-snRNP-associated protein 1 [Source:UniProtKB/Swiss-Prot;Acc:Q9Z315]	U4/U6 U5 TRI SNRNP ASSOCIATED 1 SQUAMOUS CELL CARCINOMA ANTIGEN RECOGNIZED BY T CELLS 1 SART 1 1	Sart1	MGI Symbol	protein_coding	U4/U6.U5 tri-snRNP-associated protein 1 [Source:UniProtKB/Swiss-Prot;Acc:Q9Z315]	U4/U6 U5 TRI SNRNP ASSOCIATED 1 SQUAMOUS CELL CARCINOMA ANTIGEN RECOGNIZED BY T CELLS 1 SART 1 1
DMR_935	chr19	53839001	53840000	8.24468e-07	0.000831051	10.4438	0	0	1	0	ENSMUSG00000043639	NA	NA	NA	Rbm20	MGI Symbol	protein_coding	RNA-binding protein 20 [Source:UniProtKB/Swiss-Prot;Acc:Q3UQS8]		NA	NA	NA	NA	NA	NA	NA	NA	NA	NA
DMR_388	chr7	19053001	19054000	8.41589e-07	0.000842376	-25.4573	1	1	1	0	ENSMUSG00000023118	ENSMUSG00000040866	NA	NA	Sympk	MGI Symbol	protein_coding	symplekin [Source:HGNC Symbol;Acc:HGNC:22935]	SYMPLEKIN	Rsph6a	MGI Symbol	protein_coding	radial spoke head 6 homolog A (Chlamydomonas) [Source:MGI Symbol;Acc:MGI:1927643]	RADIAL SPOKE HEAD HOMOLOG A RADIAL SPOKE HEAD	NA	NA	NA	NA	NA
DMR_501	chr9	19061001	19062000	9.1136e-07	0.000905877	-14.4064	0	0	0	1	NA	NA	25878	ENSMUSG00000045204	NA	NA	NA	NA	NA	NA	NA	NA	NA	NA	Olfr835	MGI Symbol	protein_coding	olfactory receptor 835 [Source:MGI Symbol;Acc:MGI:3030669]	OLFACTORY RECEPTOR 7G2 OST260 OLFACTORY RECEPTOR 19 13 OR19 13 OLFACTORY RECEPTOR OR19 6
DMR_267	chr5	21689001	21690000	9.1816e-07	0.000906342	-13.0615	1	1	1	0	ENSMUSG00000081242	ENSMUSG00000081242	NA	NA	Gm15719	MGI Symbol	processed_pseudogene	predicted gene 15719 [Source:MGI Symbol;Acc:MGI:3783161]		Gm15719	MGI Symbol	processed_pseudogene	predicted gene 15719 [Source:MGI Symbol;Acc:MGI:3783161]		NA	NA	NA	NA	NA
DMR_267	chr5	21689001	21690000	9.1816e-07	0.000906342	-13.0615	1	1	1	0	ENSMUSG00000044968	ENSMUSG00000081242	NA	NA	Napepld	MGI Symbol	protein_coding	N-acyl-phosphatidylethanolamine-hydrolyzing phospholipase D [Source:UniProtKB/Swiss-Prot;Acc:Q8BH82]	N ACYL PHOSPHATIDYLETHANOLAMINE HYDROLYZING PHOSPHOLIPASE D N ACYL PHOSPHATIDYLETHANOLAMINE PHOSPHOLIPASE D NAPE PLD NAPE HYDROLYZING PHOSPHOLIPASE D EC_3.1.4.54	Gm15719	MGI Symbol	processed_pseudogene	predicted gene 15719 [Source:MGI Symbol;Acc:MGI:3783161]		NA	NA	NA	NA	NA
DMR_509	chr9	41327001	41328000	9.42405e-07	0.000923903	-18.5137	1	1	1	0	ENSMUSG00000074415	ENSMUSG00000074415	NA	NA	2610203C20Rik	MGI Symbol	processed_transcript	RIKEN cDNA 2610203C20 gene [Source:MGI Symbol;Acc:MGI:1917705]		2610203C20Rik	MGI Symbol	processed_transcript	RIKEN cDNA 2610203C20 gene [Source:MGI Symbol;Acc:MGI:1917705]		NA	NA	NA	NA	NA
DMR_153	chr3	102016001	102017000	9.60922e-07	0.000935648	21.4412	0	0	0	1	NA	NA	5848	ENSMUSG00000048540	NA	NA	NA	NA	NA	NA	NA	NA	NA	NA	Nhlh2	MGI Symbol	protein_coding	nescient helix loop helix 2 [Source:MGI Symbol;Acc:MGI:97324]	HELIX LOOP HELIX 2 HEN 2 NESCIENT HELIX LOOP HELIX 2 NSCL 2
DMR_117	chr2	167784001	167785000	1.0166e-06	0.000967918	11.9045	0	0	0	1	NA	NA	1950	ENSMUSG00000087624	NA	NA	NA	NA	NA	NA	NA	NA	NA	NA	9230111E07Rik	MGI Symbol	lincRNA	RIKEN cDNA 9230111E07 gene [Source:MGI Symbol;Acc:MGI:1924998]
DMR_940	chrX	12878001	12879000	1.02111e-06	0.000967918	-18.9937	0	0	0	1	NA	NA	-7640	ENSMUSG00000077858	NA	NA	NA	NA	NA	NA	NA	NA	NA	NA	Gm25063	MGI Symbol	miRNA	predicted gene, 25063 [Source:MGI Symbol;Acc:MGI:5454840]
DMR_912	chr18	80614001	80615000	1.05154e-06	0.000981496	10.2265	0	0	1	0	ENSMUSG00000033016	NA	NA	NA	Nfatc1	MGI Symbol	protein_coding	nuclear factor of activated T cells, cytoplasmic, calcineurin dependent 1 [Source:MGI Symbol;Acc:MGI:102469]	NUCLEAR FACTOR OF ACTIVATED T CELLS CYTOPLASMIC 1 NF ATC1 NFATC1 NFAT TRANSCRIPTION COMPLEX CYTOSOLIC COMPONENT NF ATC NFATC	NA	NA	NA	NA	NA	NA	NA	NA	NA	NA
DMR_695	chr12	19244001	19245000	1.11276e-06	0.00101448	-14.1592	0	0	0	1	NA	NA	25921	ENSMUSG00000113110	NA	NA	NA	NA	NA	NA	NA	NA	NA	NA	Gm48528	MGI Symbol	processed_pseudogene	predicted gene, 48528 [Source:MGI Symbol;Acc:MGI:6098067]
DMR_233	chr4	136687001	136688000	1.13158e-06	0.00102511	25.7913	0	0	1	0	ENSMUSG00000028664	NA	NA	NA	Ephb2	MGI Symbol	protein_coding	Ephrin type-B receptor 2 [Source:UniProtKB/Swiss-Prot;Acc:P54763]	EPHRIN TYPE B RECEPTOR 2 PRECURSOR EC_2.7.10.1 TYROSINE KINASE TYROSINE KINASE EPH 3 TYROSINE KINASE RECEPTOR 3	NA	NA	NA	NA	NA	NA	NA	NA	NA	NA
DMR_202	chr4	106800001	106801000	1.14717e-06	0.0010327	-12.7797	1	1	1	0	ENSMUSG00000034853	ENSMUSG00000034853	NA	NA	Acot11	MGI Symbol	protein_coding	acyl-CoA thioesterase 11 [Source:MGI Symbol;Acc:MGI:1913736]	ACYL COENZYME A THIOESTERASE 11 ACYL COA THIOESTERASE 11 EC_3.1.2.- ACYL COA THIOESTER HYDROLASE 11 ADIPOSE ASSOCIATED THIOESTERASE BROWN FAT INDUCIBLE THIOESTERASE BFIT	Acot11	MGI Symbol	protein_coding	acyl-CoA thioesterase 11 [Source:MGI Symbol;Acc:MGI:1913736]	ACYL COENZYME A THIOESTERASE 11 ACYL COA THIOESTERASE 11 EC_3.1.2.- ACYL COA THIOESTER HYDROLASE 11 ADIPOSE ASSOCIATED THIOESTERASE BROWN FAT INDUCIBLE THIOESTERASE BFIT	NA	NA	NA	NA	NA
DMR_488	chr8	120557001	120558000	1.19384e-06	0.00105267	-29.9163	0	0	1	0	ENSMUSG00000092329	NA	NA	NA	Gm20388	MGI Symbol	protein_coding	predicted gene 20388 [Source:MGI Symbol;Acc:MGI:5141853]	POLYPEPTIDE N ACETYLGALACTOSAMINYLTRANSFERASE 2 EC_2.4.1.41 POLYPEPTIDE GALNAC TRANSFERASE 2 GALNAC T2 PP GANTASE 2 UDP ACETYLGALACTOSAMINYLTRANSFERASE 2 UDP GALNAC:POLYPEPTIDE N ACETYLGALACTOSAMINYLTRANSFERASE 2 [CONTAINS POLYPEPTIDE N ACETYLGALACTOSAMINYLTRANSFERASE 2 SOLUBLE FORM]	NA	NA	NA	NA	NA	NA	NA	NA	NA	NA
DMR_488	chr8	120557001	120558000	1.19384e-06	0.00105267	-29.9163	0	0	1	0	ENSMUSG00000031822	NA	NA	NA	Gse1	MGI Symbol	protein_coding	tic suppressor element 1 [Source:UniProtKB/Swiss-Prot;Acc:Q3U3C9]	UNCHARACTERIZED	NA	NA	NA	NA	NA	NA	NA	NA	NA	NA
DMR_850	chr16	35691001	35692000	1.27586e-06	0.00110778	17.6304	0	0	0	1	NA	NA	28532	ENSMUSG00000052133	NA	NA	NA	NA	NA	NA	NA	NA	NA	NA	Sema5b	MGI Symbol	protein_coding	Semaphorin-5B [Source:UniProtKB/Swiss-Prot;Acc:Q60519]	SEMAPHORIN 5B
DMR_799	chr14	103688001	103689000	1.34142e-06	0.00115665	13.4639	0	1	1	0	ENSMUSG00000055717	NA	NA	NA	Slain1	MGI Symbol	protein_coding	SLAIN motif-containing protein 1 [Source:UniProtKB/Swiss-Prot;Acc:Q68FF7]	SLAIN MOTIF CONTAINING	NA	NA	NA	NA	NA	NA	NA	NA	NA	NA
DMR_371	chr7	16242001	16243000	1.47579e-06	0.00125736	-16.1874	1	1	1	0	ENSMUSG00000074361	ENSMUSG00000074361	NA	NA	C5ar2	MGI Symbol	protein_coding	complement component 5a receptor 2 [Source:HGNC Symbol;Acc:HGNC:4527]	RECEPTOR	C5ar2	MGI Symbol	protein_coding	complement component 5a receptor 2 [Source:HGNC Symbol;Acc:HGNC:4527]	RECEPTOR	NA	NA	NA	NA	NA
DMR_424	chr7	60500001	60501000	1.51523e-06	0.00127577	13.9623	0	0	0	1	NA	NA	-142891	ENSMUSG00000109447	NA	NA	NA	NA	NA	NA	NA	NA	NA	NA	Gm3198	MGI Symbol	processed_pseudogene	predicted gene 3198 [Source:MGI Symbol;Acc:MGI:3781377]
DMR_696	chr12	20815001	20816000	1.55388e-06	0.0012931	19.1	1	1	1	0	ENSMUSG00000091071	ENSMUSG00000091071	NA	NA	1700030C10Rik	MGI Symbol	transcribed_unprocessed_pseudogene	RIKEN cDNA 1700030C10 gene [Source:MGI Symbol;Acc:MGI:1916763]		1700030C10Rik	MGI Symbol	transcribed_unprocessed_pseudogene	RIKEN cDNA 1700030C10 gene [Source:MGI Symbol;Acc:MGI:1916763]		NA	NA	NA	NA	NA
DMR_696	chr12	20815001	20816000	1.55388e-06	0.0012931	19.1	1	1	1	0	ENSMUSG00000099759	ENSMUSG00000099759	NA	NA	1700030C10Rik	MGI Symbol	processed_transcript	RIKEN cDNA 1700030C10 gene [Source:MGI Symbol;Acc:MGI:1916763]		1700030C10Rik	MGI Symbol	processed_transcript	RIKEN cDNA 1700030C10 gene [Source:MGI Symbol;Acc:MGI:1916763]		NA	NA	NA	NA	NA
DMR_696	chr12	20815001	20816000	1.55388e-06	0.0012931	19.1	1	1	1	0	ENSMUSG00000099759	ENSMUSG00000091071	NA	NA	1700030C10Rik	MGI Symbol	processed_transcript	RIKEN cDNA 1700030C10 gene [Source:MGI Symbol;Acc:MGI:1916763]		1700030C10Rik	MGI Symbol	transcribed_unprocessed_pseudogene	RIKEN cDNA 1700030C10 gene [Source:MGI Symbol;Acc:MGI:1916763]		NA	NA	NA	NA	NA
DMR_696	chr12	20815001	20816000	1.55388e-06	0.0012931	19.1	1	1	1	0	ENSMUSG00000091071	ENSMUSG00000099759	NA	NA	1700030C10Rik	MGI Symbol	transcribed_unprocessed_pseudogene	RIKEN cDNA 1700030C10 gene [Source:MGI Symbol;Acc:MGI:1916763]		1700030C10Rik	MGI Symbol	processed_transcript	RIKEN cDNA 1700030C10 gene [Source:MGI Symbol;Acc:MGI:1916763]		NA	NA	NA	NA	NA
DMR_790	chr14	78659001	78660000	1.54499e-06	0.0012931	-11.9856	0	0	1	0	ENSMUSG00000034731	NA	NA	NA	Dgkh	MGI Symbol	protein_coding	diacylglycerol kinase eta [Source:HGNC Symbol;Acc:HGNC:2854]	DIACYLGLYCEROL KINASE ETA DAG KINASE ETA EC_2.7.1.107 DIGLYCERIDE KINASE ETA DGK ETA	NA	NA	NA	NA	NA	NA	NA	NA	NA	NA
DMR_23	chr1	84275001	84276000	1.57527e-06	0.00130332	-11.2994	0	0	1	0	ENSMUSG00000045658	NA	NA	NA	Pid1	MGI Symbol	protein_coding	PTB-containing, cubilin and LRP1-interacting protein [Source:UniProtKB/Swiss-Prot;Acc:Q3UBG2]	PTB CONTAINING CUBILIN AND LRP1 INTERACTING P CLI1 PHOSPHOTYROSINE INTERACTION DOMAIN CONTAINING 1	NA	NA	NA	NA	NA	NA	NA	NA	NA	NA
DMR_242	chr4	141132001	141133000	1.63547e-06	0.00131512	-25.1095	0	0	1	0	ENSMUSG00000040842	NA	NA	NA	Szrd1	MGI Symbol	protein_coding	SUZ domain-containing protein 1 [Source:UniProtKB/Swiss-Prot;Acc:Q6NXN1]	SUZ DOMAIN CONTAINING 1	NA	NA	NA	NA	NA	NA	NA	NA	NA	NA
DMR_268	chr5	25957001	25958000	1.71965e-06	0.00135989	23.9924	1	1	0	0	ENSMUSG00000104651	ENSMUSG00000095550	NA	NA	Gm21168	MGI Symbol	processed_pseudogene	predicted gene, 21168 [Source:MGI Symbol;Acc:MGI:5434523]		Gm21671	MGI Symbol	protein_coding		AMBIGUOUS	NA	NA	NA	NA	NA
DMR_647	chr11	70544001	70545000	1.71934e-06	0.00135989	18.1379	0	1	1	0	ENSMUSG00000020828	NA	NA	NA	Pld2	MGI Symbol	protein_coding	Phospholipase D2 [Source:UniProtKB/Swiss-Prot;Acc:P97813]	PHOSPHOLIPASE D2 PLD 2 EC_3.1.4.4 CHOLINE PHOSPHATASE 2 PHOSPHATIDYLCHOLINE HYDROLYZING PHOSPHOLIPASE D2	NA	NA	NA	NA	NA	NA	NA	NA	NA	NA
DMR_407	chr7	24408001	24409000	1.81129e-06	0.00142449	-10.197	0	1	1	0	ENSMUSG00000002210	NA	NA	NA	Smg9	MGI Symbol	protein_coding	Protein SMG9 [Source:UniProtKB/Swiss-Prot;Acc:Q9DB90]		NA	NA	NA	NA	NA	NA	NA	NA	NA	NA
DMR_99	chr2	151706001	151707000	2.17857e-06	0.00167649	11.1374	0	1	1	0	ENSMUSG00000044364	NA	NA	NA	Tmem74b	MGI Symbol	protein_coding	transmembrane protein 74B [Source:MGI Symbol;Acc:MGI:1918629]	TRANSMEMBRANE 74	NA	NA	NA	NA	NA	NA	NA	NA	NA	NA
DMR_866	chr17	14094001	14095000	2.22997e-06	0.00170687	-32.4071	0	0	0	1	NA	NA	11451	ENSMUSG00000099476	NA	NA	NA	NA	NA	NA	NA	NA	NA	NA	4930488N24Rik	MGI Symbol	unprocessed_pseudogene	RIKEN cDNA 4930488N24 gene [Source:MGI Symbol;Acc:MGI:1922261]
DMR_455	chr8	15384001	15385000	2.31786e-06	0.00175536	11.0884	0	0	0	1	NA	NA	8364	ENSMUSG00000109748	NA	NA	NA	NA	NA	NA	NA	NA	NA	NA	Gm35392	MGI Symbol	lincRNA	predicted gene, 35392 [Source:MGI Symbol;Acc:MGI:5594551]
DMR_307	chr5	135904001	135905000	2.35889e-06	0.00177703	-12.0283	0	0	0	1	NA	NA	-7516	ENSMUSG00000105047	NA	NA	NA	NA	NA	NA	NA	NA	NA	NA	Gm42533	MGI Symbol	processed_pseudogene	predicted gene 42533 [Source:MGI Symbol;Acc:MGI:5662670]
DMR_277	chr5	65452001	65453000	2.42261e-06	0.00180603	-10.3175	0	0	1	0	ENSMUSG00000105835	NA	NA	NA	Gm43552	MGI Symbol	protein_coding			NA	NA	NA	NA	NA	NA	NA	NA	NA	NA
DMR_277	chr5	65452001	65453000	2.42261e-06	0.00180603	-10.3175	0	0	1	0	ENSMUSG00000037822	NA	NA	NA	Smim14	MGI Symbol	protein_coding	Small integral membrane protein 14 [Source:UniProtKB/Swiss-Prot;Acc:Q91VT8]	SMALL INTEGRAL MEMBRANE 14	NA	NA	NA	NA	NA	NA	NA	NA	NA	NA
DMR_755	chr13	55428001	55429000	2.48288e-06	0.00183187	10.6393	1	0	0	0	NA	ENSMUSG00000021492	-1209	ENSMUSG00000021492	NA	NA	NA	NA	NA	F12	MGI Symbol	protein_coding	Coagulation factor XII Coagulation factor XIIa heavy chain Coagulation factor XIIa light chain [Source:UniProtKB/Swiss-Prot;Acc:Q80YC5]	COAGULATION FACTOR XII PRECURSOR EC_3.4.21.38 HAGEMAN FACTOR HAF [CONTAINS COAGULATION FACTOR XIIA HEAVY CHAIN; COAGULATION FACTOR XIIA LIGHT	F12	MGI Symbol	protein_coding	Coagulation factor XII Coagulation factor XIIa heavy chain Coagulation factor XIIa light chain [Source:UniProtKB/Swiss-Prot;Acc:Q80YC5]	COAGULATION FACTOR XII PRECURSOR EC_3.4.21.38 HAGEMAN FACTOR HAF [CONTAINS COAGULATION FACTOR XIIA HEAVY CHAIN; COAGULATION FACTOR XIIA LIGHT
DMR_169	chr4	12264001	12265000	2.49619e-06	0.00183225	-10.6753	0	0	0	1	NA	NA	-6399	ENSMUSG00000085909	NA	NA	NA	NA	NA	NA	NA	NA	NA	NA	Gm11846	MGI Symbol	lincRNA	predicted gene 11846 [Source:MGI Symbol;Acc:MGI:3651794]
DMR_9	chr1	34765001	34766000	2.67839e-06	0.00193761	-12.5541	0	0	1	0	ENSMUSG00000037509	NA	NA	NA	Arhgef4	MGI Symbol	protein_coding	Rho guanine nucleotide exchange factor 4 [Source:UniProtKB/Swiss-Prot;Acc:Q7TNR9]	RHO GUANINE NUCLEOTIDE EXCHANGE FACTOR 4 APC STIMULATED GUANINE NUCLEOTIDE EXCHANGE FACTOR ASEF	NA	NA	NA	NA	NA	NA	NA	NA	NA	NA
DMR_209	chr4	114682001	114683000	2.71362e-06	0.00194758	11.1019	0	0	1	0	ENSMUSG00000085870	NA	NA	NA	Gm12829	MGI Symbol	lincRNA	predicted gene 12829 [Source:MGI Symbol;Acc:MGI:3650003]		NA	NA	NA	NA	NA	NA	NA	NA	NA	NA
DMR_784	chr14	58036001	58037000	2.82728e-06	0.00200336	31.2024	0	0	0	1	NA	NA	12824	ENSMUSG00000114918	NA	NA	NA	NA	NA	NA	NA	NA	NA	NA	Gm9012	MGI Symbol	processed_pseudogene	predicted gene 9012 [Source:MGI Symbol;Acc:MGI:3646932]
DMR_18	chr1	58937001	58938000	2.87045e-06	0.00200419	-17.5794	0	0	1	0	ENSMUSG00000026028	NA	NA	NA	Trak2	MGI Symbol	protein_coding	trafficking protein, kinesin binding 2 [Source:MGI Symbol;Acc:MGI:1918077]	TRAFFICKING KINESIN BINDING 2 AMYOTROPHIC LATERAL SCLEROSIS 2 CHROMOSOMAL REGION CANDIDATE GENE 3	NA	NA	NA	NA	NA	NA	NA	NA	NA	NA
DMR_533	chr9	86199001	86200000	2.84948e-06	0.00200419	-13.0835	0	0	0	1	NA	NA	-22987	ENSMUSG00000111418	NA	NA	NA	NA	NA	NA	NA	NA	NA	NA	Gm18016	MGI Symbol	processed_pseudogene	predicted gene, 18016 [Source:MGI Symbol;Acc:MGI:5010201]
DMR_513	chr9	44154001	44155000	2.90409e-06	0.00201783	25.1486	1	1	1	0	ENSMUSG00000034342	ENSMUSG00000034342	NA	NA	Cbl	MGI Symbol	protein_coding	E3 ubiquitin-protein ligase CBL [Source:UniProtKB/Swiss-Prot;Acc:P22682]	E3 UBIQUITIN LIGASE CBL EC_2.3.2.27 CASITAS B LINEAGE LYMPHOMA PROTO ONCOGENE PROTO ONCOGENE C CBL RING TYPE E3 UBIQUITIN TRANSFERASE CBL SIGNAL TRANSDUCTION CBL	Cbl	MGI Symbol	protein_coding	E3 ubiquitin-protein ligase CBL [Source:UniProtKB/Swiss-Prot;Acc:P22682]	E3 UBIQUITIN LIGASE CBL EC_2.3.2.27 CASITAS B LINEAGE LYMPHOMA PROTO ONCOGENE PROTO ONCOGENE C CBL RING TYPE E3 UBIQUITIN TRANSFERASE CBL SIGNAL TRANSDUCTION CBL	NA	NA	NA	NA	NA
DMR_946	chrX	52566001	52567000	2.93569e-06	0.00202993	-18.2146	0	0	1	0	ENSMUSG00000055653	NA	NA	NA	Gpc3	MGI Symbol	protein_coding	glypican 3 [Source:MGI Symbol;Acc:MGI:104903]	GLYPICAN SECRETED GLYPICAN	NA	NA	NA	NA	NA	NA	NA	NA	NA	NA
DMR_944	chrX	47836001	47837000	2.99916e-06	0.00205398	-29.6313	0	0	1	0	ENSMUSG00000031099	NA	NA	NA	Smarca1	MGI Symbol	protein_coding	Mus musculus SWI/SNF related, matrix associated, actin dependent regulator of chromatin, subfamily a, member 1 (Smarca1), transcript variant 3, mRNA. [Source:RefSeq mRNA;Acc:NM_001358618]	PROBABLE GLOBAL TRANSCRIPTION ACTIVATOR SN EC_3.6.4.- ATP DEPENDENT HELICASE SMARCA1 NUCLEOSOME REMODELING FACTOR SUBUNIT SNF2L SWI/SNF RELATED MATRIX ASSOCIATED ACTIN DEPENDENT REGULATOR OF CHROMATIN SUBFAMILY A MEMBER 1	NA	NA	NA	NA	NA	NA	NA	NA	NA	NA
DMR_171	chr4	28734001	28735000	3.14493e-06	0.00212579	19.5465	0	0	0	1	NA	NA	-78131	ENSMUSG00000028289	NA	NA	NA	NA	NA	NA	NA	NA	NA	NA	Epha7	MGI Symbol	protein_coding	Ephrin type-A receptor 7 [Source:UniProtKB/Swiss-Prot;Acc:Q61772]	EPHRIN TYPE A RECEPTOR 7 PRECURSOR EC_2.7.10.1 EPH HOMOLOGY KINASE 3 EHK 3
DMR_201	chr4	101095001	101096000	3.24968e-06	0.00218375	15.4646	0	0	1	0	ENSMUSG00000035275	NA	NA	NA	Raver2	MGI Symbol	protein_coding	Ribonucleoprotein PTB-binding 2 [Source:UniProtKB/Swiss-Prot;Acc:Q7TPD6]	RIBONUCLEOPROTEIN PTB BINDING 2 RAVER 2	NA	NA	NA	NA	NA	NA	NA	NA	NA	NA
DMR_756	chr13	56167001	56168000	3.38991e-06	0.00226734	-15	1	1	0	0	ENSMUSG00000077799	ENSMUSG00000077799	NA	NA	Gm25148	MGI Symbol	snoRNA	predicted gene, 25148 [Source:MGI Symbol;Acc:MGI:5454925]		Gm25148	MGI Symbol	snoRNA	predicted gene, 25148 [Source:MGI Symbol;Acc:MGI:5454925]		NA	NA	NA	NA	NA
DMR_282	chr5	99226001	99227000	3.43529e-06	0.002287	17.1207	0	0	1	0	ENSMUSG00000089809	NA	NA	NA	Rasgef1b	MGI Symbol	protein_coding	Ras-GEF domain-containing family member 1B [Source:UniProtKB/Swiss-Prot;Acc:Q8JZL7]	RAS GEF DOMAIN CONTAINING FAMILY MEMBER 1B	NA	NA	NA	NA	NA	NA	NA	NA	NA	NA
DMR_559	chr10	5298001	5299000	3.68817e-06	0.00240633	19.4527	0	1	1	0	ENSMUSG00000096054	NA	NA	NA	Syne1	MGI Symbol	protein_coding	Mus musculus spectrin repeat containing, nuclear envelope 1 (Syne1), transcript variant 5, mRNA. [Source:RefSeq mRNA;Acc:NM_001347732]	NESPRIN 1 ENAPTIN KASH DOMAIN CONTAINING 1 KASH1 MYOCYTE NUCLEAR ENVELOPE 1 MYNE 1 NUCLEAR ENVELOPE SPECTRIN REPEAT 1 SYNAPTIC NUCLEAR ENVELOPE 1 SYNE 1	NA	NA	NA	NA	NA	NA	NA	NA	NA	NA
DMR_672	chr11	105164001	105165000	3.6697e-06	0.00240633	14.3404	0	1	0	0	ENSMUSG00000081965	NA	NA	NA	Gm11620	MGI Symbol	processed_pseudogene	predicted gene 11620 [Source:MGI Symbol;Acc:MGI:3650770]		NA	NA	NA	NA	NA	NA	NA	NA	NA	NA
DMR_867	chr17	15930001	15931000	3.7119e-06	0.00240633	10.05	0	0	0	1	NA	NA	-92347	ENSMUSG00000096849	NA	NA	NA	NA	NA	NA	NA	NA	NA	NA	Gm25598	MGI Symbol	snRNA	predicted gene, 25598 [Source:MGI Symbol;Acc:MGI:5455375]
DMR_844	chr16	24392001	24393000	3.76167e-06	0.00242533	-12.5332	1	1	0	0	ENSMUSG00000097867	ENSMUSG00000033306	NA	NA	Lppos	MGI Symbol	lincRNA	LIM domain containing preferred translocation partner in lipoma, opposite strand [Source:MGI Symbol;Acc:MGI:1916091]		Lpp	MGI Symbol	protein_coding	Lipoma-preferred partner homolog [Source:UniProtKB/Swiss-Prot;Acc:Q8BFW7]	LIPOMA PREFERRED PARTNER	NA	NA	NA	NA	NA
DMR_429	chr7	80438001	80439000	3.84136e-06	0.00245459	-32.9121	0	0	0	1	NA	NA	8793	ENSMUSG00000081664	NA	NA	NA	NA	NA	NA	NA	NA	NA	NA	Gm15544	MGI Symbol	processed_pseudogene	predicted gene 15544 [Source:MGI Symbol;Acc:MGI:3782993]
DMR_631	chr11	46286001	46287000	3.86153e-06	0.00245651	19.6162	0	1	1	0	ENSMUSG00000020340	NA	NA	NA	Cyfip2	MGI Symbol	protein_coding	Cytoplasmic FMR1-interacting protein 2 [Source:UniProtKB/Swiss-Prot;Acc:Q5SQX6]	CYTOPLASMIC FMR1 INTERACTING	NA	NA	NA	NA	NA	NA	NA	NA	NA	NA
DMR_25	chr1	88428001	88429000	3.88418e-06	0.00245999	-13.9875	0	0	0	1	NA	NA	20597	ENSMUSG00000026295	NA	NA	NA	NA	NA	NA	NA	NA	NA	NA	Spp2	MGI Symbol	protein_coding	secreted phosphoprotein 2 [Source:MGI Symbol;Acc:MGI:1922646]	SECRETED PHOSPHOPROTEIN 24 PRECURSOR SPP 24 SECRETED PHOSPHOPROTEIN 2
DMR_168	chr3	153033001	153034000	4.12186e-06	0.00256512	29.8912	0	0	0	1	NA	NA	-50756	ENSMUSG00000039037	NA	NA	NA	NA	NA	NA	NA	NA	NA	NA	St6galnac5	MGI Symbol	protein_coding	ST6 (alpha-N-acetyl-neuraminyl-2,3-beta-galactosyl-1,3)-N-acetylgalactosaminide alpha-2,6-sialyltransferase 5 [Source:MGI Symbol;Acc:MGI:1349471]	ALPHA N ACETYLGALACTOSAMINIDE ALPHA 2 6 SIALYLTRANSFERASE 5 EC_2.4.99.- GD1 ALPHA SYNTHASE GALNAC ALPHA 2 6 SIALYLTRANSFERASE V ST6GALNAC V ST6GALNACV SIALYLTRANSFERASE 7E SIAT7 E
DMR_729	chr12	105733001	105734000	4.11475e-06	0.00256512	-26.1369	0	1	1	0	ENSMUSG00000041323	NA	NA	NA	Ak7	MGI Symbol	protein_coding	adenylate kinase 7 [Source:HGNC Symbol;Acc:HGNC:20091]	ADENYLATE KINASE 7 AK 7 EC_2.7.4.3 EC_2.7.4.- 6 ATP AMP TRANSPHOSPHORYLASE 7	NA	NA	NA	NA	NA	NA	NA	NA	NA	NA
DMR_897	chr18	36664001	36665000	4.16519e-06	0.00257319	-11.328	1	1	1	0	ENSMUSG00000090264	ENSMUSG00000090264	NA	NA	Eif4ebp3	MGI Symbol	protein_coding	eukaryotic translation initiation factor 4E binding protein 3 [Source:MGI Symbol;Acc:MGI:1270847]	EUKARYOTIC TRANSLATION INITIATION FACTOR 4E BINDING 3 4E BP3 EIF4E BINDING 3	Eif4ebp3	MGI Symbol	protein_coding	eukaryotic translation initiation factor 4E binding protein 3 [Source:MGI Symbol;Acc:MGI:1270847]	EUKARYOTIC TRANSLATION INITIATION FACTOR 4E BINDING 3 4E BP3 EIF4E BINDING 3	NA	NA	NA	NA	NA
DMR_897	chr18	36664001	36665000	4.16519e-06	0.00257319	-11.328	1	1	1	0	ENSMUSG00000024483	ENSMUSG00000090264	NA	NA	Ankhd1	MGI Symbol	protein_coding	ankyrin repeat and KH domain containing 1 [Source:MGI Symbol;Acc:MGI:1921733]	ANKYRIN REPEAT DOMAIN CONTAINING 17 GENE TRAP ANKYRIN REPEAT	Eif4ebp3	MGI Symbol	protein_coding	eukaryotic translation initiation factor 4E binding protein 3 [Source:MGI Symbol;Acc:MGI:1270847]	EUKARYOTIC TRANSLATION INITIATION FACTOR 4E BINDING 3 4E BP3 EIF4E BINDING 3	NA	NA	NA	NA	NA
DMR_443	chr7	137358001	137359000	4.26299e-06	0.00261879	-18.1479	0	0	0	1	NA	NA	-11836	ENSMUSG00000109843	NA	NA	NA	NA	NA	NA	NA	NA	NA	NA	Gm17841	MGI Symbol	processed_pseudogene	predicted gene, 17841 [Source:MGI Symbol;Acc:MGI:5010026]
DMR_588	chr10	80606001	80607000	4.36781e-06	0.00264975	10.7881	1	1	1	0	ENSMUSG00000113949	ENSMUSG00000035370	NA	NA	Scamp4	MGI Symbol	protein_coding	secretory carrier membrane protein 4 [Source:MGI Symbol;Acc:MGI:1928947]	SECRETORY CARRIER ASSOCIATED MEMBRANE 4 SECRETORY CARRIER MEMBRANE 4	Adat3	MGI Symbol	protein_coding	Probable inactive tRNA-specific adenosine deaminase-like protein 3 [Source:UniProtKB/Swiss-Prot;Acc:Q6PAT0]	PROBABLE INACTIVE TRNA SPECIFIC ADENOSINE DEAMINASE 3 TRNA SPECIFIC ADENOSINE 34 DEAMINASE SUBUNIT ADAT3	NA	NA	NA	NA	NA
DMR_588	chr10	80606001	80607000	4.36781e-06	0.00264975	10.7881	1	1	1	0	ENSMUSG00000113640	ENSMUSG00000099283	NA	NA	Adat3	MGI Symbol	protein_coding	Probable inactive tRNA-specific adenosine deaminase-like protein 3 [Source:UniProtKB/Swiss-Prot;Acc:Q6PAT0]	PROBABLE INACTIVE TRNA SPECIFIC ADENOSINE DEAMINASE 3 TRNA SPECIFIC ADENOSINE 34 DEAMINASE SUBUNIT ADAT3	Mir6912	MGI Symbol	miRNA	microRNA 6912 [Source:MGI Symbol;Acc:MGI:5531372]		NA	NA	NA	NA	NA
DMR_588	chr10	80606001	80607000	4.36781e-06	0.00264975	10.7881	1	1	1	0	ENSMUSG00000113949	ENSMUSG00000099283	NA	NA	Scamp4	MGI Symbol	protein_coding	secretory carrier membrane protein 4 [Source:MGI Symbol;Acc:MGI:1928947]	SECRETORY CARRIER ASSOCIATED MEMBRANE 4 SECRETORY CARRIER MEMBRANE 4	Mir6912	MGI Symbol	miRNA	microRNA 6912 [Source:MGI Symbol;Acc:MGI:5531372]		NA	NA	NA	NA	NA
DMR_588	chr10	80606001	80607000	4.36781e-06	0.00264975	10.7881	1	1	1	0	ENSMUSG00000113640	ENSMUSG00000035370	NA	NA	Adat3	MGI Symbol	protein_coding	Probable inactive tRNA-specific adenosine deaminase-like protein 3 [Source:UniProtKB/Swiss-Prot;Acc:Q6PAT0]	PROBABLE INACTIVE TRNA SPECIFIC ADENOSINE DEAMINASE 3 TRNA SPECIFIC ADENOSINE 34 DEAMINASE SUBUNIT ADAT3	Adat3	MGI Symbol	protein_coding	Probable inactive tRNA-specific adenosine deaminase-like protein 3 [Source:UniProtKB/Swiss-Prot;Acc:Q6PAT0]	PROBABLE INACTIVE TRNA SPECIFIC ADENOSINE DEAMINASE 3 TRNA SPECIFIC ADENOSINE 34 DEAMINASE SUBUNIT ADAT3	NA	NA	NA	NA	NA
DMR_588	chr10	80606001	80607000	4.36781e-06	0.00264975	10.7881	1	1	1	0	ENSMUSG00000035370	ENSMUSG00000099283	NA	NA	Adat3	MGI Symbol	protein_coding	Probable inactive tRNA-specific adenosine deaminase-like protein 3 [Source:UniProtKB/Swiss-Prot;Acc:Q6PAT0]	PROBABLE INACTIVE TRNA SPECIFIC ADENOSINE DEAMINASE 3 TRNA SPECIFIC ADENOSINE 34 DEAMINASE SUBUNIT ADAT3	Mir6912	MGI Symbol	miRNA	microRNA 6912 [Source:MGI Symbol;Acc:MGI:5531372]		NA	NA	NA	NA	NA
DMR_588	chr10	80606001	80607000	4.36781e-06	0.00264975	10.7881	1	1	1	0	ENSMUSG00000035370	ENSMUSG00000035370	NA	NA	Adat3	MGI Symbol	protein_coding	Probable inactive tRNA-specific adenosine deaminase-like protein 3 [Source:UniProtKB/Swiss-Prot;Acc:Q6PAT0]	PROBABLE INACTIVE TRNA SPECIFIC ADENOSINE DEAMINASE 3 TRNA SPECIFIC ADENOSINE 34 DEAMINASE SUBUNIT ADAT3	Adat3	MGI Symbol	protein_coding	Probable inactive tRNA-specific adenosine deaminase-like protein 3 [Source:UniProtKB/Swiss-Prot;Acc:Q6PAT0]	PROBABLE INACTIVE TRNA SPECIFIC ADENOSINE DEAMINASE 3 TRNA SPECIFIC ADENOSINE 34 DEAMINASE SUBUNIT ADAT3	NA	NA	NA	NA	NA
DMR_723	chr12	85662001	85663000	4.36893e-06	0.00264975	18.3364	1	1	1	0	ENSMUSG00000113249	ENSMUSG00000113249	NA	NA	Gm33312	MGI Symbol	processed_pseudogene	predicted gene, 33312 [Source:MGI Symbol;Acc:MGI:5592471]		Gm33312	MGI Symbol	processed_pseudogene	predicted gene, 33312 [Source:MGI Symbol;Acc:MGI:5592471]		NA	NA	NA	NA	NA
DMR_736	chr12	111323001	111324000	4.4961e-06	0.00269265	-13.6447	0	1	1	0	ENSMUSG00000021279	NA	NA	NA	Cdc42bpb	MGI Symbol	protein_coding	CDC42 binding protein kinase beta [Source:MGI Symbol;Acc:MGI:2136459]		NA	NA	NA	NA	NA	NA	NA	NA	NA	NA
DMR_120	chr2	169112001	169113000	4.5158e-06	0.00269318	-17.8002	0	0	0	1	NA	NA	5550	ENSMUSG00000086238	NA	NA	NA	NA	NA	NA	NA	NA	NA	NA	Gm14258	MGI Symbol	lincRNA	predicted gene 14258 [Source:MGI Symbol;Acc:MGI:3652141]
DMR_30	chr1	113682001	113683000	4.69776e-06	0.00276711	15.7143	0	0	0	1	NA	NA	35048	ENSMUSG00000084546	NA	NA	NA	NA	NA	NA	NA	NA	NA	NA	Gm24937	MGI Symbol	snoRNA	predicted gene, 24937 [Source:MGI Symbol;Acc:MGI:5454714]
DMR_950	chrX	74879001	74880000	4.77933e-06	0.00278205	-30.7971	0	0	0	1	NA	NA	-6567	ENSMUSG00000080193	NA	NA	NA	NA	NA	NA	NA	NA	NA	NA	Gm14756	MGI Symbol	processed_pseudogene	predicted gene 14756 [Source:MGI Symbol;Acc:MGI:3705579]
DMR_968	chrX	145142001	145143000	4.78144e-06	0.00278205	14.7404	0	0	0	1	NA	NA	-17477	ENSMUSG00000077230	NA	NA	NA	NA	NA	NA	NA	NA	NA	NA	Gm25097	MGI Symbol	snRNA	predicted gene, 25097 [Source:MGI Symbol;Acc:MGI:5454874]
DMR_273	chr5	50473001	50474000	5.04389e-06	0.00292288	-10.6358	0	0	1	0	ENSMUSG00000105423	NA	NA	NA	Gm36814	MGI Symbol	processed_transcript	predicted gene, 36814 [Source:MGI Symbol;Acc:MGI:5595973]		NA	NA	NA	NA	NA	NA	NA	NA	NA	NA
DMR_265	chr5	16576001	16577000	5.36013e-06	0.00307745	21.8329	0	1	1	0	ENSMUSG00000028864	NA	NA	NA	Hgf	MGI Symbol	protein_coding	Hepatocyte growth factor Hepatocyte growth factor alpha chain Hepatocyte growth factor beta chain [Source:UniProtKB/Swiss-Prot;Acc:Q08048]		NA	NA	NA	NA	NA	NA	NA	NA	NA	NA
DMR_418	chr7	36486001	36487000	5.63739e-06	0.00316432	12.3121	0	0	0	1	NA	NA	55392	ENSMUSG00000093216	NA	NA	NA	NA	NA	NA	NA	NA	NA	NA	Gm25247	MGI Symbol	miRNA	predicted gene, 25247 [Source:MGI Symbol;Acc:MGI:5455024]
DMR_709	chr12	54793001	54794000	5.6359e-06	0.00316432	-14.3315	0	0	1	0	ENSMUSG00000005656	NA	NA	NA	Snx6	MGI Symbol	protein_coding	Sorting nexin-6 Sorting nexin-6, N-terminally processed [Source:UniProtKB/Swiss-Prot;Acc:Q6P8X1]	SORTING NEXIN SORTING NEXIN 6 N TERMINALLY PROCESSED]	NA	NA	NA	NA	NA	NA	NA	NA	NA	NA
DMR_952	chrX	88352001	88353000	6.16055e-06	0.00337847	35.731	0	0	0	1	NA	NA	-35559	ENSMUSG00000081877	NA	NA	NA	NA	NA	NA	NA	NA	NA	NA	Gm8858	MGI Symbol	processed_pseudogene	predicted gene 8858 [Source:MGI Symbol;Acc:MGI:3648007]
DMR_649	chr11	75895001	75896000	6.42633e-06	0.00347103	-24.656	0	0	1	0	ENSMUSG00000020847	NA	NA	NA	Rph3al	MGI Symbol	protein_coding	Rab effector Noc2 [Source:UniProtKB/Swiss-Prot;Acc:Q768S4]	RAB EFFECTOR NOC2 NO C2 DOMAINS RABPHILIN 3A	NA	NA	NA	NA	NA	NA	NA	NA	NA	NA
DMR_292	chr5	113554001	113555000	6.66031e-06	0.00350483	18.8329	0	1	1	0	ENSMUSG00000063430	NA	NA	NA	Wscd2	MGI Symbol	protein_coding	WSC domain containing 2 [Source:MGI Symbol;Acc:MGI:2445030]		NA	NA	NA	NA	NA	NA	NA	NA	NA	NA
DMR_526	chr9	72977001	72978000	6.51951e-06	0.00350483	12.7552	0	0	1	0	ENSMUSG00000089865	NA	NA	NA	Gm44503	MGI Symbol	protein_coding		DYNEIN ASSEMBLY FACTOR 4 AXONEMAL DYSLEXIA SUSCEPTIBILITY 1 CANDIDATE GENE 1	NA	NA	NA	NA	NA	NA	NA	NA	NA	NA
DMR_712	chr12	67453001	67454000	6.59438e-06	0.00350483	-11.9384	0	0	0	1	NA	NA	-24758	ENSMUSG00000113777	NA	NA	NA	NA	NA	NA	NA	NA	NA	NA	Gm48060	MGI Symbol	processed_pseudogene	predicted gene, 48060 [Source:MGI Symbol;Acc:MGI:6097384]
DMR_776	chr14	16803001	16804000	6.71759e-06	0.00352203	12.7569	0	0	1	0	ENSMUSG00000017491	NA	NA	NA	Rarb	MGI Symbol	protein_coding	retinoic acid receptor, beta [Source:MGI Symbol;Acc:MGI:97857]	RETINOIC ACID RECEPTOR BETA RAR BETA NUCLEAR RECEPTOR SUBFAMILY 1 GROUP B MEMBER 2	NA	NA	NA	NA	NA	NA	NA	NA	NA	NA
DMR_694	chr12	19243001	19244000	6.76553e-06	0.00353422	-18.5141	0	0	0	1	NA	NA	24921	ENSMUSG00000113110	NA	NA	NA	NA	NA	NA	NA	NA	NA	NA	Gm48528	MGI Symbol	processed_pseudogene	predicted gene, 48528 [Source:MGI Symbol;Acc:MGI:6098067]
DMR_738	chr12	112168001	112169000	6.95998e-06	0.00359642	12.493	0	1	1	0	ENSMUSG00000021294	NA	NA	NA	Kif26a	MGI Symbol	protein_coding	Kinesin-like protein KIF26A [Source:UniProtKB/Swiss-Prot;Acc:Q52KG5]	KINESIN KIF26A	NA	NA	NA	NA	NA	NA	NA	NA	NA	NA
DMR_293	chr5	113752001	113753000	7.0721e-06	0.00363229	-13.2729	0	1	1	0	ENSMUSG00000018974	NA	NA	NA	Sart3	MGI Symbol	protein_coding	Mus musculus squamous cell carcinoma antigen recognized by T cells 3 (Sart3), transcript variant 3, mRNA. [Source:RefSeq mRNA;Acc:NM_001356623]	SQUAMOUS CELL CARCINOMA ANTIGEN RECOGNIZED BY T CELLS 3 SART 3	NA	NA	NA	NA	NA	NA	NA	NA	NA	NA
DMR_205	chr4	107986001	107987000	7.55567e-06	0.003808	18.4465	0	0	1	0	ENSMUSG00000008932	NA	NA	NA	Slc1a7	MGI Symbol	protein_coding	solute carrier family 1 (glutamate transporter), member 7 [Source:MGI Symbol;Acc:MGI:2444087]	EXCITATORY AMINO ACID TRANSPORTER 5 SOLUTE CARRIER FAMILY 1 MEMBER 7	NA	NA	NA	NA	NA	NA	NA	NA	NA	NA
DMR_490	chr8	122865001	122866000	7.49439e-06	0.003808	12.7685	0	1	1	0	ENSMUSG00000031962	NA	NA	NA	Cdh15	MGI Symbol	protein_coding	Cadherin-15 [Source:UniProtKB/Swiss-Prot;Acc:P33146]	CADHERIN 15 PRECURSOR CADHERIN 14 MUSCLE CADHERIN M CADHERIN	NA	NA	NA	NA	NA	NA	NA	NA	NA	NA
DMR_490	chr8	122865001	122866000	7.49439e-06	0.003808	12.7685	0	1	1	0	ENSMUSG00000092329	NA	NA	NA	Gm20388	MGI Symbol	protein_coding	predicted gene 20388 [Source:MGI Symbol;Acc:MGI:5141853]	POLYPEPTIDE N ACETYLGALACTOSAMINYLTRANSFERASE 2 EC_2.4.1.41 POLYPEPTIDE GALNAC TRANSFERASE 2 GALNAC T2 PP GANTASE 2 UDP ACETYLGALACTOSAMINYLTRANSFERASE 2 UDP GALNAC:POLYPEPTIDE N ACETYLGALACTOSAMINYLTRANSFERASE 2 [CONTAINS POLYPEPTIDE N ACETYLGALACTOSAMINYLTRANSFERASE 2 SOLUBLE FORM]	NA	NA	NA	NA	NA	NA	NA	NA	NA	NA
DMR_503	chr9	36587001	36588000	7.55331e-06	0.003808	-12.6967	0	0	0	1	NA	NA	-4367	ENSMUSG00000091248	NA	NA	NA	NA	NA	NA	NA	NA	NA	NA	Gm17689	MGI Symbol	protein_coding		SECRETED SEMINAL VESICLE LY 6 1 PRECURSOR SSLP 1
DMR_65	chr2	31801001	31802000	7.93484e-06	0.00398506	10.0341	0	1	0	0	ENSMUSG00000026842	NA	NA	NA	Abl1	MGI Symbol	protein_coding	c-abl oncogene 1, non-receptor tyrosine kinase [Source:MGI Symbol;Acc:MGI:87859]		NA	NA	NA	NA	NA	NA	NA	NA	NA	NA
DMR_536	chr9	90815001	90816000	7.99966e-06	0.00398962	11.2576	0	0	0	1	NA	NA	12861	ENSMUSG00000099512	NA	NA	NA	NA	NA	NA	NA	NA	NA	NA	Gm28703	MGI Symbol	lincRNA	predicted gene 28703 [Source:MGI Symbol;Acc:MGI:5579409]
DMR_420	chr7	39445001	39446000	8.45613e-06	0.00418809	19.4667	0	1	0	0	ENSMUSG00000046372	NA	NA	NA	Gm5590	MGI Symbol	transcribed_processed_pseudogene	predicted gene 5590 [Source:MGI Symbol;Acc:MGI:3645451]		NA	NA	NA	NA	NA	NA	NA	NA	NA	NA
DMR_210	chr4	118410001	118411000	8.6937e-06	0.00427413	18.8483	1	1	1	0	ENSMUSG00000006392	ENSMUSG00000006392	NA	NA	Med8	MGI Symbol	protein_coding	mediator complex subunit 8 [Source:MGI Symbol;Acc:MGI:1915269]	MEDIATOR OF RNA POLYMERASE II TRANSCRIPTION SUBUNIT 8 MEDIATOR COMPLEX SUBUNIT 8	Med8	MGI Symbol	protein_coding	mediator complex subunit 8 [Source:MGI Symbol;Acc:MGI:1915269]	MEDIATOR OF RNA POLYMERASE II TRANSCRIPTION SUBUNIT 8 MEDIATOR COMPLEX SUBUNIT 8	NA	NA	NA	NA	NA
DMR_210	chr4	118410001	118411000	8.6937e-06	0.00427413	18.8483	1	1	1	0	ENSMUSG00000006392	ENSMUSG00000033253	NA	NA	Med8	MGI Symbol	protein_coding	mediator complex subunit 8 [Source:MGI Symbol;Acc:MGI:1915269]	MEDIATOR OF RNA POLYMERASE II TRANSCRIPTION SUBUNIT 8 MEDIATOR COMPLEX SUBUNIT 8	Szt2	MGI Symbol	protein_coding	KICSTOR complex protein SZT2 [Source:UniProtKB/Swiss-Prot;Acc:A2A9C3]	KICSTOR COMPLEX SZT2 SEIZURE THRESHOLD 2	NA	NA	NA	NA	NA
DMR_432	chr7	89527001	89528000	8.75075e-06	0.00427413	14.8823	1	1	1	0	ENSMUSG00000039405	ENSMUSG00000039405	NA	NA	Prss23	MGI Symbol	protein_coding	Serine protease 23 [Source:UniProtKB/Swiss-Prot;Acc:Q9D6X6]	SERINE PROTEASE PRECURSOR	Prss23	MGI Symbol	protein_coding	Serine protease 23 [Source:UniProtKB/Swiss-Prot;Acc:Q9D6X6]	SERINE PROTEASE PRECURSOR	NA	NA	NA	NA	NA
DMR_572	chr10	44598001	44599000	8.6821e-06	0.00427413	16.6634	1	1	1	0	ENSMUSG00000111535	ENSMUSG00000088964	NA	NA	Gm35154	MGI Symbol	lincRNA	predicted gene, 35154 [Source:MGI Symbol;Acc:MGI:5594313]		Gm22087	MGI Symbol	snRNA	predicted gene, 22087 [Source:MGI Symbol;Acc:MGI:5451864]		NA	NA	NA	NA	NA
DMR_572	chr10	44598001	44599000	8.6821e-06	0.00427413	16.6634	1	1	1	0	ENSMUSG00000111116	ENSMUSG00000111535	NA	NA	Gm48065	MGI Symbol	lincRNA	predicted gene, 48065 [Source:MGI Symbol;Acc:MGI:6097392]		Gm35154	MGI Symbol	lincRNA	predicted gene, 35154 [Source:MGI Symbol;Acc:MGI:5594313]		NA	NA	NA	NA	NA
DMR_572	chr10	44598001	44599000	8.6821e-06	0.00427413	16.6634	1	1	1	0	ENSMUSG00000111116	ENSMUSG00000088964	NA	NA	Gm48065	MGI Symbol	lincRNA	predicted gene, 48065 [Source:MGI Symbol;Acc:MGI:6097392]		Gm22087	MGI Symbol	snRNA	predicted gene, 22087 [Source:MGI Symbol;Acc:MGI:5451864]		NA	NA	NA	NA	NA
DMR_572	chr10	44598001	44599000	8.6821e-06	0.00427413	16.6634	1	1	1	0	ENSMUSG00000111535	ENSMUSG00000111535	NA	NA	Gm35154	MGI Symbol	lincRNA	predicted gene, 35154 [Source:MGI Symbol;Acc:MGI:5594313]		Gm35154	MGI Symbol	lincRNA	predicted gene, 35154 [Source:MGI Symbol;Acc:MGI:5594313]		NA	NA	NA	NA	NA
DMR_651	chr11	76857001	76858000	8.72892e-06	0.00427413	-23.1729	0	0	0	1	NA	NA	-9984	ENSMUSG00000020841	NA	NA	NA	NA	NA	NA	NA	NA	NA	NA	Cpd	MGI Symbol	protein_coding	Carboxypeptidase D [Source:UniProtKB/Swiss-Prot;Acc:O89001]	CARBOXYPEPTIDASE D EC_3.4.17.22 METALLOCARBOXYPEPTIDASE D
DMR_961	chrX	134034001	134035000	8.77917e-06	0.00427413	21.6667	0	0	0	1	NA	NA	19416	ENSMUSG00000080788	NA	NA	NA	NA	NA	NA	NA	NA	NA	NA	Gm7841	MGI Symbol	processed_pseudogene	predicted gene 7841 [Source:MGI Symbol;Acc:MGI:3644050]
DMR_962	chrX	134419001	134420000	8.9178e-06	0.00432691	-18.6876	0	0	1	0	ENSMUSG00000000223	NA	NA	NA	Drp2	MGI Symbol	protein_coding	Dystrophin-related protein 2 [Source:UniProtKB/Swiss-Prot;Acc:Q05AA6]	DYSTROPHIN RELATED 2 DRP 2	NA	NA	NA	NA	NA	NA	NA	NA	NA	NA
DMR_401	chr7	19921001	19922000	9.11451e-06	0.00438917	-12.9843	1	1	1	0	ENSMUSG00000090075	ENSMUSG00000040511	NA	NA	Gm16251	MGI Symbol	antisense	predicted gene 16251 [Source:MGI Symbol;Acc:MGI:3826569]		Pvr	MGI Symbol	protein_coding	poliovirus receptor [Source:MGI Symbol;Acc:MGI:107741]	POLIOVIRUS RECEPTOR PRECURSOR CD155 ANTIGEN	NA	NA	NA	NA	NA
DMR_401	chr7	19921001	19922000	9.11451e-06	0.00438917	-12.9843	1	1	1	0	ENSMUSG00000040511	ENSMUSG00000040511	NA	NA	Pvr	MGI Symbol	protein_coding	poliovirus receptor [Source:MGI Symbol;Acc:MGI:107741]	POLIOVIRUS RECEPTOR PRECURSOR CD155 ANTIGEN	Pvr	MGI Symbol	protein_coding	poliovirus receptor [Source:MGI Symbol;Acc:MGI:107741]	POLIOVIRUS RECEPTOR PRECURSOR CD155 ANTIGEN	NA	NA	NA	NA	NA
DMR_3	chr1	14303001	14304000	9.39655e-06	0.00446832	16.0696	0	1	1	0	ENSMUSG00000025932	NA	NA	NA	Eya1	MGI Symbol	protein_coding	Eyes absent homolog 1 [Source:UniProtKB/Swiss-Prot;Acc:P97767]	EYES ABSENT HOMOLOG	NA	NA	NA	NA	NA	NA	NA	NA	NA	NA
DMR_489	chr8	122229001	122230000	9.49804e-06	0.00448677	-11.4027	0	0	1	0	ENSMUSG00000092329	NA	NA	NA	Gm20388	MGI Symbol	protein_coding	predicted gene 20388 [Source:MGI Symbol;Acc:MGI:5141853]	POLYPEPTIDE N ACETYLGALACTOSAMINYLTRANSFERASE 2 EC_2.4.1.41 POLYPEPTIDE GALNAC TRANSFERASE 2 GALNAC T2 PP GANTASE 2 UDP ACETYLGALACTOSAMINYLTRANSFERASE 2 UDP GALNAC:POLYPEPTIDE N ACETYLGALACTOSAMINYLTRANSFERASE 2 [CONTAINS POLYPEPTIDE N ACETYLGALACTOSAMINYLTRANSFERASE 2 SOLUBLE FORM]	NA	NA	NA	NA	NA	NA	NA	NA	NA	NA
DMR_791	chr14	87093001	87094000	9.70705e-06	0.00457041	-13.6357	0	0	1	0	ENSMUSG00000022021	NA	NA	NA	Diaph3	MGI Symbol	protein_coding	3 [Source:UniProtKB/Swiss-Prot;Acc:Q9Z207]	DIAPHANOUS HOMOLOG 3 DIAPHANOUS RELATED FORMIN 3 DRF3 MDIA2	NA	NA	NA	NA	NA	NA	NA	NA	NA	NA
DMR_289	chr5	112719001	112720000	9.76218e-06	0.0045813	12.2325	0	0	1	0	ENSMUSG00000072720	NA	NA	NA	Myo18b	MGI Symbol	protein_coding	myosin XVIIIB [Source:HGNC Symbol;Acc:HGNC:18150]	UNCONVENTIONAL MYOSIN XVIIIB	NA	NA	NA	NA	NA	NA	NA	NA	NA	NA
DMR_914	chr18	82996001	82997000	9.8253e-06	0.00459585	26.2345	0	0	1	0	ENSMUSG00000058881	NA	NA	NA	Zfp516	MGI Symbol	protein_coding	zinc finger protein 516 [Source:MGI Symbol;Acc:MGI:2443957]	ZINC FINGER 516	NA	NA	NA	NA	NA	NA	NA	NA	NA	NA
DMR_458	chr8	23983001	23984000	1.00729e-05	0.00468107	-10.0783	0	0	1	0	ENSMUSG00000037492	NA	NA	NA	Zmat4	MGI Symbol	protein_coding	zinc finger, matrin type 4 [Source:MGI Symbol;Acc:MGI:2443497]	ZINC FINGER MATRIN TYPE 4	NA	NA	NA	NA	NA	NA	NA	NA	NA	NA
DMR_406	chr7	24333001	24334000	1.02844e-05	0.00471789	-36.1758	1	1	0	0	ENSMUSG00000055826	ENSMUSG00000055826	NA	NA	Tescl	MGI Symbol	protein_coding		CALCINEURIN B HOMOLOGOUS 3 TESCALCIN TSC	Tescl	MGI Symbol	protein_coding		CALCINEURIN B HOMOLOGOUS 3 TESCALCIN TSC	NA	NA	NA	NA	NA
DMR_661	chr11	88467001	88468000	1.0671e-05	0.00480308	-23.713	0	0	1	0	ENSMUSG00000069769	NA	NA	NA	Msi2	MGI Symbol	protein_coding	RNA-binding 2 [Source:UniProtKB/Swiss-Prot;Acc:Q920Q6]	RNA BINDING MUSASHI HOMOLOG 2 MUSASHI 2	NA	NA	NA	NA	NA	NA	NA	NA	NA	NA
DMR_287	chr5	110324001	110325000	1.08557e-05	0.00484057	10.7951	1	1	1	0	ENSMUSG00000007080	ENSMUSG00000007080	NA	NA	Pole	MGI Symbol	protein_coding	polymerase (DNA directed), epsilon [Source:MGI Symbol;Acc:MGI:1196391]	DNA POLYMERASE EPSILON CATALYTIC SUBUNIT A EC_2.7.7.7 DNA POLYMERASE II SUBUNIT A	Pole	MGI Symbol	protein_coding	polymerase (DNA directed), epsilon [Source:MGI Symbol;Acc:MGI:1196391]	DNA POLYMERASE EPSILON CATALYTIC SUBUNIT A EC_2.7.7.7 DNA POLYMERASE II SUBUNIT A	NA	NA	NA	NA	NA
DMR_403	chr7	23646001	23647000	1.14155e-05	0.00502753	-21.8296	0	0	0	1	NA	NA	-11316	ENSMUSG00000035523	NA	NA	NA	NA	NA	NA	NA	NA	NA	NA	Vmn1r172	MGI Symbol	protein_coding	vomeronasal 1 receptor 172 [Source:MGI Symbol;Acc:MGI:3033478]	VOMERONASAL TYPE 1 RECEPTOR VOMERONASAL RECEPTOR VOMERONASAL TYPE 1 RECEPTOR
DMR_884	chr17	70602001	70603000	1.2117e-05	0.00525954	12.9599	0	0	1	0	ENSMUSG00000003279	NA	NA	NA	Dlgap1	MGI Symbol	protein_coding	Mus musculus DLG associated protein 1 (Dlgap1), transcript variant 6, mRNA. [Source:RefSeq mRNA;Acc:NM_001347412]		NA	NA	NA	NA	NA	NA	NA	NA	NA	NA
DMR_129	chr3	27217001	27218000	1.25286e-05	0.00540139	-18.8913	0	0	1	0	ENSMUSG00000027698	NA	NA	NA	Nceh1	MGI Symbol	protein_coding	Neutral cholesterol ester hydrolase 1 [Source:UniProtKB/Swiss-Prot;Acc:Q8BLF1]	NEUTRAL CHOLESTEROL ESTER HYDROLASE 1 NCEH EC_3.1.1.- ARYLACETAMIDE DEACETYLASE 1	NA	NA	NA	NA	NA	NA	NA	NA	NA	NA
DMR_721	chr12	84941001	84942000	1.30795e-05	0.00558842	-10.146	0	1	1	0	ENSMUSG00000042350	NA	NA	NA	Arel1	MGI Symbol	protein_coding	Apoptosis-resistant E3 ubiquitin protein ligase 1 [Source:UniProtKB/Swiss-Prot;Acc:Q8CHG5]	APOPTOSIS RESISTANT E3 UBIQUITIN LIGASE 1 EC_2.3.2.26 APOPTOSIS RESISTANT HECT TYPE E3 UBIQUITIN TRANSFERASE 1	NA	NA	NA	NA	NA	NA	NA	NA	NA	NA
DMR_714	chr12	73450001	73451000	1.31318e-05	0.00559406	11.5866	0	0	0	1	NA	NA	1685	ENSMUSG00000113582	NA	NA	NA	NA	NA	NA	NA	NA	NA	NA	Gm33929	MGI Symbol	lincRNA	predicted gene, 33929 [Source:MGI Symbol;Acc:MGI:5593088]
DMR_667	chr11	99039001	99040000	1.32774e-05	0.00563932	-26.8154	1	0	0	0	NA	ENSMUSG00000017493	-1244	ENSMUSG00000017493	NA	NA	NA	NA	NA	Igfbp4	MGI Symbol	protein_coding	Insulin-like growth factor-binding protein 4 [Source:UniProtKB/Swiss-Prot;Acc:P47879]	INSULIN GROWTH FACTOR BINDING 4 IBP 4 IGF BINDING 4 IGFBP 4	Igfbp4	MGI Symbol	protein_coding	Insulin-like growth factor-binding protein 4 [Source:UniProtKB/Swiss-Prot;Acc:P47879]	INSULIN GROWTH FACTOR BINDING 4 IBP 4 IGF BINDING 4 IGFBP 4
DMR_502	chr9	20897001	20898000	1.34222e-05	0.00567078	22.158	1	1	1	0	ENSMUSG00000070319	ENSMUSG00000070319	NA	NA	Eif3g	MGI Symbol	protein_coding	Eukaryotic translation initiation factor 3 subunit G [Source:UniProtKB/Swiss-Prot;Acc:Q9Z1D1]	EUKARYOTIC TRANSLATION INITIATION FACTOR 3 SUBUNIT G EIF3G EUKARYOTIC TRANSLATION INITIATION FACTOR 3 RNA BINDING SUBUNIT EIF 3 RNA BINDING SUBUNIT TRANSLATION INITIATION FACTOR EIF3 P33 SUBUNIT HOMOLOG EIF3 P33 HOMOLOG	Eif3g	MGI Symbol	protein_coding	Eukaryotic translation initiation factor 3 subunit G [Source:UniProtKB/Swiss-Prot;Acc:Q9Z1D1]	EUKARYOTIC TRANSLATION INITIATION FACTOR 3 SUBUNIT G EIF3G EUKARYOTIC TRANSLATION INITIATION FACTOR 3 RNA BINDING SUBUNIT EIF 3 RNA BINDING SUBUNIT TRANSLATION INITIATION FACTOR EIF3 P33 SUBUNIT HOMOLOG EIF3 P33 HOMOLOG	NA	NA	NA	NA	NA
DMR_17	chr1	58348001	58349000	1.365e-05	0.00573054	11.2123	0	0	1	0	ENSMUSG00000079554	NA	NA	NA	Aox2	MGI Symbol	protein_coding	Aldehyde oxidase 2 [Source:UniProtKB/Swiss-Prot;Acc:Q5SGK3]	ALDEHYDE OXIDASE EC_1.2.3.1 AZAHETEROCYCLE HYDROXYLASE EC_1.17.3.-	NA	NA	NA	NA	NA	NA	NA	NA	NA	NA
DMR_95	chr2	125609001	125610000	1.38397e-05	0.00576582	-14.0427	0	0	1	0	ENSMUSG00000068394	NA	NA	NA	Cep152	MGI Symbol	protein_coding	Centrosomal protein of 152 kDa [Source:UniProtKB/Swiss-Prot;Acc:A2AUM9]	SHC TRANSFORMING SHC TRANSFORMING SRC HOMOLOGY 2 DOMAIN CONTAINING TRANSFORMING SH2 DOMAIN	NA	NA	NA	NA	NA	NA	NA	NA	NA	NA
DMR_134	chr3	50982001	50983000	1.40944e-05	0.00576582	-10.6397	0	0	0	1	NA	NA	-3191	ENSMUSG00000103652	NA	NA	NA	NA	NA	NA	NA	NA	NA	NA	Gm37209	MGI Symbol	TEC	predicted gene, 37209 [Source:MGI Symbol;Acc:MGI:5610437]
DMR_244	chr4	142593001	142594000	1.40484e-05	0.00576582	-19.692	0	0	0	1	NA	NA	-196808	ENSMUSG00000103678	NA	NA	NA	NA	NA	NA	NA	NA	NA	NA	Gm37624	MGI Symbol	TEC	predicted gene, 37624 [Source:MGI Symbol;Acc:MGI:5610852]
DMR_553	chr9	120814001	120815000	1.41519e-05	0.00576582	-11.6779	0	0	0	1	NA	NA	-19363	ENSMUSG00000111720	NA	NA	NA	NA	NA	NA	NA	NA	NA	NA	Gm39459	MGI Symbol	lincRNA	predicted gene, 39459 [Source:MGI Symbol;Acc:MGI:5622344]
DMR_679	chr11	114793001	114794000	1.41125e-05	0.00576582	-16.4926	0	1	1	0	ENSMUSG00000000202	NA	NA	NA	Btbd17	MGI Symbol	protein_coding	BTB/POZ domain-containing protein 17 [Source:UniProtKB/Swiss-Prot;Acc:Q9DB72]		NA	NA	NA	NA	NA	NA	NA	NA	NA	NA
DMR_904	chr18	57482001	57483000	1.3978e-05	0.00576582	14.7184	0	0	1	0	ENSMUSG00000086607	NA	NA	NA	4930511M06Rik	MGI Symbol	processed_transcript	RIKEN cDNA 4930511M06 gene [Source:MGI Symbol;Acc:MGI:1922334]		NA	NA	NA	NA	NA	NA	NA	NA	NA	NA
DMR_798	chr14	103529001	103530000	1.42838e-05	0.00577542	-11.5551	0	1	1	0	ENSMUSG00000022123	NA	NA	NA	Scel	MGI Symbol	protein_coding	Sciellin [Source:UniProtKB/Swiss-Prot;Acc:Q9EQG3]	ZINC FINGER 185 LIM DOMAIN P1 A	NA	NA	NA	NA	NA	NA	NA	NA	NA	NA
DMR_894	chr18	8164001	8165000	1.44312e-05	0.00581858	-12.6316	0	0	0	1	NA	NA	231221	ENSMUSG00000091019	NA	NA	NA	NA	NA	NA	NA	NA	NA	NA	Gm7502	MGI Symbol	processed_pseudogene	predicted gene 7502 [Source:MGI Symbol;Acc:MGI:3643245]
DMR_178	chr4	45254001	45255000	1.48799e-05	0.00592472	13.692	0	0	1	0	ENSMUSG00000035615	NA	NA	NA	Frmpd1	MGI Symbol	protein_coding	FERM and PDZ domain-containing protein 1 [Source:UniProtKB/Swiss-Prot;Acc:A2AKB4]	FERM AND PDZ DOMAIN CONTAINING 4 PDZ DOMAIN CONTAINING 10 PSD 95 INTERACTING REGULATOR OF SPINE MORPHOGENESIS PRESO	NA	NA	NA	NA	NA	NA	NA	NA	NA	NA
DMR_344	chr6	112834001	112835000	1.5084e-05	0.00596418	22.0376	0	0	1	0	ENSMUSG00000030257	NA	NA	NA	Srgap3	MGI Symbol	protein_coding	SLIT-ROBO Rho GTPase activating protein 3 [Source:HGNC Symbol;Acc:HGNC:19744]	SLIT ROBO RHO GTPASE ACTIVATING RHO GTPASE ACTIVATING	NA	NA	NA	NA	NA	NA	NA	NA	NA	NA
DMR_739	chr12	112379001	112380000	1.5246e-05	0.00601161	13.3122	0	0	0	1	NA	NA	25795	ENSMUSG00000113120	NA	NA	NA	NA	NA	NA	NA	NA	NA	NA	E330035G20Rik	MGI Symbol	lincRNA	RIKEN cDNA E330035G20 gene [Source:MGI Symbol;Acc:MGI:2443932]
DMR_50	chr1	180779001	180780000	1.56388e-05	0.00613272	14.4099	0	0	0	1	NA	NA	-10346	ENSMUSG00000103156	NA	NA	NA	NA	NA	NA	NA	NA	NA	NA	Gm38293	MGI Symbol	lincRNA	predicted gene, 38293 [Source:MGI Symbol;Acc:MGI:5611521]
DMR_737	chr12	111380001	111381000	1.57195e-05	0.0061475	-13.2644	1	0	0	0	NA	ENSMUSG00000021279	-2284	ENSMUSG00000021279	NA	NA	NA	NA	NA	Cdc42bpb	MGI Symbol	protein_coding	CDC42 binding protein kinase beta [Source:MGI Symbol;Acc:MGI:2136459]		Cdc42bpb	MGI Symbol	protein_coding	CDC42 binding protein kinase beta [Source:MGI Symbol;Acc:MGI:2136459]
DMR_324	chr6	17878001	17879000	1.61281e-05	0.00627024	10.1581	0	0	1	0	ENSMUSG00000029534	NA	NA	NA	St7	MGI Symbol	protein_coding	Suppressor of tumorigenicity 7 protein [Source:UniProtKB/Swiss-Prot;Acc:Q99M96]		NA	NA	NA	NA	NA	NA	NA	NA	NA	NA
DMR_449	chr8	11282001	11283000	1.61647e-05	0.00627024	12.5144	1	0	1	0	ENSMUSG00000031502	ENSMUSG00000031502	NA	NA	Col4a1	MGI Symbol	protein_coding	Collagen alpha-1(IV) chain Arresten [Source:UniProtKB/Swiss-Prot;Acc:P02463]	COLLAGEN ALPHA 1 IV CHAIN PRECURSOR[CONTAINS ARRESTEN]	Col4a1	MGI Symbol	protein_coding	Collagen alpha-1(IV) chain Arresten [Source:UniProtKB/Swiss-Prot;Acc:P02463]	COLLAGEN ALPHA 1 IV CHAIN PRECURSOR[CONTAINS ARRESTEN]	NA	NA	NA	NA	NA
DMR_876	chr17	35044001	35045000	1.65371e-05	0.00634489	-12.7641	1	1	1	0	ENSMUSG00000007035	ENSMUSG00000007035	NA	NA	Msh5	MGI Symbol	protein_coding			Msh5	MGI Symbol	protein_coding			NA	NA	NA	NA	NA
DMR_115	chr2	167702001	167703000	1.66921e-05	0.0063712	10.3973	0	0	1	0	ENSMUSG00000006462	NA	NA	NA	A530013C23Rik	MGI Symbol	lincRNA	RIKEN cDNA A530013C23 gene [Source:MGI Symbol;Acc:MGI:3041178]		NA	NA	NA	NA	NA	NA	NA	NA	NA	NA
DMR_614	chr11	3125001	3126000	1.69194e-05	0.00643951	-10.1163	1	1	0	0	ENSMUSG00000082286	ENSMUSG00000082286	NA	NA	Pisd-ps1	MGI Symbol	transcribed_unprocessed_pseudogene	phosphatidylserine decarboxylase, pseudogene 1 [Source:MGI Symbol;Acc:MGI:3842428]		Pisd-ps1	MGI Symbol	transcribed_unprocessed_pseudogene	phosphatidylserine decarboxylase, pseudogene 1 [Source:MGI Symbol;Acc:MGI:3842428]		NA	NA	NA	NA	NA
DMR_311	chr5	139694001	139695000	1.73946e-05	0.006552	17.1838	0	0	0	1	NA	NA	-6647	ENSMUSG00000104637	NA	NA	NA	NA	NA	NA	NA	NA	NA	NA	Gm42424	MGI Symbol	processed_pseudogene	predicted gene 42424 [Source:MGI Symbol;Acc:MGI:5662561]
DMR_391	chr7	19579001	19580000	1.75172e-05	0.00658084	16.9334	1	1	1	0	ENSMUSG00000011267	ENSMUSG00000044709	NA	NA	Zfp296	MGI Symbol	protein_coding	zinc finger protein 296 [Source:MGI Symbol;Acc:MGI:1926956]	ZINC FINGER 296	Gemin7	MGI Symbol	protein_coding	Gem-associated protein 7 [Source:UniProtKB/Swiss-Prot;Acc:Q9CWY4]	GEM ASSOCIATED 7 GEMIN 7	NA	NA	NA	NA	NA
DMR_87	chr2	118110001	118111000	1.76489e-05	0.00659964	-17.4624	1	1	1	0	ENSMUSG00000087203	ENSMUSG00000040152	NA	NA	Gm13986	MGI Symbol	processed_transcript	predicted gene 13986 [Source:MGI Symbol;Acc:MGI:3651937]		Thbs1	MGI Symbol	protein_coding	thrombospondin 1 [Source:MGI Symbol;Acc:MGI:98737]	THROMBOSPONDIN 1 PRECURSOR	NA	NA	NA	NA	NA
DMR_177	chr4	43359001	43360000	1.76595e-05	0.00659964	-12.0568	0	0	1	0	ENSMUSG00000028457	NA	NA	NA	Atp8b5	MGI Symbol	protein_coding	Phospholipid-transporting ATPase FetA [Source:UniProtKB/Swiss-Prot;Acc:A3FIN4]		NA	NA	NA	NA	NA	NA	NA	NA	NA	NA
DMR_774	chr14	7515001	7516000	1.78449e-05	0.00663431	12.4979	0	0	0	1	NA	NA	-8854	ENSMUSG00000091325	NA	NA	NA	NA	NA	NA	NA	NA	NA	NA	Gm3760	MGI Symbol	unprocessed_pseudogene	predicted gene 3760 [Source:MGI Symbol;Acc:MGI:3781934]
DMR_347	chr6	114817001	114818000	1.81307e-05	0.00670019	-20.1047	0	0	1	0	ENSMUSG00000030314	NA	NA	NA	Atg7	MGI Symbol	protein_coding	Ubiquitin-like modifier-activating enzyme ATG7 [Source:UniProtKB/Swiss-Prot;Acc:Q9D906]	UBIQUITIN MODIFIER ACTIVATING ENZYME ATG7 ATG12 ACTIVATING ENZYME E1 ATG7 AUTOPHAGY RELATED 7	NA	NA	NA	NA	NA	NA	NA	NA	NA	NA
DMR_569	chr10	41292001	41293000	1.80947e-05	0.00670019	10.5045	0	0	1	0	ENSMUSG00000038417	NA	NA	NA	Fig4	MGI Symbol	protein_coding	Polyphosphoinositide phosphatase [Source:UniProtKB/Swiss-Prot;Acc:Q91WF7]	POLYPHOSPHOINOSITIDE PHOSPHATASE EC_3.1.3.- PHOSPHATIDYLINOSITOL 3 5 BISPHOSPHATE 5 PHOSPHATASE SAC DOMAIN CONTAINING 3	NA	NA	NA	NA	NA	NA	NA	NA	NA	NA
DMR_334	chr6	64759001	64760000	1.82155e-05	0.00670244	10.352	0	0	0	1	NA	NA	29878	ENSMUSG00000073043	NA	NA	NA	NA	NA	NA	NA	NA	NA	NA	Atoh1	MGI Symbol	protein_coding	1 [Source:UniProtKB/Swiss-Prot;Acc:P48985]	ATONAL HOMOLOG 1 HELIX LOOP HELIX 1
DMR_228	chr4	133581001	133582000	1.84343e-05	0.00676555	-16.7827	1	0	1	0	ENSMUSG00000028850	ENSMUSG00000028848	NA	NA	Gpatch3	MGI Symbol	protein_coding	G patch domain-containing protein 3 [Source:UniProtKB/Swiss-Prot;Acc:Q8BIY1]	G PATCH DOMAIN CONTAINING 3	Gpn2	MGI Symbol	protein_coding	GPN-loop GTPase 2 [Source:MGI Symbol;Acc:MGI:2140368]	GPN LOOP GTPASE ATP BINDING DOMAIN 1 FAMILY MEMBER	NA	NA	NA	NA	NA
DMR_353	chr6	125595001	125596000	1.85773e-05	0.00680062	13.9481	0	0	1	0	ENSMUSG00000001930	NA	NA	NA	Vwf	MGI Symbol	protein_coding	Von Willebrand factor [Source:MGI Symbol;Acc:MGI:98941]	VON WILLEBRAND FACTOR PRECURSOR VWF [CONTAINS VON WILLEBRAND ANTIGEN 2 VON WILLEBRAND ANTIGEN II ]	NA	NA	NA	NA	NA	NA	NA	NA	NA	NA
DMR_186	chr4	62834001	62835000	1.88035e-05	0.00686585	-10.5211	0	0	0	1	NA	NA	21575	ENSMUSG00000077161	NA	NA	NA	NA	NA	NA	NA	NA	NA	NA	Gm24117	MGI Symbol	snoRNA	predicted gene, 24117 [Source:MGI Symbol;Acc:MGI:5453894]
DMR_67	chr2	32923001	32924000	1.90093e-05	0.006903	10.2667	0	1	1	0	ENSMUSG00000026796	NA	NA	NA	Fam129b	MGI Symbol	protein_coding	Niban-like protein 1 [Source:UniProtKB/Swiss-Prot;Acc:Q8R1F1]	NIBAN	NA	NA	NA	NA	NA	NA	NA	NA	NA	NA
DMR_258	chr4	153717001	153718000	1.90499e-05	0.006903	-12.3684	0	0	0	1	NA	NA	-158384	ENSMUSG00000077519	NA	NA	NA	NA	NA	NA	NA	NA	NA	NA	Gm25880	MGI Symbol	snoRNA	predicted gene, 25880 [Source:MGI Symbol;Acc:MGI:5455657]
DMR_634	chr11	55426001	55427000	1.90403e-05	0.006903	16.9869	1	0	0	0	NA	ENSMUSG00000018593	-2819	ENSMUSG00000018593	NA	NA	NA	NA	NA	Sparc	MGI Symbol	protein_coding	secreted acidic cysteine rich glycoprotein [Source:MGI Symbol;Acc:MGI:98373]	SPARC PRECURSOR BASEMENT MEMBRANE 40 BM 40 OSTEONECTIN ON SECRETED ACIDIC AND RICH IN CYSTEINE	Sparc	MGI Symbol	protein_coding	secreted acidic cysteine rich glycoprotein [Source:MGI Symbol;Acc:MGI:98373]	SPARC PRECURSOR BASEMENT MEMBRANE 40 BM 40 OSTEONECTIN ON SECRETED ACIDIC AND RICH IN CYSTEINE
DMR_474	chr8	94154001	94155000	1.93815e-05	0.00700542	-23.1166	0	1	0	0	ENSMUSG00000031760	NA	NA	NA	Mt3	MGI Symbol	protein_coding	Metallothionein-3 [Source:UniProtKB/Swiss-Prot;Acc:P28184]	METALLOTHIONEIN	NA	NA	NA	NA	NA	NA	NA	NA	NA	NA
DMR_625	chr11	35215001	35216000	1.94735e-05	0.00702096	-15.3846	0	0	1	0	ENSMUSG00000056427	NA	NA	NA	Slit3	MGI Symbol	protein_coding	Slit homolog 3 protein [Source:UniProtKB/Swiss-Prot;Acc:Q9WVB4]	SLIT HOMOLOG 3 PRECURSOR SLIT 3 MULTIPLE EPIDERMAL GROWTH FACTOR DOMAINS 5 MULTIPLE EGF DOMAINS 5	NA	NA	NA	NA	NA	NA	NA	NA	NA	NA
DMR_540	chr9	95843001	95844000	1.95828e-05	0.00704259	-15.5914	0	0	1	0	ENSMUSG00000049493	NA	NA	NA	Pls1	MGI Symbol	protein_coding	Plastin-1 [Source:UniProtKB/Swiss-Prot;Acc:Q3V0K9]	PLASTIN	NA	NA	NA	NA	NA	NA	NA	NA	NA	NA
DMR_377	chr7	17038001	17039000	2.01918e-05	0.00718936	11.1072	0	0	1	0	ENSMUSG00000004328	NA	NA	NA	Hif3a	MGI Symbol	protein_coding	Hypoxia-inducible factor 3-alpha [Source:UniProtKB/Swiss-Prot;Acc:Q0VBL6]	HYPOXIA INDUCIBLE FACTOR 3 ALPHA HIF 3 ALPHA HIF3 ALPHA BASIC HELIX LOOP HELIX PAS MOP7 HIF3 ALPHA 1 INHIBITORY PAS DOMAIN IPAS MEMBER OF PAS 7 PAS	NA	NA	NA	NA	NA	NA	NA	NA	NA	NA
DMR_261	chr4	154756001	154757000	2.05076e-05	0.00728368	16.1328	0	0	0	1	NA	NA	-80459	ENSMUSG00000046637	NA	NA	NA	NA	NA	NA	NA	NA	NA	NA	Ttc34	MGI Symbol	protein_coding	tetratricopeptide repeat domain 34 [Source:MGI Symbol;Acc:MGI:2445205]	TETRATRICOPEPTIDE REPEAT 34 TPR REPEAT 34
DMR_51	chr1	184730001	184731000	2.06584e-05	0.00730101	10.5754	0	1	1	0	ENSMUSG00000039377	NA	NA	NA	Hlx	MGI Symbol	protein_coding	H2.0-like homeobox protein [Source:UniProtKB/Swiss-Prot;Acc:Q61670]	HOMEOBOX DBX1 DEVELOPING BRAIN HOMEOBOX 1	NA	NA	NA	NA	NA	NA	NA	NA	NA	NA
DMR_486	chr8	118680001	118681000	2.1391e-05	0.00748599	22.4961	0	0	1	0	ENSMUSG00000031841	NA	NA	NA	Cdh13	MGI Symbol	protein_coding	Cadherin-13 [Source:UniProtKB/Swiss-Prot;Acc:Q9WTR5]	CADHERIN 13 PRECURSOR HEART CADHERIN H CADHERIN TRUNCATED CADHERIN T CAD T CADHERIN	NA	NA	NA	NA	NA	NA	NA	NA	NA	NA
DMR_690	chr12	6205001	6206000	2.1532e-05	0.00751698	-14.8778	0	0	0	1	NA	NA	76337	ENSMUSG00000112591	NA	NA	NA	NA	NA	NA	NA	NA	NA	NA	Gm4927	MGI Symbol	processed_pseudogene	predicted gene 4927 [Source:MGI Symbol;Acc:MGI:3779449]
DMR_442	chr7	132262001	132263000	2.28242e-05	0.00785316	-26.1215	0	1	1	0	ENSMUSG00000030930	NA	NA	NA	Chst15	MGI Symbol	protein_coding	Carbohydrate sulfotransferase 15 [Source:UniProtKB/Swiss-Prot;Acc:Q91XQ5]	CARBOHYDRATE SULFOTRANSFERASE 15 EC_2.8.2.33 B CELL RAG ASSOCIATED GENE N ACETYLGALACTOSAMINE 4 SULFATE 6 O SULFOTRANSFERASE GALNAC4S 6ST	NA	NA	NA	NA	NA	NA	NA	NA	NA	NA
DMR_442	chr7	132262001	132263000	2.28242e-05	0.00785316	-26.1215	0	1	1	0	ENSMUSG00000030849	NA	NA	NA	Fgfr2	MGI Symbol	protein_coding	fibroblast growth factor receptor 2 isoform 3 [Source:RefSeq peptide;Acc:NP_001334567]	FIBROBLAST GROWTH FACTOR RECEPTOR 2 PRECURSOR FGFR 2 EC_2.7.10.1	NA	NA	NA	NA	NA	NA	NA	NA	NA	NA
DMR_160	chr3	127772001	127773000	2.32172e-05	0.00796921	-22.4827	0	0	1	0	ENSMUSG00000028028	NA	NA	NA	Alpk1	MGI Symbol	protein_coding	alpha kinase 1 [Source:HGNC Symbol;Acc:HGNC:20917]	ALPHA KINASE 1 EC_2.7.11.- LYMPHOCYTE ALPHA KINASE	NA	NA	NA	NA	NA	NA	NA	NA	NA	NA
DMR_778	chr14	29169001	29170000	2.35926e-05	0.00801688	-10.3278	0	0	1	0	ENSMUSG00000021991	NA	NA	NA	Cacna2d3	MGI Symbol	protein_coding	Voltage-dependent calcium channel subunit alpha-2/delta-3 Voltage-dependent calcium channel subunit alpha-2-3 Voltage-dependent calcium channel subunit delta-3 [Source:UniProtKB/Swiss-Prot;Acc:Q9Z1L5]	VOLTAGE DEPENDENT CALCIUM CHANNEL SUBUNIT ALPHA 2/DELTA 3 PRECURSOR VOLTAGE GATED CALCIUM CHANNEL SUBUNIT ALPHA 2/DELTA 3 [CONTAINS VOLTAGE DEPENDENT CALCIUM CHANNEL SUBUNIT ALPHA 2 3; VOLTAGE DEPENDENT CALCIUM CHANNEL SUBUNIT DELTA 3]	NA	NA	NA	NA	NA	NA	NA	NA	NA	NA
DMR_920	chr19	9987001	9988000	2.36019e-05	0.00801688	-22.8167	0	0	1	0	ENSMUSG00000037418	NA	NA	NA	Best1	MGI Symbol	protein_coding	Bestrophin-1 [Source:UniProtKB/Swiss-Prot;Acc:O88870]	BESTROPHIN 1 VITELLIFORM MACULAR DYSTROPHY 2	NA	NA	NA	NA	NA	NA	NA	NA	NA	NA
DMR_218	chr4	125911001	125912000	2.41307e-05	0.00812687	16.488	0	0	1	0	ENSMUSG00000085562	NA	NA	NA	2610028E06Rik	MGI Symbol	lincRNA	RIKEN cDNA 2610028E06 gene [Source:MGI Symbol;Acc:MGI:1919645]		NA	NA	NA	NA	NA	NA	NA	NA	NA	NA
DMR_124	chr2	172382001	172383000	2.4697e-05	0.00829805	11.0536	0	1	0	0	ENSMUSG00000027498	NA	NA	NA	Cstf1	MGI Symbol	protein_coding	Cleavage stimulation factor subunit 1 [Source:UniProtKB/Swiss-Prot;Acc:Q99LC2]	CLEAVAGE STIMULATION FACTOR SUBUNIT 1 CF 1.50 KDA SUBUNIT CLEAVAGE STIMULATION FACTOR 50 KDA SUBUNIT CSTF 50 KDA SUBUNIT CSTF 50	NA	NA	NA	NA	NA	NA	NA	NA	NA	NA
DMR_330	chr6	38251001	38252000	2.48743e-05	0.00832133	25.506	0	0	1	0	ENSMUSG00000063455	NA	NA	NA	D630045J12Rik	MGI Symbol	protein_coding	UPF0606 protein KIAA1549 [Source:UniProtKB/Swiss-Prot;Acc:Q68FD9]	AMBIGUOUS	NA	NA	NA	NA	NA	NA	NA	NA	NA	NA
DMR_836	chr15	102231001	102232000	2.48825e-05	0.00832133	10.5653	1	1	1	0	ENSMUSG00000001281	ENSMUSG00000001281	NA	NA	Itgb7	MGI Symbol	protein_coding	Integrin beta-7 [Source:UniProtKB/Swiss-Prot;Acc:P26011]		Itgb7	MGI Symbol	protein_coding	Integrin beta-7 [Source:UniProtKB/Swiss-Prot;Acc:P26011]		NA	NA	NA	NA	NA
DMR_641	chr11	61673001	61674000	2.51738e-05	0.00835176	-40.0994	0	1	1	0	ENSMUSG00000042371	NA	NA	NA	Slc5a10	MGI Symbol	protein_coding	Sodium/glucose cotransporter 5 [Source:UniProtKB/Swiss-Prot;Acc:Q5SWY8]		NA	NA	NA	NA	NA	NA	NA	NA	NA	NA
DMR_758	chr13	59415001	59416000	2.52069e-05	0.00835176	-19.7921	0	1	1	0	ENSMUSG00000114623	NA	NA	NA	Gm34788	MGI Symbol	lincRNA	predicted gene, 34788 [Source:MGI Symbol;Acc:MGI:5593947]		NA	NA	NA	NA	NA	NA	NA	NA	NA	NA
DMR_932	chr19	46316001	46317000	2.57124e-05	0.00846049	-11.8937	1	1	1	0	ENSMUSG00000037126	ENSMUSG00000037126	NA	NA	Psd	MGI Symbol	protein_coding	Mus musculus pleckstrin and Sec7 domain containing (Psd), transcript variant 2, mRNA. [Source:RefSeq mRNA;Acc:NM_001347454]		Psd	MGI Symbol	protein_coding	Mus musculus pleckstrin and Sec7 domain containing (Psd), transcript variant 2, mRNA. [Source:RefSeq mRNA;Acc:NM_001347454]		NA	NA	NA	NA	NA
DMR_367	chr7	16164001	16165000	2.58919e-05	0.00850002	-14.5364	0	0	0	1	NA	NA	-10090	ENSMUSG00000041420	NA	NA	NA	NA	NA	NA	NA	NA	NA	NA	Meis3	MGI Symbol	protein_coding	Homeobox protein Meis3 [Source:UniProtKB/Swiss-Prot;Acc:P97368]	HOMEOBOX MEIS3
DMR_197	chr4	98778001	98779000	2.63776e-05	0.00860028	24.7864	0	1	1	0	ENSMUSG00000035407	NA	NA	NA	Kank4	MGI Symbol	protein_coding	KN motif and ankyrin repeat domain-containing protein 4 [Source:UniProtKB/Swiss-Prot;Acc:Q6P9J5]	KN MOTIF AND ANKYRIN REPEAT DOMAIN CONTAINING 4 ANKYRIN REPEAT DOMAIN CONTAINING 38	NA	NA	NA	NA	NA	NA	NA	NA	NA	NA
DMR_752	chr13	48724001	48725000	2.76656e-05	0.00889137	12.3734	0	0	0	1	NA	NA	38582	ENSMUSG00000113297	NA	NA	NA	NA	NA	NA	NA	NA	NA	NA	Rpl17-ps6	MGI Symbol	processed_pseudogene	ribosomal protein L17, pseudogene 6 [Source:MGI Symbol;Acc:MGI:5010315]
DMR_310	chr5	138931001	138932000	2.79147e-05	0.00893856	13.0258	0	0	0	1	NA	NA	62282	ENSMUSG00000025856	NA	NA	NA	NA	NA	NA	NA	NA	NA	NA	Pdgfa	MGI Symbol	protein_coding	platelet derived growth factor subunit A [Source:HGNC Symbol;Acc:HGNC:8799]	PLATELET DERIVED GROWTH FACTOR SUBUNIT A PRECURSOR PDGF SUBUNIT A PDGF 1 PLATELET DERIVED GROWTH FACTOR A CHAIN PLATELET DERIVED GROWTH FACTOR ALPHA POLYPEPTIDE
DMR_253	chr4	148181001	148182000	2.8298e-05	0.00902094	-21.8422	0	0	0	1	NA	NA	20382	ENSMUSG00000041556	NA	NA	NA	NA	NA	NA	NA	NA	NA	NA	Fbxo2	MGI Symbol	protein_coding	F-box only protein 2 [Source:UniProtKB/Swiss-Prot;Acc:Q80UW2]	F BOX ONLY 2
DMR_199	chr4	99491001	99492000	2.83995e-05	0.00903318	-16.7706	0	0	0	1	NA	NA	28467	ENSMUSG00000080803	NA	NA	NA	NA	NA	NA	NA	NA	NA	NA	Gm12683	MGI Symbol	processed_pseudogene	predicted gene 12683 [Source:MGI Symbol;Acc:MGI:3650644]
DMR_589	chr10	80987001	80988000	2.91211e-05	0.00924214	-38.5204	0	0	1	0	ENSMUSG00000048240	NA	NA	NA	Gng7	MGI Symbol	protein_coding	guanine nucleotide binding protein (G protein), gamma 7 [Source:MGI Symbol;Acc:MGI:95787]	GUANINE NUCLEOTIDE BINDING SUBUNIT GAMMA	NA	NA	NA	NA	NA	NA	NA	NA	NA	NA
DMR_573	chr10	48647001	48648000	2.92371e-05	0.00924819	-10.7121	0	0	0	1	NA	NA	-27607	ENSMUSG00000065630	NA	NA	NA	NA	NA	NA	NA	NA	NA	NA	Gm24256	MGI Symbol	snRNA	predicted gene, 24256 [Source:MGI Symbol;Acc:MGI:5454033]
DMR_746	chr13	35493001	35494000	2.92694e-05	0.00924819	-10.1299	0	0	0	1	NA	NA	-49902	ENSMUSG00000114337	NA	NA	NA	NA	NA	NA	NA	NA	NA	NA	Gm48704	MGI Symbol	lincRNA	predicted gene, 48704 [Source:MGI Symbol;Acc:MGI:6098344]
DMR_698	chr12	21123001	21124000	2.95795e-05	0.0092847	-20.8519	0	0	1	0	ENSMUSG00000090370	NA	NA	NA	Gm21989	MGI Symbol	processed_transcript	predicted gene 21989 [Source:MGI Symbol;Acc:MGI:5439458]		NA	NA	NA	NA	NA	NA	NA	NA	NA	NA
DMR_698	chr12	21123001	21124000	2.95795e-05	0.0092847	-20.8519	0	0	1	0	ENSMUSG00000052632	NA	NA	NA	Asap2	MGI Symbol	protein_coding	Arf-GAP with SH3 domain, ANK repeat and PH domain-containing protein 2 [Source:UniProtKB/Swiss-Prot;Acc:Q7SIG6]	ARF GAP WITH SH3 DOMAIN ANK REPEAT AND PH DOMAIN CONTAINING 2 DEVELOPMENT AND DIFFERENTIATION ENHANCING FACTOR 2 PAXILLIN ASSOCIATED WITH ARF GAP ACTIVITY 3 PAG3 PYK2 C TERMINUS ASSOCIATED PAP	NA	NA	NA	NA	NA	NA	NA	NA	NA	NA
DMR_711	chr12	63285001	63286000	2.94855e-05	0.0092847	-10.4341	0	0	0	1	NA	NA	-69784	ENSMUSG00000114123	NA	NA	NA	NA	NA	NA	NA	NA	NA	NA	Gm48416	MGI Symbol	processed_pseudogene	predicted gene, 48416 [Source:MGI Symbol;Acc:MGI:6097909]
DMR_264	chr5	15011001	15012000	2.97599e-05	0.00931359	-12.5608	0	0	0	1	NA	NA	20999	ENSMUSG00000091897	NA	NA	NA	NA	NA	NA	NA	NA	NA	NA	Gm17019	MGI Symbol	protein_coding		AMBIGUOUS
DMR_141	chr3	77589001	77590000	3.13515e-05	0.00972662	-10.6638	0	0	0	1	NA	NA	-17660	ENSMUSG00000103849	NA	NA	NA	NA	NA	NA	NA	NA	NA	NA	Gm37806	MGI Symbol	TEC	predicted gene, 37806 [Source:MGI Symbol;Acc:MGI:5611034]
DMR_808	chr15	25536001	25537000	3.14631e-05	0.00972662	14.3903	0	1	1	0	ENSMUSG00000115204	NA	NA	NA	AC120163.1	Clone-based (Ensembl) gene	lincRNA			NA	NA	NA	NA	NA	NA	NA	NA	NA	NA
DMR_943	chrX	39841001	39842000	3.14467e-05	0.00972662	20.1406	0	0	0	1	NA	NA	21605	ENSMUSG00000095240	NA	NA	NA	NA	NA	NA	NA	NA	NA	NA	Cypt14	MGI Symbol	protein_coding	cysteine-rich perinuclear theca 14 [Source:MGI Symbol;Acc:MGI:3616459]
DMR_646	chr11	69401001	69402000	3.24161e-05	0.0099354	-22.0246	1	1	1	0	ENSMUSG00000085178	ENSMUSG00000045377	NA	NA	Kdm6bos	MGI Symbol	antisense			Tmem88	MGI Symbol	protein_coding	Transmembrane protein 88 [Source:UniProtKB/Swiss-Prot;Acc:Q9D0N8]	TRANSMEMBRANE 88	NA	NA	NA	NA	NA
DMR_646	chr11	69401001	69402000	3.24161e-05	0.0099354	-22.0246	1	1	1	0	ENSMUSG00000018476	ENSMUSG00000045377	NA	NA	Kdm6b	MGI Symbol	protein_coding	Lysine-specific demethylase 6B [Source:UniProtKB/Swiss-Prot;Acc:Q5NCY0]	LYSINE SPECIFIC DEMETHYLASE 6B EC_1.14.11.- JMJC DOMAIN CONTAINING 3 JUMONJI DOMAIN CONTAINING 3	Tmem88	MGI Symbol	protein_coding	Transmembrane protein 88 [Source:UniProtKB/Swiss-Prot;Acc:Q9D0N8]	TRANSMEMBRANE 88	NA	NA	NA	NA	NA
DMR_646	chr11	69401001	69402000	3.24161e-05	0.0099354	-22.0246	1	1	1	0	ENSMUSG00000018476	ENSMUSG00000085178	NA	NA	Kdm6b	MGI Symbol	protein_coding	Lysine-specific demethylase 6B [Source:UniProtKB/Swiss-Prot;Acc:Q5NCY0]	LYSINE SPECIFIC DEMETHYLASE 6B EC_1.14.11.- JMJC DOMAIN CONTAINING 3 JUMONJI DOMAIN CONTAINING 3	Kdm6bos	MGI Symbol	antisense			NA	NA	NA	NA	NA
DMR_646	chr11	69401001	69402000	3.24161e-05	0.0099354	-22.0246	1	1	1	0	ENSMUSG00000085178	ENSMUSG00000085178	NA	NA	Kdm6bos	MGI Symbol	antisense			Kdm6bos	MGI Symbol	antisense			NA	NA	NA	NA	NA
DMR_97	chr2	138588001	138589000	3.25599e-05	0.00994427	-20.6516	1	0	1	0	ENSMUSG00000062098	ENSMUSG00000085911	NA	NA	Btbd3	MGI Symbol	protein_coding	BTB/POZ domain-containing protein 3 [Source:UniProtKB/Swiss-Prot;Acc:P58545]	BTB/POZ DOMAIN CONTAINING 3	Gm14061	MGI Symbol	lincRNA	predicted gene 14061 [Source:MGI Symbol;Acc:MGI:3649736]		NA	NA	NA	NA	NA
DMR_870	chr17	25098001	25099000	3.2584e-05	0.00994427	15.6454	0	1	1	0	ENSMUSG00000024169	NA	NA	NA	Ift140	MGI Symbol	protein_coding	Intraflagellar transport [Source:UniProtKB/Swiss-Prot;Acc:E9PY46]	INTRAFLAGELLAR TRANSPORT HOMOLOG	NA	NA	NA	NA	NA	NA	NA	NA	NA	NA
DMR_274	chr5	53539001	53540000	3.30524e-05	0.0100484	-33.3419	0	0	1	0	ENSMUSG00000039191	NA	NA	NA	Rbpj	MGI Symbol	protein_coding	Recombining binding protein suppressor of hairless [Source:UniProtKB/Swiss-Prot;Acc:P31266]	SUPPRESSOR OF HAIRLESS J KAPPA RECOMBINATION SIGNAL BINDING RBP J KAPPA	NA	NA	NA	NA	NA	NA	NA	NA	NA	NA
DMR_925	chr19	28605001	28606000	3.35529e-05	0.0101038	-11.554	0	0	1	0	ENSMUSG00000052942	NA	NA	NA	Glis3	MGI Symbol	protein_coding	Zinc finger protein GLIS3 [Source:UniProtKB/Swiss-Prot;Acc:Q6XP49]	ZINC FINGER GLIS3 GLI SIMILAR 3	NA	NA	NA	NA	NA	NA	NA	NA	NA	NA
DMR_622	chr11	19121001	19122000	3.43885e-05	0.0102119	13.2235	0	0	0	1	NA	NA	-3568	ENSMUSG00000102585	NA	NA	NA	NA	NA	NA	NA	NA	NA	NA	Gm37439	MGI Symbol	TEC	predicted gene, 37439 [Source:MGI Symbol;Acc:MGI:5610667]
DMR_162	chr3	134684001	134685000	3.46009e-05	0.0102537	-14.1844	0	0	0	1	NA	NA	-53237	ENSMUSG00000097031	NA	NA	NA	NA	NA	NA	NA	NA	NA	NA	Gm26820	MGI Symbol	lincRNA	predicted gene, 26820 [Source:MGI Symbol;Acc:MGI:5477314]
DMR_7	chr1	29900001	29901000	3.56733e-05	0.0104968	10.0442	0	0	0	1	NA	NA	-29094	ENSMUSG00000101726	NA	NA	NA	NA	NA	NA	NA	NA	NA	NA	Gm7858	MGI Symbol	processed_pseudogene	predicted gene 7858 [Source:MGI Symbol;Acc:MGI:3644844]
DMR_664	chr11	97830001	97831000	3.5698e-05	0.0104968	10.5673	1	0	1	0	ENSMUSG00000038366	ENSMUSG00000038366	NA	NA	Lasp1	MGI Symbol	protein_coding	LIM and SH3 domain protein 1 [Source:UniProtKB/Swiss-Prot;Acc:Q61792]		Lasp1	MGI Symbol	protein_coding	LIM and SH3 domain protein 1 [Source:UniProtKB/Swiss-Prot;Acc:Q61792]		NA	NA	NA	NA	NA
DMR_804	chr15	3544001	3545000	3.68308e-05	0.0108027	-16.4642	0	1	1	0	ENSMUSG00000055737	NA	NA	NA	Ghr	MGI Symbol	protein_coding	Growth hormone receptor Growth hormone-binding protein [Source:UniProtKB/Swiss-Prot;Acc:P16882]	GROWTH HORMONE RECEPTOR PRECURSOR GH RECEPTOR SOMATOTROPIN RECEPTOR [CONTAINS GROWTH HORMONE BINDING GH BINDING GHBP SERUM BINDING ]	NA	NA	NA	NA	NA	NA	NA	NA	NA	NA
DMR_813	chr15	49808001	49809000	3.71459e-05	0.0108507	11.828	0	0	0	1	NA	NA	-104382	ENSMUSG00000115446	NA	NA	NA	NA	NA	NA	NA	NA	NA	NA	AC161572.1	Clone-based (Ensembl) gene	processed_pseudogene
DMR_708	chr12	54411001	54412000	3.7431e-05	0.0108949	-18.3303	0	0	0	1	NA	NA	10827	ENSMUSG00000112053	NA	NA	NA	NA	NA	NA	NA	NA	NA	NA	Gm46328	MGI Symbol	lincRNA	predicted gene, 46328 [Source:MGI Symbol;Acc:MGI:5825965]
DMR_234	chr4	137201001	137202000	3.77228e-05	0.0109245	28.2313	0	0	0	1	NA	NA	16938	ENSMUSG00000092848	NA	NA	NA	NA	NA	NA	NA	NA	NA	NA	Gm23263	MGI Symbol	miRNA	predicted gene, 23263 [Source:MGI Symbol;Acc:MGI:5453040]
DMR_450	chr8	11508001	11509000	3.76651e-05	0.0109245	-13.7127	1	0	1	0	ENSMUSG00000031505	ENSMUSG00000031505	NA	NA	Naxd	MGI Symbol	protein_coding	NAD(P)HX dehydratase [Source:HGNC Symbol;Acc:HGNC:25576]	ATP DEPENDENT S NAD P H HYDRATE DEHYDRATASE EC_4.2.1.93 ATP DEPENDENT NAD P HX DEHYDRATASE	Naxd	MGI Symbol	protein_coding	NAD(P)HX dehydratase [Source:HGNC Symbol;Acc:HGNC:25576]	ATP DEPENDENT S NAD P H HYDRATE DEHYDRATASE EC_4.2.1.93 ATP DEPENDENT NAD P HX DEHYDRATASE	NA	NA	NA	NA	NA
DMR_959	chrX	124143001	124144000	3.84634e-05	0.0110773	-21.0635	0	0	0	1	NA	NA	-7092	ENSMUSG00000072049	NA	NA	NA	NA	NA	NA	NA	NA	NA	NA	Vmn2r121	MGI Symbol	protein_coding	vomeronasal 2, receptor 121 [Source:MGI Symbol;Acc:MGI:3643045]	VOMERONASAL TYPE 2 RECEPTOR 116 PRECURSOR VOMERONASAL TYPE 2 RECEPTOR P5
DMR_750	chr13	44908001	44909000	4.17093e-05	0.0117059	-24.125	0	0	1	0	ENSMUSG00000038518	NA	NA	NA	Jarid2	MGI Symbol	protein_coding	Protein Jumonji [Source:UniProtKB/Swiss-Prot;Acc:Q62315]		NA	NA	NA	NA	NA	NA	NA	NA	NA	NA
DMR_192	chr4	83219001	83220000	4.25177e-05	0.0118435	-24.222	0	0	0	1	NA	NA	13171	ENSMUSG00000038172	NA	NA	NA	NA	NA	NA	NA	NA	NA	NA	Ttc39b	MGI Symbol	protein_coding	tetratricopeptide repeat domain 39B [Source:MGI Symbol;Acc:MGI:1917113]	TETRATRICOPEPTIDE REPEAT TPR REPEAT
DMR_225	chr4	132301001	132302000	4.39564e-05	0.0121931	-20.2606	0	0	0	1	NA	NA	1386	ENSMUSG00000089687	NA	NA	NA	NA	NA	NA	NA	NA	NA	NA	Rab42	MGI Symbol	protein_coding	Ras-related protein Rab-42 [Source:UniProtKB/Swiss-Prot;Acc:Q0PD08]	RAS RELATED RAB 42
DMR_886	chr17	78264001	78265000	4.48317e-05	0.0123402	-11.3121	0	0	1	0	ENSMUSG00000024074	NA	NA	NA	Crim1	MGI Symbol	protein_coding	Cysteine-rich motor neuron 1 protein [Source:UniProtKB/Swiss-Prot;Acc:Q9JLL0]	CYSTEINE RICH MOTOR NEURON 1 PRECURSOR CRIM 1	NA	NA	NA	NA	NA	NA	NA	NA	NA	NA
DMR_548	chr9	116104001	116105000	4.51354e-05	0.0124	12.5584	0	0	1	0	ENSMUSG00000032440	NA	NA	NA	Tgfbr2	MGI Symbol	protein_coding	transforming growth factor, beta receptor II [Source:MGI Symbol;Acc:MGI:98729]	TGF BETA RECEPTOR TYPE 2 PRECURSOR TGFR 2 EC_2.7.11.30 TGF BETA TYPE II RECEPTOR TRANSFORMING GROWTH FACTOR BETA RECEPTOR TYPE II TGF BETA RECEPTOR TYPE II TBETAR II	NA	NA	NA	NA	NA	NA	NA	NA	NA	NA
DMR_546	chr9	114455001	114456000	4.53815e-05	0.0124437	-42.8205	0	0	1	0	ENSMUSG00000045594	NA	NA	NA	Glb1	MGI Symbol	protein_coding	galactosidase, beta 1 [Source:MGI Symbol;Acc:MGI:88151]	BETA GALACTOSIDASE PRECURSOR EC_3.2.1.23 LACTASE	NA	NA	NA	NA	NA	NA	NA	NA	NA	NA
DMR_814	chr15	54326001	54327000	4.56997e-05	0.0124594	15.8917	0	0	0	1	NA	NA	-13637	ENSMUSG00000050978	NA	NA	NA	NA	NA	NA	NA	NA	NA	NA	Gm5215	MGI Symbol	processed_pseudogene	predicted gene 5215 [Source:MGI Symbol;Acc:MGI:3644834]
DMR_848	chr16	33926001	33927000	4.71474e-05	0.0128296	13.4058	0	0	1	0	ENSMUSG00000022817	NA	NA	NA	Itgb5	MGI Symbol	protein_coding	integrin subunit beta 5 [Source:HGNC Symbol;Acc:HGNC:6160]	INTEGRIN BETA PRECURSOR	NA	NA	NA	NA	NA	NA	NA	NA	NA	NA
DMR_270	chr5	33935001	33936000	4.84137e-05	0.0131075	-13.7298	0	0	1	0	ENSMUSG00000029111	NA	NA	NA	Nelfa	MGI Symbol	protein_coding	Negative elongation factor A [Source:UniProtKB/Swiss-Prot;Acc:Q8BG30]	NEGATIVE ELONGATION FACTOR A NELF A WOLF HIRSCHHORN SYNDROME CANDIDATE 2	NA	NA	NA	NA	NA	NA	NA	NA	NA	NA
DMR_182	chr4	55081001	55082000	4.95762e-05	0.0133134	-10.6295	0	1	0	0	ENSMUSG00000060206	NA	NA	NA	Zfp462	MGI Symbol	protein_coding	zinc finger protein 462 [Source:MGI Symbol;Acc:MGI:107690]		NA	NA	NA	NA	NA	NA	NA	NA	NA	NA
DMR_451	chr8	12548001	12549000	4.95296e-05	0.0133134	13.3691	0	0	0	1	NA	NA	-24029	ENSMUSG00000010435	NA	NA	NA	NA	NA	NA	NA	NA	NA	NA	Spaca7	MGI Symbol	protein_coding	sperm acrosome associated 7 [Source:MGI Symbol;Acc:MGI:1925884]
DMR_811	chr15	36762001	36763000	4.95685e-05	0.0133134	-12.5008	0	0	0	1	NA	NA	29415	ENSMUSG00000022285	NA	NA	NA	NA	NA	NA	NA	NA	NA	NA	Ywhaz	MGI Symbol	protein_coding	tyrosine 3-monooxygenase/tryptophan 5-monooxygenase activation protein, zeta polypeptide [Source:MGI Symbol;Acc:MGI:109484]	UNKNOWN
DMR_144	chr3	90133001	90134000	5.00388e-05	0.0134124	12.7486	0	0	1	0	ENSMUSG00000027939	NA	NA	NA	Nup210l	MGI Symbol	protein_coding	Nuclear pore membrane glycoprotein 210-like [Source:UniProtKB/Swiss-Prot;Acc:Q9D2F7]	NUCLEAR PORE MEMBRANE GLYCOPROTEIN 210 PRECURSOR NUCLEAR PORE GP210 NUCLEAR ENVELOPE PORE MEMBRANE POM 210 POM210 NUCLEOPORIN NUP210 PORE MEMBRANE OF 210 KDA	NA	NA	NA	NA	NA	NA	NA	NA	NA	NA
DMR_851	chr16	44579001	44580000	5.06715e-05	0.0135566	24.3041	0	0	0	1	NA	NA	-20105	ENSMUSG00000022687	NA	NA	NA	NA	NA	NA	NA	NA	NA	NA	Boc	MGI Symbol	protein_coding	BOC cell adhesion associated, oncogene regulated [Source:HGNC Symbol;Acc:HGNC:17173]	BROTHER OF CDO PRECURSOR BOC
DMR_532	chr9	83435001	83436000	5.15066e-05	0.0137032	-22.6198	1	0	1	0	ENSMUSG00000099718	ENSMUSG00000032258	NA	NA	Gm2087	MGI Symbol	antisense	predicted gene 2087 [Source:MGI Symbol;Acc:MGI:3780254]		Lca5	MGI Symbol	protein_coding	LCA5, lebercilin [Source:HGNC Symbol;Acc:HGNC:31923]	LEBERCILIN LEBER CONGENITAL AMAUROSIS 5	NA	NA	NA	NA	NA
DMR_532	chr9	83435001	83436000	5.15066e-05	0.0137032	-22.6198	1	0	1	0	ENSMUSG00000032258	ENSMUSG00000032258	NA	NA	Lca5	MGI Symbol	protein_coding	LCA5, lebercilin [Source:HGNC Symbol;Acc:HGNC:31923]	LEBERCILIN LEBER CONGENITAL AMAUROSIS 5	Lca5	MGI Symbol	protein_coding	LCA5, lebercilin [Source:HGNC Symbol;Acc:HGNC:31923]	LEBERCILIN LEBER CONGENITAL AMAUROSIS 5	NA	NA	NA	NA	NA
DMR_855	chr16	91303001	91304000	5.1729e-05	0.0137368	-26.8213	0	0	0	1	NA	NA	21741	ENSMUSG00000085865	NA	NA	NA	NA	NA	NA	NA	NA	NA	NA	Gm15966	MGI Symbol	lincRNA	predicted gene 15966 [Source:MGI Symbol;Acc:MGI:3802004]
DMR_783	chr14	57224001	57225000	5.18689e-05	0.0137485	-17.5027	0	0	0	1	NA	NA	6770	ENSMUSG00000114754	NA	NA	NA	NA	NA	NA	NA	NA	NA	NA	Gm8996	MGI Symbol	processed_pseudogene	predicted gene 8996 [Source:MGI Symbol;Acc:MGI:3647165]
DMR_883	chr17	66193001	66194000	5.2171e-05	0.0137775	10.5974	0	0	0	1	NA	NA	49294	ENSMUSG00000035842	NA	NA	NA	NA	NA	NA	NA	NA	NA	NA	Ddx11	MGI Symbol	protein_coding	Mus musculus DEAD/H (Asp-Glu-Ala-Asp/His) box helicase 11 (Ddx11), transcript variant 2, mRNA. [Source:RefSeq mRNA;Acc:NM_001348292]	HELICASE EC_3.6.4.12
DMR_797	chr14	103439001	103440000	5.28593e-05	0.0139336	17.2727	0	0	1	0	ENSMUSG00000115099	NA	NA	NA	AC114585.1	Clone-based (Ensembl) gene	lincRNA			NA	NA	NA	NA	NA	NA	NA	NA	NA	NA
DMR_211	chr4	118489001	118490000	5.30845e-05	0.0139672	14.5748	1	1	1	0	ENSMUSG00000033191	ENSMUSG00000033191	NA	NA	Tie1	MGI Symbol	protein_coding	tyrosine kinase with immunoglobulin-like and EGF-like domains 1 [Source:MGI Symbol;Acc:MGI:99906]	TYROSINE KINASE RECEPTOR TIE 1 EC_2.7.10.1	Tie1	MGI Symbol	protein_coding	tyrosine kinase with immunoglobulin-like and EGF-like domains 1 [Source:MGI Symbol;Acc:MGI:99906]	TYROSINE KINASE RECEPTOR TIE 1 EC_2.7.10.1	NA	NA	NA	NA	NA
DMR_637	chr11	56479001	56480000	5.41744e-05	0.0141758	-14.4104	1	0	0	0	NA	ENSMUSG00000088228	-2949	ENSMUSG00000088228	NA	NA	NA	NA	NA	Gm22603	MGI Symbol	snoRNA	predicted gene, 22603 [Source:MGI Symbol;Acc:MGI:5452380]		Gm22603	MGI Symbol	snoRNA	predicted gene, 22603 [Source:MGI Symbol;Acc:MGI:5452380]
DMR_909	chr18	77234001	77235000	5.43877e-05	0.0141985	-18.5738	0	0	1	0	ENSMUSG00000025425	NA	NA	NA	St8sia5	MGI Symbol	protein_coding	Alpha-2,8-sialyltransferase 8E [Source:UniProtKB/Swiss-Prot;Acc:P70126]	N ALPHA 2 8 SIALYLTRANSFERASE ALPHA 2 8 SIALYLTRANSFERASE SIALYLTRANSFERASE SIAT8 SIALYLTRANSFERASE ST8SIA	NA	NA	NA	NA	NA	NA	NA	NA	NA	NA
DMR_206	chr4	108886001	108887000	5.5576e-05	0.0144109	-15.7831	0	0	1	0	ENSMUSG00000003411	NA	NA	NA	Rab3b	MGI Symbol	protein_coding	RAB3B, member RAS oncogene family [Source:MGI Symbol;Acc:MGI:1917158]	RAS RELATED RAB 3B	NA	NA	NA	NA	NA	NA	NA	NA	NA	NA
DMR_462	chr8	40879001	40880000	5.60449e-05	0.0145062	-15.5299	0	0	1	0	ENSMUSG00000031596	NA	NA	NA	Slc7a2	MGI Symbol	protein_coding	solute carrier family 7 (cationic amino acid transporter, y+ system), member 2 [Source:MGI Symbol;Acc:MGI:99828]	CATIONIC AMINO ACID TRANSPORTER 2 CAT 2 CAT2 LOW AFFINITY CATIONIC AMINO ACID TRANSPORTER 2 SOLUTE CARRIER FAMILY 7 MEMBER 2	NA	NA	NA	NA	NA	NA	NA	NA	NA	NA
DMR_4	chr1	18077001	18078000	5.82555e-05	0.0149165	19	0	0	0	1	NA	NA	-17946	ENSMUSG00000109887	NA	NA	NA	NA	NA	NA	NA	NA	NA	NA	Gm28756	MGI Symbol	processed_transcript	predicted gene 28756 [Source:MGI Symbol;Acc:MGI:5579462]
DMR_354	chr6	127862001	127863000	5.88364e-05	0.0150115	11.5433	0	0	0	1	NA	NA	12782	ENSMUSG00000088177	NA	NA	NA	NA	NA	NA	NA	NA	NA	NA	Gm23098	MGI Symbol	misc_RNA	predicted gene, 23098 [Source:MGI Symbol;Acc:MGI:5452875]
DMR_511	chr9	43392001	43393000	5.92329e-05	0.0150639	-11.0135	0	0	0	1	NA	NA	15378	ENSMUSG00000110823	NA	NA	NA	NA	NA	NA	NA	NA	NA	NA	Gm36799	MGI Symbol	lincRNA	predicted gene, 36799 [Source:MGI Symbol;Acc:MGI:5595958]
DMR_525	chr9	66733001	66734000	6.14021e-05	0.0154731	11.6734	0	0	1	0	ENSMUSG00000032373	NA	NA	NA	Car12	MGI Symbol	protein_coding	carbonic anhydrase 12 [Source:HGNC Symbol;Acc:HGNC:1371]	CARBONIC ANHYDRASE 12 PRECURSOR EC_4.2.1.1 CARBONATE DEHYDRATASE XII CARBONIC ANHYDRASE XII CA XII	NA	NA	NA	NA	NA	NA	NA	NA	NA	NA
DMR_782	chr14	54297001	54298000	6.1343e-05	0.0154731	-47.4816	1	1	1	0	ENSMUSG00000105703	ENSMUSG00000105703	NA	NA	Gm43305	MGI Symbol	processed_transcript	predicted gene 43305 [Source:MGI Symbol;Acc:MGI:5663442]		Gm43305	MGI Symbol	processed_transcript	predicted gene 43305 [Source:MGI Symbol;Acc:MGI:5663442]		NA	NA	NA	NA	NA
DMR_66	chr2	32645001	32646000	6.18541e-05	0.015492	19.0371	1	0	0	0	NA	ENSMUSG00000026814	-595	ENSMUSG00000026814	NA	NA	NA	NA	NA	Eng	MGI Symbol	protein_coding	Endoglin [Source:UniProtKB/Swiss-Prot;Acc:Q63961]	TRANSFORMING GROWTH FACTOR BETA RECEPTOR TYPE 3 PRECURSOR TGF BETA RECEPTOR TYPE 3 TGFR 3 BETAGLYCAN TRANSFORMING GROWTH FACTOR BETA RECEPTOR III TGF BETA RECEPTOR TYPE III	Eng	MGI Symbol	protein_coding	Endoglin [Source:UniProtKB/Swiss-Prot;Acc:Q63961]	TRANSFORMING GROWTH FACTOR BETA RECEPTOR TYPE 3 PRECURSOR TGF BETA RECEPTOR TYPE 3 TGFR 3 BETAGLYCAN TRANSFORMING GROWTH FACTOR BETA RECEPTOR III TGF BETA RECEPTOR TYPE III
DMR_913	chr18	82712001	82713000	6.19102e-05	0.015492	23.6102	0	0	0	1	NA	NA	-7281	ENSMUSG00000092638	NA	NA	NA	NA	NA	NA	NA	NA	NA	NA	Mir5112	MGI Symbol	miRNA	microRNA 5112 [Source:MGI Symbol;Acc:MGI:4950432]
DMR_86	chr2	117988001	117989000	6.2469e-05	0.0155774	16.0995	0	0	1	0	ENSMUSG00000087203	NA	NA	NA	Gm13986	MGI Symbol	processed_transcript	predicted gene 13986 [Source:MGI Symbol;Acc:MGI:3651937]		NA	NA	NA	NA	NA	NA	NA	NA	NA	NA
DMR_276	chr5	60741001	60742000	6.29793e-05	0.0156773	18.6825	0	0	0	1	NA	NA	-23563	ENSMUSG00000077555	NA	NA	NA	NA	NA	NA	NA	NA	NA	NA	Gm23708	MGI Symbol	snoRNA	predicted gene, 23708 [Source:MGI Symbol;Acc:MGI:5453485]
DMR_484	chr8	115358001	115359000	6.48316e-05	0.0159443	14.7611	0	0	0	1	NA	NA	-226392	ENSMUSG00000110592	NA	NA	NA	NA	NA	NA	NA	NA	NA	NA	4930488N15Rik	MGI Symbol	lincRNA	RIKEN cDNA 4930488N15 gene [Source:MGI Symbol;Acc:MGI:1922282]
DMR_777	chr14	21527001	21528000	6.57821e-05	0.0161315	15.139	0	0	1	0	ENSMUSG00000021767	NA	NA	NA	Kat6b	MGI Symbol	protein_coding	Histone acetyltransferase KAT6B [Source:UniProtKB/Swiss-Prot;Acc:Q8BRB7]	HISTONE ACETYLTRANSFERASE KAT6B EC_2.3.1.48 MOZ YBF2/SAS3 SAS2 AND TIP60 4 MYST 4	NA	NA	NA	NA	NA	NA	NA	NA	NA	NA
DMR_8	chr1	34189001	34190000	6.67372e-05	0.0161855	-13.1306	0	1	1	0	ENSMUSG00000026131	NA	NA	NA	Dst	MGI Symbol	protein_coding	Dystonin [Source:UniProtKB/Swiss-Prot;Acc:Q91ZU6]	DYSTONIN BULLOUS PEMPHIGOID ANTIGEN 1 BPA DYSTONIA MUSCULORUM HEMIDESMOSOMAL PLAQUE	NA	NA	NA	NA	NA	NA	NA	NA	NA	NA
DMR_366	chr7	16152001	16153000	6.64971e-05	0.0161855	-11.9981	0	1	1	0	ENSMUSG00000030376	NA	NA	NA	Slc8a2	MGI Symbol	protein_coding	solute carrier family 8 (sodium/calcium exchanger), member 2 [Source:MGI Symbol;Acc:MGI:107996]	SODIUM/CALCIUM EXCHANGER 2 PRECURSOR NA + /CA 2+ EXCHANGE 2 SOLUTE CARRIER FAMILY 8 MEMBER 2	NA	NA	NA	NA	NA	NA	NA	NA	NA	NA
DMR_431	chr7	84054001	84055000	6.64953e-05	0.0161855	-20.9328	0	0	1	0	ENSMUSG00000052353	NA	NA	NA	Cemip	MGI Symbol	protein_coding	Cell migration-inducing and hyaluronan-binding protein [Source:UniProtKB/Swiss-Prot;Acc:Q8BI06]	PRECURSOR	NA	NA	NA	NA	NA	NA	NA	NA	NA	NA
DMR_545	chr9	113248001	113249000	6.68009e-05	0.0161855	-24.8899	0	0	0	1	NA	NA	-38707	ENSMUSG00000111022	NA	NA	NA	NA	NA	NA	NA	NA	NA	NA	Gm36367	MGI Symbol	lincRNA	predicted gene, 36367 [Source:MGI Symbol;Acc:MGI:5595526]
DMR_677	chr11	113805001	113806000	6.683e-05	0.0161855	-41.3318	0	0	1	0	ENSMUSG00000041592	NA	NA	NA	Sdk2	MGI Symbol	protein_coding	Protein sidekick-2 [Source:UniProtKB/Swiss-Prot;Acc:Q6V4S5]	SIDEKICK 2 PRECURSOR	NA	NA	NA	NA	NA	NA	NA	NA	NA	NA
DMR_683	chr11	118080001	118081000	6.63444e-05	0.0161855	13.5164	0	1	1	0	ENSMUSG00000033987	NA	NA	NA	Dnah17	MGI Symbol	protein_coding	dynein axonemal heavy chain 17 [Source:HGNC Symbol;Acc:HGNC:2946]	DYNEIN HEAVY CHAIN 17 AXONEMAL AXONEMAL BETA DYNEIN HEAVY CHAIN 17 CILIARY DYNEIN HEAVY CHAIN 17	NA	NA	NA	NA	NA	NA	NA	NA	NA	NA
DMR_139	chr3	58050001	58051000	6.74176e-05	0.0162511	-32.9114	0	0	0	1	NA	NA	-28716	ENSMUSG00000105065	NA	NA	NA	NA	NA	NA	NA	NA	NA	NA	Gm42513	MGI Symbol	TEC	predicted gene 42513 [Source:MGI Symbol;Acc:MGI:5662650]
DMR_699	chr12	21308001	21309000	6.84749e-05	0.0164447	-11.0255	1	1	1	0	ENSMUSG00000054309	ENSMUSG00000054309	NA	NA	Cpsf3	MGI Symbol	protein_coding	Cleavage and polyadenylation specificity factor subunit 3 [Source:UniProtKB/Swiss-Prot;Acc:Q9QXK7]		Cpsf3	MGI Symbol	protein_coding	Cleavage and polyadenylation specificity factor subunit 3 [Source:UniProtKB/Swiss-Prot;Acc:Q9QXK7]		NA	NA	NA	NA	NA
DMR_389	chr7	19426001	19427000	6.87626e-05	0.0164862	-10.7635	0	1	1	0	ENSMUSG00000030397	NA	NA	NA	Mark4	MGI Symbol	protein_coding	MAP/microtubule affinity-regulating kinase 4 [Source:UniProtKB/Swiss-Prot;Acc:Q8CIP4]	MAP/MICROTUBULE AFFINITY REGULATING KINASE 4 EC_2.7.11.1	NA	NA	NA	NA	NA	NA	NA	NA	NA	NA
DMR_41	chr1	156999001	157000000	6.89993e-05	0.0165153	-16.6056	0	0	1	0	ENSMUSG00000101768	NA	NA	NA	Gm28694	MGI Symbol	lincRNA	predicted gene 28694 [Source:MGI Symbol;Acc:MGI:5579400]		NA	NA	NA	NA	NA	NA	NA	NA	NA	NA
DMR_535	chr9	87846001	87847000	6.92915e-05	0.0165575	13.9742	0	0	0	1	NA	NA	41588	ENSMUSG00000093937	NA	NA	NA	NA	NA	NA	NA	NA	NA	NA	Gm25528	MGI Symbol	snoRNA	predicted gene, 25528 [Source:MGI Symbol;Acc:MGI:5455305]
DMR_927	chr19	42293001	42294000	6.97548e-05	0.0165851	12.4059	0	0	1	0	ENSMUSG00000042401	NA	NA	NA	Crtac1	MGI Symbol	protein_coding	Mus musculus cartilage acidic protein 1 (Crtac1), transcript variant 2, mRNA. [Source:RefSeq mRNA;Acc:NM_001356588]	CARTILAGE ACIDIC 1 PRECURSOR 68 KDA CHONDROCYTE EXPRESSED CEP 68 ASPIC	NA	NA	NA	NA	NA	NA	NA	NA	NA	NA
DMR_565	chr10	28645001	28646000	6.99691e-05	0.0166085	-23.1298	0	0	0	1	NA	NA	-22360	ENSMUSG00000049109	NA	NA	NA	NA	NA	NA	NA	NA	NA	NA	Themis	MGI Symbol	protein_coding	thymocyte selection associated [Source:MGI Symbol;Acc:MGI:2443552]	THYMOCYTE EXPRESSED MOLECULE INVOLVED IN SELECTION
DMR_862	chr17	5490001	5491000	7.04378e-05	0.0166921	-16.0363	1	0	0	0	NA	ENSMUSG00000034265	-1600	ENSMUSG00000034265	NA	NA	NA	NA	NA	Zdhhc14	MGI Symbol	protein_coding	zinc finger, DHHC domain containing 14 [Source:MGI Symbol;Acc:MGI:2653229]	PROBABLE PALMITOYLTRANSFERASE ZDHHC14 EC_2.3.1.225 NEW1 DOMAIN CONTAINING NEW1CP ZINC FINGER DHHC DOMAIN CONTAINING 14 DHHC 14	Zdhhc14	MGI Symbol	protein_coding	zinc finger, DHHC domain containing 14 [Source:MGI Symbol;Acc:MGI:2653229]	PROBABLE PALMITOYLTRANSFERASE ZDHHC14 EC_2.3.1.225 NEW1 DOMAIN CONTAINING NEW1CP ZINC FINGER DHHC DOMAIN CONTAINING 14 DHHC 14
DMR_816	chr15	60358001	60359000	7.07327e-05	0.0167343	20.8284	0	0	0	1	NA	NA	-33119	ENSMUSG00000115251	NA	NA	NA	NA	NA	NA	NA	NA	NA	NA	AC122937.2	Clone-based (Ensembl) gene	processed_pseudogene
DMR_49	chr1	172357001	172358000	7.16291e-05	0.0169184	14.7126	0	0	1	0	ENSMUSG00000044708	NA	NA	NA	Kcnj10	MGI Symbol	protein_coding	ATP-sensitive inward rectifier potassium channel 10 [Source:UniProtKB/Swiss-Prot;Acc:Q9JM63]	INWARD RECTIFIER POTASSIUM CHANNEL INWARD RECTIFIER K + CHANNEL POTASSIUM CHANNEL INWARDLY RECTIFYING SUBFAMILY J MEMBER	NA	NA	NA	NA	NA	NA	NA	NA	NA	NA
DMR_22	chr1	74746001	74747000	7.23783e-05	0.0170067	-15.5778	0	0	1	0	ENSMUSG00000006542	NA	NA	NA	Prkag3	MGI Symbol	protein_coding	protein kinase, AMP-activated, gamma 3 non-catatlytic subunit [Source:MGI Symbol;Acc:MGI:1891343]	5' AMP ACTIVATED KINASE SUBUNIT GAMMA AMPK SUBUNIT GAMMA	NA	NA	NA	NA	NA	NA	NA	NA	NA	NA
DMR_114	chr2	167395001	167396000	7.25973e-05	0.0170067	-23.9796	0	0	0	1	NA	NA	-25712	ENSMUSG00000039463	NA	NA	NA	NA	NA	NA	NA	NA	NA	NA	Slc9a8	MGI Symbol	protein_coding	Sodium/hydrogen exchanger 8 [Source:UniProtKB/Swiss-Prot;Acc:Q8R4D1]	SODIUM/HYDROGEN EXCHANGER 8 NA + /H + EXCHANGER 8 NHE 8 SOLUTE CARRIER FAMILY 9 MEMBER 8
DMR_251	chr4	147927001	147928000	7.33725e-05	0.0171044	23.0085	0	1	1	0	ENSMUSG00000019055	NA	NA	NA	Plod1	MGI Symbol	protein_coding	Procollagen-lysine,2-oxoglutarate 5-dioxygenase 1 [Source:UniProtKB/Swiss-Prot;Acc:Q9R0E2]	PROCOLLAGEN LYSINE 2 OXOGLUTARATE 5 DIOXYGENASE PRECURSOR EC_1.14.11.4 LYSYL HYDROXYLASE	NA	NA	NA	NA	NA	NA	NA	NA	NA	NA
DMR_527	chr9	74864001	74865000	7.50141e-05	0.0173458	-22.3858	1	0	1	0	ENSMUSG00000043013	ENSMUSG00000043013	NA	NA	Onecut1	MGI Symbol	protein_coding	one cut domain, family member 1 [Source:MGI Symbol;Acc:MGI:1196423]	ONE CUT DOMAIN FAMILY MEMBER ONE CUT HOMEOBOX	Onecut1	MGI Symbol	protein_coding	one cut domain, family member 1 [Source:MGI Symbol;Acc:MGI:1196423]	ONE CUT DOMAIN FAMILY MEMBER ONE CUT HOMEOBOX	NA	NA	NA	NA	NA
DMR_527	chr9	74864001	74865000	7.50141e-05	0.0173458	-22.3858	1	0	1	0	ENSMUSG00000093662	ENSMUSG00000043013	NA	NA	Gm20649	MGI Symbol	lincRNA	predicted gene 20649 [Source:MGI Symbol;Acc:MGI:5313096]		Onecut1	MGI Symbol	protein_coding	one cut domain, family member 1 [Source:MGI Symbol;Acc:MGI:1196423]	ONE CUT DOMAIN FAMILY MEMBER ONE CUT HOMEOBOX	NA	NA	NA	NA	NA
DMR_710	chr12	55537001	55538000	7.57989e-05	0.0174618	-22.7881	0	0	0	1	NA	NA	-27239	ENSMUSG00000063129	NA	NA	NA	NA	NA	NA	NA	NA	NA	NA	Aldoart2	MGI Symbol	protein_coding	aldolase 1 A, retrogene 2 [Source:MGI Symbol;Acc:MGI:1931052]	FRUCTOSE BISPHOSPHATE ALDOLASE EC_4.1.2.13
DMR_654	chr11	78401001	78402000	7.67e-05	0.0175133	24.2145	0	0	1	0	ENSMUSG00000001095	NA	NA	NA	Slc13a2	MGI Symbol	protein_coding	Solute carrier family 13 member 2 [Source:UniProtKB/Swiss-Prot;Acc:Q9ES88]	SOLUTE CARRIER FAMILY 13 MEMBER NA + COTRANSPORTER	NA	NA	NA	NA	NA	NA	NA	NA	NA	NA
DMR_654	chr11	78401001	78402000	7.67e-05	0.0175133	24.2145	0	0	1	0	ENSMUSG00000085747	NA	NA	NA	Slc13a2os	MGI Symbol	antisense	solute carrier family 13 (sodium-dependent dicarboxylate transporter), member 2, opposite strand [Source:MGI Symbol;Acc:MGI:3649278]		NA	NA	NA	NA	NA	NA	NA	NA	NA	NA
DMR_847	chr16	33563001	33564000	7.6688e-05	0.0175133	25.7629	0	0	1	0	ENSMUSG00000035506	NA	NA	NA	Slc12a8	MGI Symbol	protein_coding	solute carrier family 12 (potassium/chloride transporters), member 8 [Source:MGI Symbol;Acc:MGI:2443672]	SOLUTE CARRIER FAMILY 12 MEMBER 8 CATION CHLORIDE COTRANSPORTER 9	NA	NA	NA	NA	NA	NA	NA	NA	NA	NA
DMR_314	chr5	143697001	143698000	7.72191e-05	0.0175718	11.5446	0	1	1	0	ENSMUSG00000018001	NA	NA	NA	Cyth3	MGI Symbol	protein_coding	Cytohesin-3 [Source:UniProtKB/Swiss-Prot;Acc:O08967]	CYTOHESIN 3 ARF NUCLEOTIDE BINDING SITE OPENER 3 ARNO3 GENERAL RECEPTOR OF PHOSPHOINOSITIDES 1 GRP1 PH SEC7 AND COILED COIL DOMAIN CONTAINING 3	NA	NA	NA	NA	NA	NA	NA	NA	NA	NA
DMR_54	chr1	187916001	187917000	7.87077e-05	0.0177086	-19.6548	0	0	1	0	ENSMUSG00000026610	NA	NA	NA	Esrrg	MGI Symbol	protein_coding	Mus musculus estrogen-related receptor gamma (Esrrg), transcript variant 5, mRNA. [Source:RefSeq mRNA;Acc:NM_001357536]		NA	NA	NA	NA	NA	NA	NA	NA	NA	NA
DMR_213	chr4	119069001	119070000	7.8656e-05	0.0177086	28.9001	1	1	0	0	ENSMUSG00000066060	ENSMUSG00000066060	NA	NA	Gm12866	MGI Symbol	lincRNA			Gm12866	MGI Symbol	lincRNA			NA	NA	NA	NA	NA
DMR_779	chr14	36501001	36502000	7.81808e-05	0.0177086	-15.7431	0	0	0	1	NA	NA	-110117	ENSMUSG00000088766	NA	NA	NA	NA	NA	NA	NA	NA	NA	NA	Gm24394	MGI Symbol	snoRNA	predicted gene, 24394 [Source:MGI Symbol;Acc:MGI:5454171]
DMR_110	chr2	166281001	166282000	7.93162e-05	0.0177388	-21.2039	0	0	1	0	ENSMUSG00000084840	NA	NA	NA	Gm11468	MGI Symbol	lincRNA	predicted gene 11468 [Source:MGI Symbol;Acc:MGI:3649218]		NA	NA	NA	NA	NA	NA	NA	NA	NA	NA
DMR_841	chr16	8809001	8810000	8.01307e-05	0.0178651	-10.5266	0	0	0	1	NA	NA	-16694	ENSMUSG00000022710	NA	NA	NA	NA	NA	NA	NA	NA	NA	NA	Usp7	MGI Symbol	protein_coding	ubiquitin specific peptidase 7 [Source:MGI Symbol;Acc:MGI:2182061]	UBIQUITIN CARBOXYL TERMINAL HYDROLASE 7 EC_3.4.19.12 DEUBIQUITINATING ENZYME 7 UBIQUITIN THIOESTERASE 7 UBIQUITIN SPECIFIC PROCESSING PROTEASE 7
DMR_48	chr1	169520001	169521000	8.17004e-05	0.0180464	-10.1695	0	0	1	0	ENSMUSG00000026683	NA	NA	NA	Nuf2	MGI Symbol	protein_coding	Mus musculus NUF2, NDC80 kinetochore complex component (Nuf2), transcript variant 2, mRNA. [Source:RefSeq mRNA;Acc:NM_001355159]	KINETOCHORE NUF2	NA	NA	NA	NA	NA	NA	NA	NA	NA	NA
DMR_706	chr12	49498001	49499000	8.21238e-05	0.018112	15.625	1	0	0	0	NA	ENSMUSG00000112079	-8	ENSMUSG00000112079	NA	NA	NA	NA	NA	Gm19599	MGI Symbol	processed_pseudogene	predicted gene, 19599 [Source:MGI Symbol;Acc:MGI:5011784]		Gm19599	MGI Symbol	processed_pseudogene	predicted gene, 19599 [Source:MGI Symbol;Acc:MGI:5011784]
DMR_470	chr8	71881001	71882000	8.29855e-05	0.0182178	-12.149	1	0	0	0	NA	ENSMUSG00000056019	-19	ENSMUSG00000056019	NA	NA	NA	NA	NA	Zfp709	MGI Symbol	protein_coding	zinc finger protein 709 [Source:MGI Symbol;Acc:MGI:2384299]	ZINC FINGER	Zfp709	MGI Symbol	protein_coding	zinc finger protein 709 [Source:MGI Symbol;Acc:MGI:2384299]	ZINC FINGER
DMR_20	chr1	65177001	65178000	8.33509e-05	0.01827	-12.5867	1	0	1	0	ENSMUSG00000025950	ENSMUSG00000025950	NA	NA	Idh1	MGI Symbol	protein_coding	Isocitrate dehydrogenase [NADP] cytoplasmic [Source:UniProtKB/Swiss-Prot;Acc:O88844]	ISOCITRATE DEHYDROGENASE [NADP] IDH EC_1.1.1.42 IDP NADP + SPECIFIC ICDH OXALOSUCCINATE DECARBOXYLASE	Idh1	MGI Symbol	protein_coding	Isocitrate dehydrogenase [NADP] cytoplasmic [Source:UniProtKB/Swiss-Prot;Acc:O88844]	ISOCITRATE DEHYDROGENASE [NADP] IDH EC_1.1.1.42 IDP NADP + SPECIFIC ICDH OXALOSUCCINATE DECARBOXYLASE	NA	NA	NA	NA	NA
DMR_494	chr8	126396001	126397000	8.41966e-05	0.018399	-16.5415	0	0	0	1	NA	NA	-25515	ENSMUSG00000051671	NA	NA	NA	NA	NA	NA	NA	NA	NA	NA	Coa6	MGI Symbol	protein_coding	Cytochrome c oxidase assembly factor 6 homolog [Source:UniProtKB/Swiss-Prot;Acc:Q8BGD8]	CYTOCHROME C OXIDASE
DMR_123	chr2	172200001	172201000	8.44989e-05	0.018437	-15.6627	0	0	0	1	NA	NA	23221	ENSMUSG00000105205	NA	NA	NA	NA	NA	NA	NA	NA	NA	NA	Gm44301	MGI Symbol	miRNA	predicted gene, 44301 [Source:MGI Symbol;Acc:MGI:5690693]
DMR_47	chr1	168720001	168721000	8.70964e-05	0.0187389	12.0622	0	0	0	1	NA	NA	-44120	ENSMUSG00000103463	NA	NA	NA	NA	NA	NA	NA	NA	NA	NA	1700063I16Rik	MGI Symbol	TEC	RIKEN cDNA 1700063I16 gene [Source:MGI Symbol;Acc:MGI:1925877]
DMR_295	chr5	116024001	116025000	8.70955e-05	0.0187389	11.2396	1	1	1	0	ENSMUSG00000029513	ENSMUSG00000029513	NA	NA	Prkab1	MGI Symbol	protein_coding	protein kinase, AMP-activated, beta 1 non-catalytic subunit [Source:MGI Symbol;Acc:MGI:1336167]	5' AMP ACTIVATED KINASE SUBUNIT BETA 1 AMPK SUBUNIT BETA 1 AMPKB	Prkab1	MGI Symbol	protein_coding	protein kinase, AMP-activated, beta 1 non-catalytic subunit [Source:MGI Symbol;Acc:MGI:1336167]	5' AMP ACTIVATED KINASE SUBUNIT BETA 1 AMPK SUBUNIT BETA 1 AMPKB	NA	NA	NA	NA	NA
DMR_547	chr9	115954001	115955000	8.6498e-05	0.0187389	-10.0075	0	1	1	0	ENSMUSG00000056880	NA	NA	NA	Gadl1	MGI Symbol	protein_coding	glutamate decarboxylase like 1 [Source:HGNC Symbol;Acc:HGNC:27949]	ACIDIC AMINO ACID DECARBOXYLASE GADL1 ASPARTATE 1 DECARBOXYLASE ADC EC_4.1.1.11 CYSTEINE SULFINIC ACID DECARBOXYLASE CSADC EC_4.1.1.- 29 GLUTAMATE DECARBOXYLASE 1	NA	NA	NA	NA	NA	NA	NA	NA	NA	NA
DMR_530	chr9	78443001	78444000	8.76e-05	0.0187984	-10.5504	1	1	0	0	ENSMUSG00000032344	ENSMUSG00000032344	NA	NA	Mb21d1	MGI Symbol	protein_coding	Mab-21 domain containing 1 [Source:MGI Symbol;Acc:MGI:2442261]	MAB 21	Mb21d1	MGI Symbol	protein_coding	Mab-21 domain containing 1 [Source:MGI Symbol;Acc:MGI:2442261]	MAB 21	NA	NA	NA	NA	NA
DMR_40	chr1	155222001	155223000	8.81228e-05	0.0188744	-14.6332	0	0	1	0	ENSMUSG00000033722	NA	NA	NA	BC034090	MGI Symbol	protein_coding	cDNA sequence BC034090 [Source:MGI Symbol;Acc:MGI:2672904]		NA	NA	NA	NA	NA	NA	NA	NA	NA	NA
DMR_137	chr3	53955001	53956000	8.82179e-05	0.0188744	-10.0288	0	0	0	1	NA	NA	30168	ENSMUSG00000106577	NA	NA	NA	NA	NA	NA	NA	NA	NA	NA	Gm31026	MGI Symbol	lincRNA	predicted gene, 31026 [Source:MGI Symbol;Acc:MGI:5590185]
DMR_951	chrX	77167001	77168000	8.91552e-05	0.0190181	-11.9159	0	0	0	1	NA	NA	122816	ENSMUSG00000084202	NA	NA	NA	NA	NA	NA	NA	NA	NA	NA	Gm5398	MGI Symbol	processed_pseudogene	predicted gene 5398 [Source:MGI Symbol;Acc:MGI:3646383]
DMR_817	chr15	62206001	62207000	9.06266e-05	0.0192391	12.627	0	0	1	0	ENSMUSG00000097039	NA	NA	NA	Pvt1	MGI Symbol	lincRNA	plasmacytoma variant translocation 1 [Source:MGI Symbol;Acc:MGI:97824]		NA	NA	NA	NA	NA	NA	NA	NA	NA	NA
DMR_700	chr12	25865001	25866000	9.31143e-05	0.0195709	-13.898	0	0	0	1	NA	NA	-5153	ENSMUSG00000113827	NA	NA	NA	NA	NA	NA	NA	NA	NA	NA	Gm47733	MGI Symbol	lincRNA	predicted gene, 47733 [Source:MGI Symbol;Acc:MGI:6096870]
DMR_68	chr2	33475001	33476000	9.43129e-05	0.0197071	-12.2483	0	0	0	1	NA	NA	-6443	ENSMUSG00000026788	NA	NA	NA	NA	NA	NA	NA	NA	NA	NA	Zbtb43	MGI Symbol	protein_coding	zinc finger and BTB domain containing 43 [Source:MGI Symbol;Acc:MGI:1919084]	ZINC FINGER AND BTB DOMAIN CONTAINING 43 ZINC FINGER 297B
DMR_684	chr11	118906001	118907000	9.49755e-05	0.019759	14.8854	0	0	1	0	ENSMUSG00000025576	NA	NA	NA	Rbfox3	MGI Symbol	protein_coding	RNA binding 3 [Source:UniProtKB/Swiss-Prot;Acc:Q8BIF2]	RNA BINDING FOX 1 HOMOLOG 3 FOX 1 HOMOLOG C NEURONAL NUCLEI ANTIGEN NEUN ANTIGEN	NA	NA	NA	NA	NA	NA	NA	NA	NA	NA
DMR_98	chr2	144135001	144136000	9.53628e-05	0.0197971	16.6667	0	0	1	0	ENSMUSG00000074758	NA	NA	NA	Gm5535	MGI Symbol	lincRNA			NA	NA	NA	NA	NA	NA	NA	NA	NA	NA
DMR_929	chr19	42838001	42839000	9.54352e-05	0.0197971	-19.7788	0	0	1	0	ENSMUSG00000074852	NA	NA	NA	Hpse2	MGI Symbol	protein_coding	Inactive heparanase-2 [Source:UniProtKB/Swiss-Prot;Acc:B2RY83]	HEPARANASE PRECURSOR EC_3.2.1.166 [CONTAINS HEPARANASE 8 KDA SUBUNIT; HEPARANASE 50 KDA SUBUNIT]	NA	NA	NA	NA	NA	NA	NA	NA	NA	NA
DMR_656	chr11	78925001	78926000	9.60697e-05	0.0198711	-16.6613	1	1	1	0	ENSMUSG00000020826	ENSMUSG00000020826	NA	NA	Nos2	MGI Symbol	protein_coding	Nitric oxide synthase, inducible [Source:UniProtKB/Swiss-Prot;Acc:P29477]	NITRIC OXIDE SYNTHASE INDUCIBLE EC_1.14.13.39 INDUCIBLE NO SYNTHASE INDUCIBLE NOS INOS NOS TYPE II PEPTIDYL CYSTEINE S NITROSYLASE NOS2	Nos2	MGI Symbol	protein_coding	Nitric oxide synthase, inducible [Source:UniProtKB/Swiss-Prot;Acc:P29477]	NITRIC OXIDE SYNTHASE INDUCIBLE EC_1.14.13.39 INDUCIBLE NO SYNTHASE INDUCIBLE NOS INOS NOS TYPE II PEPTIDYL CYSTEINE S NITROSYLASE NOS2	NA	NA	NA	NA	NA
DMR_94	chr2	125608001	125609000	9.67642e-05	0.0199773	10.2903	0	0	1	0	ENSMUSG00000068394	NA	NA	NA	Cep152	MGI Symbol	protein_coding	Centrosomal protein of 152 kDa [Source:UniProtKB/Swiss-Prot;Acc:A2AUM9]	SHC TRANSFORMING SHC TRANSFORMING SRC HOMOLOGY 2 DOMAIN CONTAINING TRANSFORMING SH2 DOMAIN	NA	NA	NA	NA	NA	NA	NA	NA	NA	NA
DMR_941	chrX	26436001	26437000	9.72615e-05	0.0200308	29.4397	0	0	0	1	NA	NA	55663	ENSMUSG00000080819	NA	NA	NA	NA	NA	NA	NA	NA	NA	NA	Gm2005	MGI Symbol	unprocessed_pseudogene	predicted pseudogene 2005 [Source:MGI Symbol;Acc:MGI:3780175]
DMR_167	chr3	152898001	152899000	9.75272e-05	0.0200519	18.5889	0	0	1	0	ENSMUSG00000039047	NA	NA	NA	Pigk	MGI Symbol	protein_coding	phosphatidylinositol glycan anchor biosynthesis, class K [Source:MGI Symbol;Acc:MGI:1913863]	GPI ANCHOR TRANSAMIDASE PRECURSOR GPI TRANSAMIDASE EC 3 PHOSPHATIDYLINOSITOL GLYCAN BIOSYNTHESIS CLASS K PIG K	NA	NA	NA	NA	NA	NA	NA	NA	NA	NA
DMR_167	chr3	152898001	152899000	9.75272e-05	0.0200519	18.5889	0	0	1	0	ENSMUSG00000039037	NA	NA	NA	St6galnac5	MGI Symbol	protein_coding	ST6 (alpha-N-acetyl-neuraminyl-2,3-beta-galactosyl-1,3)-N-acetylgalactosaminide alpha-2,6-sialyltransferase 5 [Source:MGI Symbol;Acc:MGI:1349471]	ALPHA N ACETYLGALACTOSAMINIDE ALPHA 2 6 SIALYLTRANSFERASE 5 EC_2.4.99.- GD1 ALPHA SYNTHASE GALNAC ALPHA 2 6 SIALYLTRANSFERASE V ST6GALNAC V ST6GALNACV SIALYLTRANSFERASE 7E SIAT7 E	NA	NA	NA	NA	NA	NA	NA	NA	NA	NA
DMR_140	chr3	74266001	74267000	9.79763e-05	0.0200625	-11.9879	0	0	0	1	NA	NA	-23406	ENSMUSG00000096400	NA	NA	NA	NA	NA	NA	NA	NA	NA	NA	Gm6098	MGI Symbol	processed_pseudogene	predicted gene 6098 [Source:MGI Symbol;Acc:MGI:3779552]
DMR_725	chr12	104653001	104654000	9.8418e-05	0.0200955	12.8431	0	0	0	1	NA	NA	46503	ENSMUSG00000041415	NA	NA	NA	NA	NA	NA	NA	NA	NA	NA	Dicer1	MGI Symbol	protein_coding	dicer 1, ribonuclease III [Source:HGNC Symbol;Acc:HGNC:17098]	DICER 1[INCLUDES ENDORIBONUCLEASE DCL1 EC_3.1.26.- ; ATP DEPENDENT HELICASE DCL1 EC_3.6.-.- 4 ]
DMR_917	chr19	4291001	4292000	9.90968e-05	0.0201872	11.4215	1	1	1	0	ENSMUSG00000024858	ENSMUSG00000024858	NA	NA	Grk2	MGI Symbol	protein_coding	G protein-coupled receptor kinase 2 [Source:MGI Symbol;Acc:MGI:87940]	BETA ADRENERGIC RECEPTOR KINASE 1 BETA ARK 1 EC_2.7.11.15 G COUPLED RECEPTOR KINASE 2	Grk2	MGI Symbol	protein_coding	G protein-coupled receptor kinase 2 [Source:MGI Symbol;Acc:MGI:87940]	BETA ADRENERGIC RECEPTOR KINASE 1 BETA ARK 1 EC_2.7.11.15 G COUPLED RECEPTOR KINASE 2	NA	NA	NA	NA	NA
DMR_608	chr10	122913001	122914000	9.9893e-05	0.0202011	-14.4366	0	0	1	0	ENSMUSG00000034613	NA	NA	NA	Ppm1h	MGI Symbol	protein_coding	Protein phosphatase 1H [Source:UniProtKB/Swiss-Prot;Acc:Q3UYC0]		NA	NA	NA	NA	NA	NA	NA	NA	NA	NA
DMR_624	chr11	34231001	34232000	9.99232e-05	0.0202011	21.0009	1	1	1	0	ENSMUSG00000020143	ENSMUSG00000020143	NA	NA	Dock2	MGI Symbol	protein_coding	Dedicator of cytokinesis protein 2 [Source:UniProtKB/Swiss-Prot;Acc:Q8C3J5]	DEDICATOR OF CYTOKINESIS 2	Dock2	MGI Symbol	protein_coding	Dedicator of cytokinesis protein 2 [Source:UniProtKB/Swiss-Prot;Acc:Q8C3J5]	DEDICATOR OF CYTOKINESIS 2	NA	NA	NA	NA	NA
DMR_480	chr8	108440001	108441000	0.000101307	0.0203944	14.8538	0	0	1	0	ENSMUSG00000038872	NA	NA	NA	Zfhx3	MGI Symbol	protein_coding	zinc finger homeobox 3 [Source:MGI Symbol;Acc:MGI:99948]		NA	NA	NA	NA	NA	NA	NA	NA	NA	NA
DMR_70	chr2	33928001	33929000	0.000102498	0.0205677	13.403	0	0	0	1	NA	NA	13114	ENSMUSG00000085987	NA	NA	NA	NA	NA	NA	NA	NA	NA	NA	Gm13403	MGI Symbol	lincRNA	predicted gene 13403 [Source:MGI Symbol;Acc:MGI:3649380]
DMR_102	chr2	154740001	154741000	0.000103516	0.0206648	15.9548	1	0	0	0	NA	ENSMUSG00000085691	-1551	ENSMUSG00000085691	NA	NA	NA	NA	NA	Gm14216	MGI Symbol	lincRNA	predicted gene 14216 [Source:MGI Symbol;Acc:MGI:3650218]		Gm14216	MGI Symbol	lincRNA	predicted gene 14216 [Source:MGI Symbol;Acc:MGI:3650218]
DMR_425	chr7	61088001	61089000	0.000103502	0.0206648	14.0788	0	0	0	1	NA	NA	41685	ENSMUSG00000108917	NA	NA	NA	NA	NA	NA	NA	NA	NA	NA	Gm38451	MGI Symbol	TEC	predicted gene, 38451 [Source:MGI Symbol;Acc:MGI:5621336]
DMR_676	chr11	113787001	113788000	0.00010669	0.0210344	-14.6155	0	0	1	0	ENSMUSG00000041592	NA	NA	NA	Sdk2	MGI Symbol	protein_coding	Protein sidekick-2 [Source:UniProtKB/Swiss-Prot;Acc:Q6V4S5]	SIDEKICK 2 PRECURSOR	NA	NA	NA	NA	NA	NA	NA	NA	NA	NA
DMR_901	chr18	43376001	43377000	0.000106664	0.0210344	13.6045	1	0	1	0	ENSMUSG00000024501	ENSMUSG00000024501	NA	NA	Dpysl3	MGI Symbol	protein_coding	Dihydropyrimidinase-related protein 3 [Source:UniProtKB/Swiss-Prot;Acc:Q62188]	DIHYDROPYRIMIDINASE RELATED DRP	Dpysl3	MGI Symbol	protein_coding	Dihydropyrimidinase-related protein 3 [Source:UniProtKB/Swiss-Prot;Acc:Q62188]	DIHYDROPYRIMIDINASE RELATED DRP	NA	NA	NA	NA	NA
DMR_83	chr2	105690001	105691000	0.000108289	0.0213202	-11.9169	1	0	1	0	ENSMUSG00000027168	ENSMUSG00000027168	NA	NA	Pax6	MGI Symbol	protein_coding	Paired box protein Pax-6 [Source:UniProtKB/Swiss-Prot;Acc:P63015]	PAIRED BOX PAX 6	Pax6	MGI Symbol	protein_coding	Paired box protein Pax-6 [Source:UniProtKB/Swiss-Prot;Acc:P63015]	PAIRED BOX PAX 6	NA	NA	NA	NA	NA
DMR_131	chr3	31413001	31414000	0.000108564	0.0213449	13.3308	0	0	0	1	NA	NA	71991	ENSMUSG00000103998	NA	NA	NA	NA	NA	NA	NA	NA	NA	NA	Gm38025	MGI Symbol	lincRNA	predicted gene, 38025 [Source:MGI Symbol;Acc:MGI:5611253]
DMR_430	chr7	82487001	82488000	0.00010929	0.0214584	-10.2951	0	0	1	0	ENSMUSG00000070469	NA	NA	NA	Adamtsl3	MGI Symbol	protein_coding	ADAMTS-like 3 [Source:MGI Symbol;Acc:MGI:3028499]		NA	NA	NA	NA	NA	NA	NA	NA	NA	NA
DMR_842	chr16	11322001	11323000	0.000110225	0.0214819	29.2047	1	1	1	0	ENSMUSG00000071669	ENSMUSG00000071669	NA	NA	Snx29	MGI Symbol	protein_coding	Sorting nexin-29 [Source:UniProtKB/Swiss-Prot;Acc:Q9D3S3]	SORTING NEXIN 29	Snx29	MGI Symbol	protein_coding	Sorting nexin-29 [Source:UniProtKB/Swiss-Prot;Acc:Q9D3S3]	SORTING NEXIN 29	NA	NA	NA	NA	NA
DMR_561	chr10	17561001	17562000	0.000110873	0.0214887	20.5665	0	0	0	1	NA	NA	-34088	ENSMUSG00000111927	NA	NA	NA	NA	NA	NA	NA	NA	NA	NA	Gm47770	MGI Symbol	lincRNA	predicted gene, 47770 [Source:MGI Symbol;Acc:MGI:6096926]
DMR_630	chr11	45678001	45679000	0.000112248	0.0216569	18.3904	0	0	0	1	NA	NA	38620	ENSMUSG00000077320	NA	NA	NA	NA	NA	NA	NA	NA	NA	NA	Gm22284	MGI Symbol	snoRNA	predicted gene, 22284 [Source:MGI Symbol;Acc:MGI:5452061]
DMR_770	chr13	107291001	107292000	0.000112269	0.0216569	13.0752	0	0	0	1	NA	NA	-10811	ENSMUSG00000114475	NA	NA	NA	NA	NA	NA	NA	NA	NA	NA	Gm2726	MGI Symbol	processed_pseudogene	predicted gene 2726 [Source:MGI Symbol;Acc:MGI:3780895]
DMR_231	chr4	136222001	136223000	0.000112776	0.0216964	-24.7513	0	0	1	0	ENSMUSG00000036995	NA	NA	NA	Asap3	MGI Symbol	protein_coding	Arf-GAP with SH3 domain, ANK repeat and PH domain-containing protein 3 [Source:UniProtKB/Swiss-Prot;Acc:Q5U464]	ARF GAP WITH SH3 DOMAIN ANK REPEAT AND PH DOMAIN CONTAINING 3 DEVELOPMENT AND DIFFERENTIATION ENHANCING FACTOR 1	NA	NA	NA	NA	NA	NA	NA	NA	NA	NA
DMR_441	chr7	131890001	131891000	0.000112652	0.0216964	-11.7389	0	0	1	0	ENSMUSG00000030849	NA	NA	NA	Fgfr2	MGI Symbol	protein_coding	fibroblast growth factor receptor 2 isoform 3 [Source:RefSeq peptide;Acc:NP_001334567]	FIBROBLAST GROWTH FACTOR RECEPTOR 2 PRECURSOR FGFR 2 EC_2.7.10.1	NA	NA	NA	NA	NA	NA	NA	NA	NA	NA
DMR_122	chr2	170438001	170439000	0.000113707	0.0217352	12.3221	0	0	0	1	NA	NA	-10157	ENSMUSG00000013523	NA	NA	NA	NA	NA	NA	NA	NA	NA	NA	Bcas1	MGI Symbol	protein_coding	Breast carcinoma-amplified sequence 1 homolog [Source:UniProtKB/Swiss-Prot;Acc:Q80YN3]	BREAST CARCINOMA AMPLIFIED SEQUENCE 1 AMPLIFIED IN BREAST CANCER 1
DMR_586	chr10	77258001	77259000	0.000115555	0.0220237	-29.9703	1	1	1	0	ENSMUSG00000078444	ENSMUSG00000020260	NA	NA	Gm10941	MGI Symbol	bidirectional_promoter_lncRNA			Pofut2	MGI Symbol	protein_coding	protein O-fucosyltransferase 2 [Source:MGI Symbol;Acc:MGI:1916863]	GDP FUCOSE O FUCOSYLTRANSFERASE 2 PRECURSOR EC_2.4.1.221 PEPTIDE O FUCOSYLTRANSFERASE 2 O FUCT 2	NA	NA	NA	NA	NA
DMR_617	chr11	4303001	4304000	0.000115464	0.0220237	22.0029	0	0	0	1	NA	NA	17543	ENSMUSG00000085512	NA	NA	NA	NA	NA	NA	NA	NA	NA	NA	Gm11958	MGI Symbol	lincRNA	predicted gene 11958 [Source:MGI Symbol;Acc:MGI:3652302]
DMR_493	chr8	126170001	126171000	0.00011735	0.0221829	12.6405	0	0	0	1	NA	NA	-109478	ENSMUSG00000110437	NA	NA	NA	NA	NA	NA	NA	NA	NA	NA	Gm45876	MGI Symbol	TEC	predicted gene 45876 [Source:MGI Symbol;Acc:MGI:5804991]
DMR_824	chr15	86182001	86183000	0.000118434	0.0223344	-17.7278	1	0	1	0	ENSMUSG00000035891	ENSMUSG00000086424	NA	NA	Cerk	MGI Symbol	protein_coding	Ceramide kinase [Source:UniProtKB/Swiss-Prot;Acc:Q8K4Q7]	CERAMIDE KINASE EC_2.7.1.138 ACYLSPHINGOSINE KINASE	Gm15569	MGI Symbol	antisense	predicted gene 15569 [Source:MGI Symbol;Acc:MGI:3826526]		NA	NA	NA	NA	NA
DMR_246	chr4	143075001	143076000	0.000119149	0.0223492	-26.0264	1	0	0	0	NA	ENSMUSG00000110067	-163	ENSMUSG00000110067	NA	NA	NA	NA	NA	6330411D24Rik	MGI Symbol	processed_transcript	RIKEN cDNA 6330411D24 gene [Source:MGI Symbol;Acc:MGI:1917975]		6330411D24Rik	MGI Symbol	processed_transcript	RIKEN cDNA 6330411D24 gene [Source:MGI Symbol;Acc:MGI:1917975]
DMR_259	chr4	153982001	153983000	0.000119292	0.0223492	26.7438	0	0	1	0	ENSMUSG00000039523	NA	NA	NA	Cep104	MGI Symbol	protein_coding	Centrosomal protein of 104 kDa [Source:UniProtKB/Swiss-Prot;Acc:Q80V31]	UNKNOWN	NA	NA	NA	NA	NA	NA	NA	NA	NA	NA
DMR_749	chr13	43222001	43223000	0.000119723	0.0223713	10.28	0	0	1	0	ENSMUSG00000051335	NA	NA	NA	Gfod1	MGI Symbol	protein_coding	Glucose-fructose oxidoreductase domain-containing protein 1 [Source:UniProtKB/Swiss-Prot;Acc:Q3UHD2]	GLUCOSE FRUCTOSE OXIDOREDUCTASE DOMAIN CONTAINING 1 PRECURSOR EC 1	NA	NA	NA	NA	NA	NA	NA	NA	NA	NA
DMR_405	chr7	24280001	24281000	0.000121809	0.0226722	-16.4599	0	0	0	1	NA	NA	8435	ENSMUSG00000055305	NA	NA	NA	NA	NA	NA	NA	NA	NA	NA	Zfp93	MGI Symbol	protein_coding	zinc finger protein 93 [Source:MGI Symbol;Acc:MGI:107611]	ZINC FINGER
DMR_668	chr11	100554001	100555000	0.000126247	0.0231077	-22.7697	0	1	1	0	ENSMUSG00000006784	NA	NA	NA	Ttc25	MGI Symbol	protein_coding	tetratricopeptide repeat domain 25 [Source:MGI Symbol;Acc:MGI:1921657]	TETRATRICOPEPTIDE REPEAT 25 TPR REPEAT 25	NA	NA	NA	NA	NA	NA	NA	NA	NA	NA
DMR_960	chrX	128471001	128472000	0.000126218	0.0231077	30.366	0	0	0	1	NA	NA	50810	ENSMUSG00000080419	NA	NA	NA	NA	NA	NA	NA	NA	NA	NA	Gm26475	MGI Symbol	miRNA	predicted gene, 26475 [Source:MGI Symbol;Acc:MGI:5456252]
DMR_852	chr16	75765001	75766000	0.000127197	0.0232221	10.9059	0	1	1	0	ENSMUSG00000032932	NA	NA	NA	Hspa13	MGI Symbol	protein_coding	Heat shock 70 kDa protein 13 [Source:UniProtKB/Swiss-Prot;Acc:Q8BM72]	HEAT SHOCK 70 KDA 13 PRECURSOR MICROSOMAL STRESS 70 ATPASE CORE STRESS 70 CHAPERONE MICROSOME ASSOCIATED 60 KDA	NA	NA	NA	NA	NA	NA	NA	NA	NA	NA
DMR_937	chr19	58131001	58132000	0.000127454	0.0232381	-11.0406	0	1	1	0	ENSMUSG00000054843	NA	NA	NA	Atrnl1	MGI Symbol	protein_coding	Attractin-like protein 1 [Source:UniProtKB/Swiss-Prot;Acc:Q6A051]	ATTRACTIN 1 PRECURSOR	NA	NA	NA	NA	NA	NA	NA	NA	NA	NA
DMR_172	chr4	28935001	28936000	0.000128196	0.0232857	17.6736	0	1	1	0	ENSMUSG00000028289	NA	NA	NA	Epha7	MGI Symbol	protein_coding	Ephrin type-A receptor 7 [Source:UniProtKB/Swiss-Prot;Acc:Q61772]	EPHRIN TYPE A RECEPTOR 7 PRECURSOR EC_2.7.10.1 EPH HOMOLOGY KINASE 3 EHK 3	NA	NA	NA	NA	NA	NA	NA	NA	NA	NA
DMR_374	chr7	16712001	16713000	0.000128372	0.0232881	-17.648	0	0	0	1	NA	NA	6911	ENSMUSG00000108366	NA	NA	NA	NA	NA	NA	NA	NA	NA	NA	Gm5586	MGI Symbol	processed_pseudogene	predicted gene 5586 [Source:MGI Symbol;Acc:MGI:3645853]
DMR_895	chr18	25667001	25668000	0.000129058	0.0233829	22.86	0	0	1	0	ENSMUSG00000024268	NA	NA	NA	Celf4	MGI Symbol	protein_coding	CUGBP Elav-like family member 4 [Source:UniProtKB/Swiss-Prot;Acc:Q7TSY6]	CUGBP ELAV FAMILY MEMBER 4 CELF 4 BRUNO 4 CUG BP AND ETR 3 FACTOR 4 RNA BINDING BRUNOL 4	NA	NA	NA	NA	NA	NA	NA	NA	NA	NA
DMR_551	chr9	117519001	117520000	0.000130709	0.0235095	11.2255	0	0	1	0	ENSMUSG00000039607	NA	NA	NA	Rbms3	MGI Symbol	protein_coding	RNA binding motif, single stranded interacting protein [Source:MGI Symbol;Acc:MGI:2444477]	RNA BINDING MOTIF SINGLE STRANDED INTERACTING 3	NA	NA	NA	NA	NA	NA	NA	NA	NA	NA
DMR_753	chr13	51618001	51619000	0.000130688	0.0235095	-11.11	0	0	0	1	NA	NA	-26232	ENSMUSG00000062248	NA	NA	NA	NA	NA	NA	NA	NA	NA	NA	Cks2	MGI Symbol	protein_coding	Cyclin-dependent kinases regulatory subunit 2 [Source:UniProtKB/Swiss-Prot;Acc:P56390]	60S RIBOSOME SUBUNIT BIOGENESIS NIP7 HOMOLOG
DMR_807	chr15	13136001	13137000	0.000132525	0.0236813	-15.7916	0	0	1	0	ENSMUSG00000039385	NA	NA	NA	Cdh6	MGI Symbol	protein_coding	Cadherin-6 [Source:UniProtKB/Swiss-Prot;Acc:P97326]	CADHERIN 6 PRECURSOR KIDNEY CADHERIN K CADHERIN	NA	NA	NA	NA	NA	NA	NA	NA	NA	NA
DMR_557	chr10	4270001	4271000	0.000132974	0.0237267	-18.6434	0	0	1	0	ENSMUSG00000038587	NA	NA	NA	Akap12	MGI Symbol	protein_coding	A-kinase anchor protein 12 [Source:UniProtKB/Swiss-Prot;Acc:Q9WTQ5]	A KINASE ANCHOR 12 AKAP 12	NA	NA	NA	NA	NA	NA	NA	NA	NA	NA
DMR_336	chr6	71768001	71769000	0.000134996	0.0237877	-23.7511	0	0	1	0	ENSMUSG00000052852	NA	NA	NA	Reep1	MGI Symbol	protein_coding	Receptor expression-enhancing protein 1 [Source:UniProtKB/Swiss-Prot;Acc:Q8BGH4]	RECEPTOR EXPRESSION ENHANCING 1	NA	NA	NA	NA	NA	NA	NA	NA	NA	NA
DMR_383	chr7	18421001	18422000	0.000134322	0.0237877	-16.2574	0	0	0	1	NA	NA	-3069	ENSMUSG00000076332	NA	NA	NA	NA	NA	NA	NA	NA	NA	NA	Gm24715	MGI Symbol	miRNA	predicted gene, 24715 [Source:MGI Symbol;Acc:MGI:5454492]
DMR_413	chr7	27328001	27329000	0.000135114	0.0237877	23.9616	0	1	1	0	ENSMUSG00000040488	NA	NA	NA	Ltbp4	MGI Symbol	protein_coding	Latent-transforming growth factor beta-binding protein 4 [Source:UniProtKB/Swiss-Prot;Acc:Q8K4G1]	LATENT TRANSFORMING GROWTH FACTOR BETA BINDING 4 PRECURSOR LTBP 4	NA	NA	NA	NA	NA	NA	NA	NA	NA	NA
DMR_610	chr10	126485001	126486000	0.000134435	0.0237877	-13.358	0	0	0	1	NA	NA	100805	ENSMUSG00000112435	NA	NA	NA	NA	NA	NA	NA	NA	NA	NA	Gm47965	MGI Symbol	processed_pseudogene	predicted gene, 47965 [Source:MGI Symbol;Acc:MGI:6097244]
DMR_803	chr14	122266001	122267000	0.000134998	0.0237877	-12.2877	0	0	1	0	ENSMUSG00000025545	NA	NA	NA	Clybl	MGI Symbol	protein_coding	Citramalyl-CoA lyase, mitochondrial [Source:UniProtKB/Swiss-Prot;Acc:Q8R4N0]	CITRAMALYL COA LYASE MITOCHONDRIAL PRECURSOR EC_4.1.3.25 BETA METHYLMALATE SYNTHASE EC_2.3.3.- CITRATE LYASE SUBUNIT BETA CITRATE LYASE BETA MALATE SYNTHASE EC_2.3.-.- 3 9	NA	NA	NA	NA	NA	NA	NA	NA	NA	NA
DMR_856	chr16	92314001	92315000	0.000133779	0.0237877	-26.975	1	0	0	0	NA	ENSMUSG00000085637	-1534	ENSMUSG00000085637	NA	NA	NA	NA	NA	1700048M11Rik	MGI Symbol	antisense	RIKEN cDNA 1700048M11 gene [Source:MGI Symbol;Acc:MGI:1920636]		1700048M11Rik	MGI Symbol	antisense	RIKEN cDNA 1700048M11 gene [Source:MGI Symbol;Acc:MGI:1920636]
DMR_10	chr1	36307001	36308000	0.000136071	0.0238098	-58.8457	1	1	1	0	ENSMUSG00000037447	ENSMUSG00000037447	NA	NA	Arid5a	MGI Symbol	protein_coding	AT-rich interactive domain-containing protein 5A [Source:UniProtKB/Swiss-Prot;Acc:Q3U108]	AT RICH INTERACTIVE DOMAIN CONTAINING 5A ARID DOMAIN CONTAINING 5A	Arid5a	MGI Symbol	protein_coding	AT-rich interactive domain-containing protein 5A [Source:UniProtKB/Swiss-Prot;Acc:Q3U108]	AT RICH INTERACTIVE DOMAIN CONTAINING 5A ARID DOMAIN CONTAINING 5A	NA	NA	NA	NA	NA
DMR_433	chr7	96817001	96818000	0.000137042	0.0239211	-16.3096	1	1	1	0	ENSMUSG00000085443	ENSMUSG00000085443	NA	NA	Gm15416	MGI Symbol	antisense	predicted gene 15416 [Source:MGI Symbol;Acc:MGI:3705308]		Gm15416	MGI Symbol	antisense	predicted gene 15416 [Source:MGI Symbol;Acc:MGI:3705308]		NA	NA	NA	NA	NA
DMR_433	chr7	96817001	96818000	0.000137042	0.0239211	-16.3096	1	1	1	0	ENSMUSG00000108635	ENSMUSG00000085443	NA	NA	Gm44633	MGI Symbol	antisense	predicted gene 44633 [Source:MGI Symbol;Acc:MGI:5753209]		Gm15416	MGI Symbol	antisense	predicted gene 15416 [Source:MGI Symbol;Acc:MGI:3705308]		NA	NA	NA	NA	NA
DMR_433	chr7	96817001	96818000	0.000137042	0.0239211	-16.3096	1	1	1	0	ENSMUSG00000048078	ENSMUSG00000085443	NA	NA	Tenm4	MGI Symbol	protein_coding	Teneurin-4 [Source:UniProtKB/Swiss-Prot;Acc:Q3UHK6]	TENEURIN TEN ODD OZ/TEN M HOMOLOG TENASCIN TEN TENEURIN TRANSMEMBRANE	Gm15416	MGI Symbol	antisense	predicted gene 15416 [Source:MGI Symbol;Acc:MGI:3705308]		NA	NA	NA	NA	NA
DMR_500	chr9	18483001	18484000	0.00013824	0.0240716	-13.3929	0	0	1	0	ENSMUSG00000038691	NA	NA	NA	Mbd3l1	MGI Symbol	protein_coding	methyl-CpG binding domain protein 3-like 1 [Source:MGI Symbol;Acc:MGI:1920753]	METHYL CPG BINDING DOMAIN 3 MBD3	NA	NA	NA	NA	NA	NA	NA	NA	NA	NA
DMR_190	chr4	82103001	82104000	0.000140983	0.0243713	-16.7313	0	0	0	1	NA	NA	37046	ENSMUSG00000085022	NA	NA	NA	NA	NA	NA	NA	NA	NA	NA	Gm5860	MGI Symbol	lincRNA	predicted gene 5860 [Source:MGI Symbol;Acc:MGI:3646172]
DMR_159	chr3	127398001	127399000	0.000141309	0.0243981	-10.7011	0	0	1	0	ENSMUSG00000032826	NA	NA	NA	Ank2	MGI Symbol	protein_coding	Ankyrin-2 [Source:UniProtKB/Swiss-Prot;Acc:Q8C8R3]	ANKYRIN 2 ANK 2 ANKYRIN B BRAIN ANKYRIN	NA	NA	NA	NA	NA	NA	NA	NA	NA	NA
DMR_189	chr4	74285001	74286000	0.000144455	0.0248515	-19.5459	0	0	1	0	ENSMUSG00000028397	NA	NA	NA	Kdm4c	MGI Symbol	protein_coding	Mus musculus lysine (K)-specific demethylase 4C (Kdm4c), transcript variant 3, mRNA. [Source:RefSeq mRNA;Acc:NM_001356561]	LYSINE SPECIFIC DEMETHYLASE 4C EC_1.14.11.- JMJC DOMAIN CONTAINING HISTONE DEMETHYLATION 3C JUMONJI DOMAIN CONTAINING 2C	NA	NA	NA	NA	NA	NA	NA	NA	NA	NA
DMR_818	chr15	76645001	76646000	0.000144364	0.0248515	15.5509	0	1	0	0	ENSMUSG00000053929	NA	NA	NA	Cyhr1	MGI Symbol	protein_coding	Cysteine and histidine-rich protein 1 [Source:UniProtKB/Swiss-Prot;Acc:Q9QXA1]	CYSTEINE AND HISTIDINE RICH 1	NA	NA	NA	NA	NA	NA	NA	NA	NA	NA
DMR_419	chr7	36710001	36711000	0.000145747	0.0249053	-13.1556	1	1	1	0	ENSMUSG00000103882	ENSMUSG00000103882	NA	NA	Gm37452	MGI Symbol	TEC	predicted gene, 37452 [Source:MGI Symbol;Acc:MGI:5610680]		Gm37452	MGI Symbol	TEC	predicted gene, 37452 [Source:MGI Symbol;Acc:MGI:5610680]		NA	NA	NA	NA	NA
DMR_419	chr7	36710001	36711000	0.000145747	0.0249053	-13.1556	1	1	1	0	ENSMUSG00000021217	ENSMUSG00000103882	NA	NA	Tshz3	MGI Symbol	protein_coding	teashirt zinc finger homeobox 3 [Source:HGNC Symbol;Acc:HGNC:30700]	TEASHIRT HOMOLOG	Gm37452	MGI Symbol	TEC	predicted gene, 37452 [Source:MGI Symbol;Acc:MGI:5610680]		NA	NA	NA	NA	NA
DMR_456	chr8	22506001	22507000	0.000146182	0.0249053	-14.5563	1	1	1	0	ENSMUSG00000037656	ENSMUSG00000037656	NA	NA	Slc20a2	MGI Symbol	protein_coding	Sodium-dependent phosphate transporter 2 [Source:UniProtKB/Swiss-Prot;Acc:Q80UP8]	SODIUM DEPENDENT PHOSPHATE TRANSPORTER PHOSPHATE TRANSPORTER PIT SOLUTE CARRIER FAMILY 20 MEMBER	Slc20a2	MGI Symbol	protein_coding	Sodium-dependent phosphate transporter 2 [Source:UniProtKB/Swiss-Prot;Acc:Q80UP8]	SODIUM DEPENDENT PHOSPHATE TRANSPORTER PHOSPHATE TRANSPORTER PIT SOLUTE CARRIER FAMILY 20 MEMBER	NA	NA	NA	NA	NA
DMR_669	chr11	100966001	100967000	0.000145324	0.0249053	-14.5035	0	0	1	0	ENSMUSG00000004044	NA	NA	NA	Cavin1	MGI Symbol	protein_coding	Caveolae-associated protein 1 [Source:UniProtKB/Swiss-Prot;Acc:O54724]	CAVEOLAE ASSOCIATED	NA	NA	NA	NA	NA	NA	NA	NA	NA	NA
DMR_839	chr16	5235001	5236000	0.000146297	0.0249053	10.2156	1	1	1	0	ENSMUSG00000039427	ENSMUSG00000039427	NA	NA	Alg1	MGI Symbol	protein_coding	Chitobiosyldiphosphodolichol beta-mannosyltransferase [Source:UniProtKB/Swiss-Prot;Acc:Q921Q3]	CHITOBIOSYLDIPHOSPHODOLICHOL BETA MANNOSYLTRANSFERASE EC_2.4.1.142 ASPARAGINE LINKED GLYCOSYLATION 1 BETA 1 4 MANNOSYLTRANSFERASE GDP MAN:GLCNAC2 PP DOLICHOL MANNOSYLTRANSFERASE GDP MANNOSE DOLICHOL DIPHOSPHOCHITOBIOSE MANNOSYLTRANSFERASE	Alg1	MGI Symbol	protein_coding	Chitobiosyldiphosphodolichol beta-mannosyltransferase [Source:UniProtKB/Swiss-Prot;Acc:Q921Q3]	CHITOBIOSYLDIPHOSPHODOLICHOL BETA MANNOSYLTRANSFERASE EC_2.4.1.142 ASPARAGINE LINKED GLYCOSYLATION 1 BETA 1 4 MANNOSYLTRANSFERASE GDP MAN:GLCNAC2 PP DOLICHOL MANNOSYLTRANSFERASE GDP MANNOSE DOLICHOL DIPHOSPHOCHITOBIOSE MANNOSYLTRANSFERASE	NA	NA	NA	NA	NA
DMR_910	chr18	77727001	77728000	0.000145356	0.0249053	19.2229	0	0	0	1	NA	NA	5471	ENSMUSG00000097666	NA	NA	NA	NA	NA	NA	NA	NA	NA	NA	A330094K24Rik	MGI Symbol	lincRNA	RIKEN cDNA A330094K24 gene [Source:MGI Symbol;Acc:MGI:1924343]
DMR_930	chr19	43986001	43987000	0.000146265	0.0249053	11.2116	1	1	1	0	ENSMUSG00000025196	ENSMUSG00000025196	NA	NA	Cpn1	MGI Symbol	protein_coding	carboxypeptidase N, polypeptide 1 [Source:MGI Symbol;Acc:MGI:2135874]	CARBOXYPEPTIDASE N CATALYTIC CHAIN PRECURSOR CPN EC_3.4.17.3 CARBOXYPEPTIDASE N POLYPEPTIDE 1 CARBOXYPEPTIDASE N SMALL SUBUNIT	Cpn1	MGI Symbol	protein_coding	carboxypeptidase N, polypeptide 1 [Source:MGI Symbol;Acc:MGI:2135874]	CARBOXYPEPTIDASE N CATALYTIC CHAIN PRECURSOR CPN EC_3.4.17.3 CARBOXYPEPTIDASE N POLYPEPTIDE 1 CARBOXYPEPTIDASE N SMALL SUBUNIT	NA	NA	NA	NA	NA
DMR_360	chr6	145301001	145302000	0.000146868	0.0249369	-16.3934	1	0	0	0	NA	ENSMUSG00000108234	-1152	ENSMUSG00000087277	NA	NA	NA	NA	NA	Gm44428	MGI Symbol	TEC	predicted gene, 44428 [Source:MGI Symbol;Acc:MGI:5690820]		2010013B24Rik	MGI Symbol	lincRNA	RIKEN cDNA 2010013B24 gene [Source:MGI Symbol;Acc:MGI:1919329]
DMR_360	chr6	145301001	145302000	0.000146868	0.0249369	-16.3934	1	0	0	0	NA	ENSMUSG00000087277	-1152	ENSMUSG00000087277	NA	NA	NA	NA	NA	2010013B24Rik	MGI Symbol	lincRNA	RIKEN cDNA 2010013B24 gene [Source:MGI Symbol;Acc:MGI:1919329]		2010013B24Rik	MGI Symbol	lincRNA	RIKEN cDNA 2010013B24 gene [Source:MGI Symbol;Acc:MGI:1919329]
DMR_934	chr19	51688001	51689000	0.000147437	0.0250038	12.0943	0	0	0	1	NA	NA	-103226	ENSMUSG00000097719	NA	NA	NA	NA	NA	NA	NA	NA	NA	NA	Rpl31-ps18	MGI Symbol	processed_pseudogene	ribosomal protein L31, pseudogene 18 [Source:MGI Symbol;Acc:MGI:3644718]
DMR_928	chr19	42730001	42731000	0.000149949	0.0253633	16.5289	0	0	1	0	ENSMUSG00000060224	NA	NA	NA	Pyroxd2	MGI Symbol	protein_coding	Pyridine nucleotide-disulfide oxidoreductase domain-containing protein 2 [Source:UniProtKB/Swiss-Prot;Acc:Q3U4I7]	PYRIDINE NUCLEOTIDE DISULFIDE OXIDOREDUCTASE DOMAIN CONTAINING 2 EC 1	NA	NA	NA	NA	NA	NA	NA	NA	NA	NA
DMR_506	chr9	39851001	39852000	0.000152335	0.0256219	-12.2222	0	0	0	1	NA	NA	11567	ENSMUSG00000093934	NA	NA	NA	NA	NA	NA	NA	NA	NA	NA	Olfr971	MGI Symbol	protein_coding		OLFACTORY RECEPTOR OLFACTORY RECEPTOR
DMR_496	chr8	127535001	127536000	0.000153188	0.0257051	-15.6261	0	0	1	0	ENSMUSG00000025812	NA	NA	NA	Pard3	MGI Symbol	protein_coding	par-3 family cell polarity regulator [Source:MGI Symbol;Acc:MGI:2135608]	PARTITIONING DEFECTIVE 3 HOMOLOG PAR 3 PARD 3 ATYPICAL PKC ISOTYPE SPECIFIC INTERACTING ASIP	NA	NA	NA	NA	NA	NA	NA	NA	NA	NA
DMR_198	chr4	98790001	98791000	0.000156266	0.0261296	34.6686	1	0	1	0	ENSMUSG00000035407	ENSMUSG00000085843	NA	NA	Kank4	MGI Symbol	protein_coding	KN motif and ankyrin repeat domain-containing protein 4 [Source:UniProtKB/Swiss-Prot;Acc:Q6P9J5]	KN MOTIF AND ANKYRIN REPEAT DOMAIN CONTAINING 4 ANKYRIN REPEAT DOMAIN CONTAINING 38	Kank4os	MGI Symbol	antisense	KN motif and ankyrin repeat domains 4, opposite strand [Source:MGI Symbol;Acc:MGI:3026921]		NA	NA	NA	NA	NA
DMR_26	chr1	89529001	89530000	0.000157161	0.026218	22.9011	0	0	1	0	ENSMUSG00000055013	NA	NA	NA	Agap1	MGI Symbol	protein_coding	Arf-GAP with GTPase, ANK repeat and PH domain-containing protein 1 [Source:UniProtKB/Swiss-Prot;Acc:Q8BXK8]	ARF GAP WITH GTPASE ANK REPEAT AND PH DOMAIN CONTAINING 1 AGAP 1 CENTAURIN GAMMA 2 CNT G2	NA	NA	NA	NA	NA	NA	NA	NA	NA	NA
DMR_544	chr9	112782001	112783000	0.000159499	0.0264761	23.5616	0	0	0	1	NA	NA	259474	ENSMUSG00000096353	NA	NA	NA	NA	NA	NA	NA	NA	NA	NA	Gm24957	MGI Symbol	snoRNA	predicted gene, 24957 [Source:MGI Symbol;Acc:MGI:5454734]
DMR_719	chr12	83224001	83225000	0.000159702	0.0264761	-13.4716	0	0	1	0	ENSMUSG00000021221	NA	NA	NA	Dpf3	MGI Symbol	protein_coding	Zinc finger protein DPF3 [Source:UniProtKB/Swiss-Prot;Acc:P58269]	ZINC FINGER DPF3 BRG1 ASSOCIATED FACTOR 45C BAF45C ZINC FINGER CER D4	NA	NA	NA	NA	NA	NA	NA	NA	NA	NA
DMR_109	chr2	165311001	165312000	0.000160081	0.0264891	-22.5641	1	1	1	0	ENSMUSG00000017670	ENSMUSG00000017670	NA	NA	Elmo2	MGI Symbol	protein_coding	Engulfment and cell motility protein 2 [Source:UniProtKB/Swiss-Prot;Acc:Q8BHL5]	ENGULFMENT AND CELL MOTILITY 2 CED 12 HOMOLOG A	Elmo2	MGI Symbol	protein_coding	Engulfment and cell motility protein 2 [Source:UniProtKB/Swiss-Prot;Acc:Q8BHL5]	ENGULFMENT AND CELL MOTILITY 2 CED 12 HOMOLOG A	NA	NA	NA	NA	NA
DMR_326	chr6	20083001	20084000	0.000161685	0.026662	-13.9535	0	0	0	1	NA	NA	294950	ENSMUSG00000107067	NA	NA	NA	NA	NA	NA	NA	NA	NA	NA	Gm42581	MGI Symbol	processed_pseudogene	predicted gene 42581 [Source:MGI Symbol;Acc:MGI:5662718]
DMR_471	chr8	76975001	76976000	0.000161986	0.0266809	23.8939	0	0	1	0	ENSMUSG00000031618	NA	NA	NA	Nr3c2	MGI Symbol	protein_coding	nuclear receptor subfamily 3 group C member 2 [Source:HGNC Symbol;Acc:HGNC:7979]	MINERALOCORTICOID RECEPTOR	NA	NA	NA	NA	NA	NA	NA	NA	NA	NA
DMR_69	chr2	33608001	33609000	0.000163705	0.0267725	25.1062	0	0	1	0	ENSMUSG00000038765	NA	NA	NA	Lmx1b	MGI Symbol	protein_coding	LIM homeobox transcription factor 1 beta [Source:HGNC Symbol;Acc:HGNC:6654]	LIM HOMEOBOX TRANSCRIPTION FACTOR 1 BETA LIM/HOMEOBOX 1 2 LMX 1 2 LIM/HOMEOBOX LMX1B	NA	NA	NA	NA	NA	NA	NA	NA	NA	NA
DMR_398	chr7	19790001	19791000	0.000165615	0.0269682	-31.112	1	1	1	0	ENSMUSG00000040525	ENSMUSG00000040525	NA	NA	Cblc	MGI Symbol	protein_coding	E3 ubiquitin-protein ligase CBL-C [Source:UniProtKB/Swiss-Prot;Acc:Q80XL1]		Cblc	MGI Symbol	protein_coding	E3 ubiquitin-protein ligase CBL-C [Source:UniProtKB/Swiss-Prot;Acc:Q80XL1]		NA	NA	NA	NA	NA
DMR_682	chr11	117779001	117780000	0.000166053	0.0269905	-12.1885	1	1	1	0	ENSMUSG00000025572	ENSMUSG00000050106	NA	NA	Tmc6	MGI Symbol	protein_coding	transmembrane channel-like gene family 6 [Source:MGI Symbol;Acc:MGI:1098686]		Tmc8	MGI Symbol	protein_coding	Transmembrane channel-like protein 8 [Source:UniProtKB/Swiss-Prot;Acc:Q7TN58]	TRANSMEMBRANE CHANNEL	NA	NA	NA	NA	NA
DMR_682	chr11	117779001	117780000	0.000166053	0.0269905	-12.1885	1	1	1	0	ENSMUSG00000025572	ENSMUSG00000025572	NA	NA	Tmc6	MGI Symbol	protein_coding	transmembrane channel-like gene family 6 [Source:MGI Symbol;Acc:MGI:1098686]		Tmc6	MGI Symbol	protein_coding	transmembrane channel-like gene family 6 [Source:MGI Symbol;Acc:MGI:1098686]		NA	NA	NA	NA	NA
DMR_970	chrX	158459001	158460000	0.000167422	0.0271082	-10.6195	0	0	0	1	NA	NA	43902	ENSMUSG00000084210	NA	NA	NA	NA	NA	NA	NA	NA	NA	NA	Gm15168	MGI Symbol	processed_pseudogene	predicted gene 15168 [Source:MGI Symbol;Acc:MGI:3705539]
DMR_707	chr12	52707001	52708000	0.000167898	0.0271546	-13.6206	0	0	1	0	ENSMUSG00000061603	NA	NA	NA	Akap6	MGI Symbol	protein_coding	A kinase (PRKA) anchor protein 6 [Source:MGI Symbol;Acc:MGI:3050566]	A KINASE ANCHOR 6 AKAP 6 KINASE A ANCHORING 6 PRKA6 MAKAP	NA	NA	NA	NA	NA	NA	NA	NA	NA	NA
DMR_518	chr9	48087001	48088000	0.000171992	0.0276606	10.7868	0	0	0	1	NA	NA	37487	ENSMUSG00000111117	NA	NA	NA	NA	NA	NA	NA	NA	NA	NA	A730065G17Rik	MGI Symbol	lincRNA	RIKEN cDNA A730065G17 gene [Source:MGI Symbol;Acc:MGI:3588275]
DMR_339	chr6	85544001	85545000	0.000173076	0.0277414	-11.467	0	0	0	1	NA	NA	14551	ENSMUSG00000107410	NA	NA	NA	NA	NA	NA	NA	NA	NA	NA	Gm44023	MGI Symbol	processed_pseudogene	predicted gene, 44023 [Source:MGI Symbol;Acc:MGI:5690415]
DMR_2	chr1	12588001	12589000	0.000174	0.027823	-13.9058	0	0	0	1	NA	NA	22426	ENSMUSG00000097628	NA	NA	NA	NA	NA	NA	NA	NA	NA	NA	Gm2383	MGI Symbol	processed_pseudogene	predicted gene 2383 [Source:MGI Symbol;Acc:MGI:3780551]
DMR_71	chr2	34901001	34902000	0.000175105	0.0279414	26.5389	0	1	1	0	ENSMUSG00000026873	NA	NA	NA	Phf19	MGI Symbol	protein_coding	PHD finger protein 19 [Source:UniProtKB/Swiss-Prot;Acc:Q9CXG9]	PHD FINGER POLYCOMB	NA	NA	NA	NA	NA	NA	NA	NA	NA	NA
DMR_581	chr10	70529001	70530000	0.00017611	0.0280704	-31.4499	0	0	1	0	ENSMUSG00000043259	NA	NA	NA	Fam13c	MGI Symbol	protein_coding	Protein FAM13C [Source:UniProtKB/Swiss-Prot;Acc:Q9DBR2]		NA	NA	NA	NA	NA	NA	NA	NA	NA	NA
DMR_476	chr8	98892001	98893000	0.000177373	0.0282017	11.3094	0	0	0	1	NA	NA	-13105	ENSMUSG00000110011	NA	NA	NA	NA	NA	NA	NA	NA	NA	NA	Gm29817	MGI Symbol	processed_pseudogene	predicted gene, 29817 [Source:MGI Symbol;Acc:MGI:5588976]
DMR_670	chr11	101229001	101230000	0.000177722	0.0282017	-13.0719	1	0	0	0	NA	ENSMUSG00000006920	-2539	ENSMUSG00000006920	NA	NA	NA	NA	NA	Ezh1	MGI Symbol	protein_coding	Histone-lysine N-methyltransferase EZH1 [Source:UniProtKB/Swiss-Prot;Acc:P70351]	HISTONE LYSINE N METHYLTRANSFERASE EZH1 EC_2.1.1.43 ENHANCER OF ZESTE HOMOLOG 1	Ezh1	MGI Symbol	protein_coding	Histone-lysine N-methyltransferase EZH1 [Source:UniProtKB/Swiss-Prot;Acc:P70351]	HISTONE LYSINE N METHYLTRANSFERASE EZH1 EC_2.1.1.43 ENHANCER OF ZESTE HOMOLOG 1
DMR_888	chr17	84639001	84640000	0.000178432	0.0282018	10.2077	0	0	1	0	ENSMUSG00000024253	NA	NA	NA	Dync2li1	MGI Symbol	protein_coding	Cytoplasmic dynein 2 light intermediate chain 1 [Source:UniProtKB/Swiss-Prot;Acc:Q8K0T2]	CYTOPLASMIC DYNEIN 2 LIGHT INTERMEDIATE CHAIN 1	NA	NA	NA	NA	NA	NA	NA	NA	NA	NA
DMR_481	chr8	108944001	108945000	0.00017911	0.0282654	16.0749	0	0	1	0	ENSMUSG00000038872	NA	NA	NA	Zfhx3	MGI Symbol	protein_coding	zinc finger homeobox 3 [Source:MGI Symbol;Acc:MGI:99948]		NA	NA	NA	NA	NA	NA	NA	NA	NA	NA
DMR_660	chr11	81224001	81225000	0.000179462	0.0282898	-13.5538	0	0	1	0	ENSMUSG00000020704	NA	NA	NA	Asic2	MGI Symbol	protein_coding	Acid-sensing ion channel 2 [Source:UniProtKB/Swiss-Prot;Acc:Q925H0]	ACID SENSING ION CHANNEL 2 ASIC2 AMILORIDE SENSITIVE BRAIN SODIUM CHANNEL AMILORIDE SENSITIVE CATION CHANNEL 1 NEURONAL AMILORIDE SENSITIVE CATION CHANNEL NEURONAL 1 BRAIN SODIUM CHANNEL 1 BNC1 BNAC1 MAMMALIAN DEGENERIN HOMOLOG MDEG	NA	NA	NA	NA	NA	NA	NA	NA	NA	NA
DMR_537	chr9	93027001	93028000	0.000181312	0.0285499	-10.981	0	0	0	1	NA	NA	-21263	ENSMUSG00000100294	NA	NA	NA	NA	NA	NA	NA	NA	NA	NA	1700034K08Rik	MGI Symbol	lincRNA	RIKEN cDNA 1700034K08 gene [Source:MGI Symbol;Acc:MGI:1925599]
DMR_78	chr2	92458001	92459000	0.000182311	0.0286127	-12.5104	0	1	1	0	ENSMUSG00000049922	NA	NA	NA	Slc35c1	MGI Symbol	protein_coding	solute carrier family 35, member C1 [Source:MGI Symbol;Acc:MGI:2443301]	GDP FUCOSE TRANSPORTER 1 SOLUTE CARRIER FAMILY 35 MEMBER C1	NA	NA	NA	NA	NA	NA	NA	NA	NA	NA
DMR_869	chr17	24344001	24345000	0.000182145	0.0286127	-11.6387	0	0	1	0	ENSMUSG00000035435	NA	NA	NA	Abca17	MGI Symbol	protein_coding	ATP-binding cassette, sub-family A (ABC1), member 17 [Source:MGI Symbol;Acc:MGI:3625331]	ATP BINDING CASSETTE SUB FAMILY A MEMBER 17	NA	NA	NA	NA	NA	NA	NA	NA	NA	NA
DMR_126	chr2	172962001	172963000	0.000183688	0.0287658	14	0	0	0	1	NA	NA	-14700	ENSMUSG00000005883	NA	NA	NA	NA	NA	NA	NA	NA	NA	NA	Spo11	MGI Symbol	protein_coding	Meiotic recombination protein SPO11 [Source:UniProtKB/Swiss-Prot;Acc:Q9WTK8]	UNKNOWN
DMR_887	chr17	80234001	80235000	0.000183579	0.0287658	17.3019	0	0	0	1	NA	NA	9562	ENSMUSG00000055760	NA	NA	NA	NA	NA	NA	NA	NA	NA	NA	Gemin6	MGI Symbol	protein_coding	Mus musculus gem nuclear organelle associated protein 6 (Gemin6), transcript variant 2, mRNA. [Source:RefSeq mRNA;Acc:NM_001355458]	GEM ASSOCIATED 6 GEMIN 6
DMR_82	chr2	103666001	103667000	0.000184886	0.0288006	-11.0933	0	0	1	0	ENSMUSG00000032724	NA	NA	NA	Abtb2	MGI Symbol	protein_coding	ankyrin repeat and BTB (POZ) domain containing 2 [Source:MGI Symbol;Acc:MGI:2139365]	ANKYRIN REPEAT AND BTB/POZ DOMAIN CONTAINING 2	NA	NA	NA	NA	NA	NA	NA	NA	NA	NA
DMR_492	chr8	123192001	123193000	0.000185646	0.0288515	13.6901	1	0	1	0	ENSMUSG00000019278	ENSMUSG00000019278	NA	NA	Dpep1	MGI Symbol	protein_coding	Dipeptidase 1 [Source:UniProtKB/Swiss-Prot;Acc:P31428]	DIPEPTIDASE 1 PRECURSOR EC_3.4.13.19 MICROSOMAL DIPEPTIDASE	Dpep1	MGI Symbol	protein_coding	Dipeptidase 1 [Source:UniProtKB/Swiss-Prot;Acc:P31428]	DIPEPTIDASE 1 PRECURSOR EC_3.4.13.19 MICROSOMAL DIPEPTIDASE	NA	NA	NA	NA	NA
DMR_492	chr8	123192001	123193000	0.000185646	0.0288515	13.6901	1	0	1	0	ENSMUSG00000092329	ENSMUSG00000019278	NA	NA	Gm20388	MGI Symbol	protein_coding	predicted gene 20388 [Source:MGI Symbol;Acc:MGI:5141853]	POLYPEPTIDE N ACETYLGALACTOSAMINYLTRANSFERASE 2 EC_2.4.1.41 POLYPEPTIDE GALNAC TRANSFERASE 2 GALNAC T2 PP GANTASE 2 UDP ACETYLGALACTOSAMINYLTRANSFERASE 2 UDP GALNAC:POLYPEPTIDE N ACETYLGALACTOSAMINYLTRANSFERASE 2 [CONTAINS POLYPEPTIDE N ACETYLGALACTOSAMINYLTRANSFERASE 2 SOLUBLE FORM]	Dpep1	MGI Symbol	protein_coding	Dipeptidase 1 [Source:UniProtKB/Swiss-Prot;Acc:P31428]	DIPEPTIDASE 1 PRECURSOR EC_3.4.13.19 MICROSOMAL DIPEPTIDASE	NA	NA	NA	NA	NA
DMR_444	chr7	141406001	141407000	0.000186824	0.0289717	12.3099	1	1	0	0	ENSMUSG00000091083	ENSMUSG00000091083	NA	NA	Gm4535	MGI Symbol	processed_pseudogene	predicted gene 4535 [Source:MGI Symbol;Acc:MGI:3782719]		Gm4535	MGI Symbol	processed_pseudogene	predicted gene 4535 [Source:MGI Symbol;Acc:MGI:3782719]		NA	NA	NA	NA	NA
DMR_971	chrX	161084001	161085000	0.000187374	0.0290254	-13.9241	0	0	0	1	NA	NA	-32193	ENSMUSG00000000037	NA	NA	NA	NA	NA	NA	NA	NA	NA	NA	Scml2	MGI Symbol	protein_coding	Scm polycomb group protein like 2 [Source:MGI Symbol;Acc:MGI:1340042]	SEX COMB ON MIDLEG 2
DMR_239	chr4	140748001	140749000	0.000188086	0.0290563	15.535	0	1	1	0	ENSMUSG00000025330	NA	NA	NA	Padi4	MGI Symbol	protein_coding	Protein-arginine deiminase type-4 [Source:UniProtKB/Swiss-Prot;Acc:Q9Z183]	ARGININE DEIMINASE TYPE EC_3.5.3.15 PEPTIDYLARGININE DEIMINASE ARGININE DEIMINASE TYPE	NA	NA	NA	NA	NA	NA	NA	NA	NA	NA
DMR_911	chr18	77835001	77836000	0.000188626	0.0290563	-11.8191	0	1	1	0	ENSMUSG00000025429	NA	NA	NA	Pstpip2	MGI Symbol	protein_coding	Proline-serine-threonine phosphatase-interacting protein 2 [Source:UniProtKB/Swiss-Prot;Acc:Q99M15]	PROLINE SERINE THREONINE PHOSPHATASE INTERACTING 2 PEST PHOSPHATASE INTERACTING 2	NA	NA	NA	NA	NA	NA	NA	NA	NA	NA
DMR_726	chr12	104987001	104988000	0.000189666	0.0291193	-17.8203	0	0	1	0	ENSMUSG00000054150	NA	NA	NA	Syne3	MGI Symbol	protein_coding	Nesprin-3 [Source:UniProtKB/Swiss-Prot;Acc:Q4FZC9]	NESPRIN 3 KASH DOMAIN CONTAINING 3 KASH3 NUCLEAR ENVELOPE SPECTRIN REPEAT 3	NA	NA	NA	NA	NA	NA	NA	NA	NA	NA
DMR_29	chr1	101359001	101360000	0.000191138	0.0292289	16.2271	0	0	0	1	NA	NA	-11628	ENSMUSG00000100088	NA	NA	NA	NA	NA	NA	NA	NA	NA	NA	Gm28801	MGI Symbol	processed_pseudogene	predicted gene 28801 [Source:MGI Symbol;Acc:MGI:5579507]
DMR_85	chr2	117192001	117193000	0.000191474	0.0292491	-15.1506	0	0	0	1	NA	NA	6876	ENSMUSG00000076376	NA	NA	NA	NA	NA	NA	NA	NA	NA	NA	Mir674	MGI Symbol	miRNA	microRNA 674 [Source:MGI Symbol;Acc:MGI:3629631]
DMR_964	chrX	136644001	136645000	0.000192935	0.0294408	20.4327	0	1	1	0	ENSMUSG00000044550	NA	NA	NA	Tceal3	MGI Symbol	protein_coding	Mus musculus transcription elongation factor A (SII)-like 3 (Tceal3), transcript variant 2, mRNA. [Source:RefSeq mRNA;Acc:NM_001359277]		NA	NA	NA	NA	NA	NA	NA	NA	NA	NA
DMR_575	chr10	59997001	59998000	0.000194249	0.0295735	12.8378	0	1	1	0	ENSMUSG00000020107	NA	NA	NA	Anapc16	MGI Symbol	protein_coding	Anaphase-promoting complex subunit 16 [Source:UniProtKB/Swiss-Prot;Acc:Q9CPV2]	ANAPHASE PROMOTING COMPLEX SUBUNIT 16 APC16 CYCLOSOME SUBUNIT 16	NA	NA	NA	NA	NA	NA	NA	NA	NA	NA
DMR_278	chr5	72210001	72211000	0.000199504	0.0300903	17.8271	0	0	1	0	ENSMUSG00000046808	NA	NA	NA	Atp10d	MGI Symbol	polymorphic_pseudogene	Mus musculus ATPase, class V, type 10D (Atp10d), transcript variant 1, coding, mRNA. [Source:RefSeq mRNA;Acc:NM_153389]	PROBABLE PHOSPHOLIPID TRANSPORTING ATPASE VD EC_3.6.3.1 ATPASE CLASS V TYPE 10D P4 ATPASE FLIPPASE COMPLEX ALPHA SUBUNIT ATP10D	NA	NA	NA	NA	NA	NA	NA	NA	NA	NA
DMR_241	chr4	140806001	140807000	0.000200261	0.0301728	-15.3285	1	0	1	0	ENSMUSG00000025328	ENSMUSG00000025328	NA	NA	Padi3	MGI Symbol	protein_coding	Protein-arginine deiminase type-3 [Source:UniProtKB/Swiss-Prot;Acc:Q9Z184]	ARGININE DEIMINASE TYPE EC_3.5.3.15 PEPTIDYLARGININE DEIMINASE ARGININE DEIMINASE TYPE	Padi3	MGI Symbol	protein_coding	Protein-arginine deiminase type-3 [Source:UniProtKB/Swiss-Prot;Acc:Q9Z184]	ARGININE DEIMINASE TYPE EC_3.5.3.15 PEPTIDYLARGININE DEIMINASE ARGININE DEIMINASE TYPE	NA	NA	NA	NA	NA
DMR_878	chr17	35812001	35813000	0.00020106	0.0302613	-11.8749	0	0	0	1	NA	NA	-8684	ENSMUSG00000003541	NA	NA	NA	NA	NA	NA	NA	NA	NA	NA	Ier3	MGI Symbol	protein_coding	immediate early response 3 [Source:HGNC Symbol;Acc:HGNC:5392]	RADIATION INDUCIBLE IMMEDIATE EARLY GENE IEX 1 IMMEDIATE EARLY GLY96 IMMEDIATE EARLY RESPONSE 3
DMR_161	chr3	132412001	132413000	0.000201763	0.0303352	24.4921	0	0	0	1	NA	NA	32549	ENSMUSG00000106280	NA	NA	NA	NA	NA	NA	NA	NA	NA	NA	Gm42880	MGI Symbol	lincRNA	predicted gene 42880 [Source:MGI Symbol;Acc:MGI:5663017]
DMR_821	chr15	81681001	81682000	0.000202245	0.0303757	-11.6189	1	1	1	0	ENSMUSG00000063765	ENSMUSG00000022394	NA	NA	Chadl	MGI Symbol	protein_coding	Chondroadherin-like protein [Source:UniProtKB/Swiss-Prot;Acc:E9Q7T7]	CHONDROADHERIN PRECURSOR CARTILAGE LEUCINE RICH	L3mbtl2	MGI Symbol	protein_coding	Lethal(3)malignant brain tumor-like protein 2 [Source:UniProtKB/Swiss-Prot;Acc:P59178]	LETHAL 3 MALIGNANT BRAIN TUMOR 2 L 3 MBT 2	NA	NA	NA	NA	NA
DMR_821	chr15	81681001	81682000	0.000202245	0.0303757	-11.6189	1	1	1	0	ENSMUSG00000022394	ENSMUSG00000022394	NA	NA	L3mbtl2	MGI Symbol	protein_coding	Lethal(3)malignant brain tumor-like protein 2 [Source:UniProtKB/Swiss-Prot;Acc:P59178]	LETHAL 3 MALIGNANT BRAIN TUMOR 2 L 3 MBT 2	L3mbtl2	MGI Symbol	protein_coding	Lethal(3)malignant brain tumor-like protein 2 [Source:UniProtKB/Swiss-Prot;Acc:P59178]	LETHAL 3 MALIGNANT BRAIN TUMOR 2 L 3 MBT 2	NA	NA	NA	NA	NA
DMR_460	chr8	26770001	26771000	0.000202902	0.0304095	12.1322	0	0	0	1	NA	NA	-9315	ENSMUSG00000110297	NA	NA	NA	NA	NA	NA	NA	NA	NA	NA	Gm45647	MGI Symbol	processed_pseudogene	predicted gene 45647 [Source:MGI Symbol;Acc:MGI:5791483]
DMR_338	chr6	85490001	85491000	0.000205022	0.0305683	25.8862	0	0	1	0	ENSMUSG00000047013	NA	NA	NA	Fbxo41	MGI Symbol	protein_coding	F-box only protein 41 [Source:UniProtKB/Swiss-Prot;Acc:Q6NS60]	ZNF365 DISC1 BINDING ZINC FINGER	NA	NA	NA	NA	NA	NA	NA	NA	NA	NA
DMR_479	chr8	107499001	107500000	0.00020782	0.0308248	-19.5288	1	0	1	0	ENSMUSG00000031930	ENSMUSG00000031930	NA	NA	Wwp2	MGI Symbol	protein_coding	WW domain containing E3 ubiquitin protein ligase 2 [Source:MGI Symbol;Acc:MGI:1914144]	NEDD4 E3 UBIQUITIN LIGASE WWP2 EC_2.3.2.26 HECT TYPE E3 UBIQUITIN TRANSFERASE WWP2 WW DOMAIN CONTAINING 2	Wwp2	MGI Symbol	protein_coding	WW domain containing E3 ubiquitin protein ligase 2 [Source:MGI Symbol;Acc:MGI:1914144]	NEDD4 E3 UBIQUITIN LIGASE WWP2 EC_2.3.2.26 HECT TYPE E3 UBIQUITIN TRANSFERASE WWP2 WW DOMAIN CONTAINING 2	NA	NA	NA	NA	NA
DMR_743	chr13	15433001	15434000	0.000208735	0.0308652	-13.3333	0	0	0	1	NA	NA	27296	ENSMUSG00000097684	NA	NA	NA	NA	NA	NA	NA	NA	NA	NA	Gm26645	MGI Symbol	lincRNA	predicted gene, 26645 [Source:MGI Symbol;Acc:MGI:5477139]
DMR_621	chr11	11529001	11530000	0.000210612	0.031078	-11.791	0	0	0	1	NA	NA	-27421	ENSMUSG00000087452	NA	NA	NA	NA	NA	NA	NA	NA	NA	NA	Gm11998	MGI Symbol	antisense	predicted gene 11998 [Source:MGI Symbol;Acc:MGI:3650897]
DMR_819	chr15	78673001	78674000	0.000212901	0.0313189	19.067	0	1	1	0	ENSMUSG00000043460	NA	NA	NA	Elfn2	MGI Symbol	protein_coding	Mus musculus leucine rich repeat and fibronectin type III, extracellular 2 (Elfn2), transcript variant 1, mRNA. [Source:RefSeq mRNA;Acc:NM_001358692]	PHOSPHATASE 1 REGULATORY SUBUNIT 29 PRECURSOR EXTRACELLULAR LEUCINE RICH REPEAT AND FIBRONECTIN TYPE III DOMAIN CONTAINING 2 LEUCINE RICH REPEAT AND FIBRONECTIN TYPE III DOMAIN CONTAINING 6 LEUCINE RICH REPEAT CONTAINING 62	NA	NA	NA	NA	NA	NA	NA	NA	NA	NA
DMR_819	chr15	78673001	78674000	0.000212901	0.0313189	19.067	0	1	1	0	ENSMUSG00000116260	NA	NA	NA	AL591946.1	Clone-based (Ensembl) gene	antisense			NA	NA	NA	NA	NA	NA	NA	NA	NA	NA
DMR_100	chr2	154672001	154673000	0.000216875	0.031838	-17.0732	0	0	1	0	ENSMUSG00000038467	NA	NA	NA	Chmp4b	MGI Symbol	protein_coding	Charged multivesicular body protein 4b [Source:UniProtKB/Swiss-Prot;Acc:Q9D8B3]		NA	NA	NA	NA	NA	NA	NA	NA	NA	NA
DMR_498	chr9	7150001	7151000	0.000217201	0.0318532	11.0984	0	0	1	0	ENSMUSG00000047193	NA	NA	NA	Dync2h1	MGI Symbol	protein_coding	Cytoplasmic dynein 2 heavy chain 1 [Source:UniProtKB/Swiss-Prot;Acc:Q45VK7]	CYTOPLASMIC DYNEIN 2 HEAVY CHAIN 1 CYTOPLASMIC DYNEIN 2 HEAVY CHAIN DYNEIN CYTOPLASMIC HEAVY CHAIN 2 DYNEIN HEAVY CHAIN ISOTYPE 1B	NA	NA	NA	NA	NA	NA	NA	NA	NA	NA
DMR_652	chr11	77484001	77485000	0.000222446	0.0324377	-19.5587	0	0	1	0	ENSMUSG00000037907	NA	NA	NA	Ankrd13b	MGI Symbol	protein_coding	Ankyrin repeat domain-containing protein 13B [Source:UniProtKB/Swiss-Prot;Acc:Q5F259]	ANKYRIN REPEAT DOMAIN CONTAINING	NA	NA	NA	NA	NA	NA	NA	NA	NA	NA
DMR_422	chr7	46357001	46358000	0.000223644	0.0324778	14.9206	0	0	0	1	NA	NA	-7629	ENSMUSG00000109962	NA	NA	NA	NA	NA	NA	NA	NA	NA	NA	1700025L06Rik	MGI Symbol	lincRNA	RIKEN cDNA 1700025L06 gene [Source:MGI Symbol;Acc:MGI:1914183]
DMR_356	chr6	137210001	137211000	0.000224011	0.0324859	-19.5385	0	0	0	1	NA	NA	-39505	ENSMUSG00000030222	NA	NA	NA	NA	NA	NA	NA	NA	NA	NA	Rerg	MGI Symbol	protein_coding	Ras-related and estrogen-regulated growth inhibitor [Source:UniProtKB/Swiss-Prot;Acc:Q8R367]	RAS RELATED AND ESTROGEN REGULATED GROWTH INHIBITOR
DMR_42	chr1	157599001	157600000	0.000224453	0.032517	-16.129	0	0	0	1	NA	NA	1416	ENSMUSG00000103501	NA	NA	NA	NA	NA	NA	NA	NA	NA	NA	Gm7412	MGI Symbol	processed_pseudogene	predicted gene 7412 [Source:MGI Symbol;Acc:MGI:3644068]
DMR_113	chr2	167161001	167162000	0.000225262	0.0325228	-11.7463	0	0	1	0	ENSMUSG00000050556	NA	NA	NA	Kcnb1	MGI Symbol	protein_coding	Potassium voltage-gated channel subfamily B member 1 [Source:UniProtKB/Swiss-Prot;Acc:Q03717]	POTASSIUM VOLTAGE GATED CHANNEL SUBFAMILY B MEMBER 1 DELAYED RECTIFIER POTASSIUM CHANNEL 1 DRK1 VOLTAGE GATED POTASSIUM CHANNEL SUBUNIT KV2 1	NA	NA	NA	NA	NA	NA	NA	NA	NA	NA
DMR_283	chr5	99934001	99935000	0.000229114	0.0329257	17.3951	0	0	1	0	ENSMUSG00000105078	NA	NA	NA	Gm35911	MGI Symbol	protein_coding			NA	NA	NA	NA	NA	NA	NA	NA	NA	NA
DMR_674	chr11	109993001	109994000	0.000228908	0.0329257	-12.0475	0	0	1	0	ENSMUSG00000020620	NA	NA	NA	Abca8b	MGI Symbol	protein_coding	ATP-binding cassette, sub-family A (ABC1), member 8b [Source:MGI Symbol;Acc:MGI:1351668]	ATP BINDING CASSETTE SUB FAMILY A MEMBER 8	NA	NA	NA	NA	NA	NA	NA	NA	NA	NA
DMR_132	chr3	35468001	35469000	0.000230795	0.0331008	-12.069	0	0	0	1	NA	NA	54170	ENSMUSG00000106512	NA	NA	NA	NA	NA	NA	NA	NA	NA	NA	Gm43078	MGI Symbol	TEC	predicted gene 43078 [Source:MGI Symbol;Acc:MGI:5663215]
DMR_176	chr4	40783001	40784000	0.000231661	0.0331584	11.5679	0	0	0	1	NA	NA	-7438	ENSMUSG00000056412	NA	NA	NA	NA	NA	NA	NA	NA	NA	NA	Gm12396	MGI Symbol	processed_pseudogene	predicted gene 12396 [Source:MGI Symbol;Acc:MGI:3649201]
DMR_337	chr6	84358001	84359000	0.000232915	0.0332402	12.1382	0	0	0	1	NA	NA	64839	ENSMUSG00000107797	NA	NA	NA	NA	NA	NA	NA	NA	NA	NA	Gm10445	MGI Symbol	lincRNA
DMR_891	chr17	90103001	90104000	0.000233832	0.0332697	-10.144	0	0	1	0	ENSMUSG00000024109	NA	NA	NA	Nrxn1	MGI Symbol	protein_coding	Neurexin-1 [Source:UniProtKB/Swiss-Prot;Acc:Q9CS84]	NEUREXIN 1 PRECURSOR NEUREXIN I ALPHA NEUREXIN 1 ALPHA	NA	NA	NA	NA	NA	NA	NA	NA	NA	NA
DMR_175	chr4	38913001	38914000	0.000235494	0.0334065	11.8159	0	0	0	1	NA	NA	-57519	ENSMUSG00000085632	NA	NA	NA	NA	NA	NA	NA	NA	NA	NA	Gm12381	MGI Symbol	lincRNA	predicted gene 12381 [Source:MGI Symbol;Acc:MGI:3651851]
DMR_560	chr10	5680001	5681000	0.000235392	0.0334065	-14.7228	0	0	0	1	NA	NA	39651	ENSMUSG00000019772	NA	NA	NA	NA	NA	NA	NA	NA	NA	NA	Vip	MGI Symbol	protein_coding	vasoactive intestinal polypeptide [Source:MGI Symbol;Acc:MGI:98933]	GROWTH HORMONE RELEASING FACTOR GRF GROWTH HORMONE RELEASING HORMONE GHRH
DMR_584	chr10	75713001	75714000	0.000238406	0.0337192	-13.1002	0	1	1	0	ENSMUSG00000020196	NA	NA	NA	Cabin1	MGI Symbol	protein_coding	calcineurin binding protein 1 [Source:MGI Symbol;Acc:MGI:1298375]	CALCINEURIN BINDING CABIN 1 CALCINEURIN INHIBITOR CAIN	NA	NA	NA	NA	NA	NA	NA	NA	NA	NA
DMR_329	chr6	30573001	30574000	0.000239539	0.0338366	-20.1389	0	1	1	0	ENSMUSG00000039070	NA	NA	NA	Cpa4	MGI Symbol	protein_coding	Carboxypeptidase A4 [Source:UniProtKB/Swiss-Prot;Acc:Q6P8K8]	CARBOXYPEPTIDASE A4 PRECURSOR EC_3.4.17.-	NA	NA	NA	NA	NA	NA	NA	NA	NA	NA
DMR_329	chr6	30573001	30574000	0.000239539	0.0338366	-20.1389	0	1	1	0	ENSMUSG00000086854	NA	NA	NA	Gm13781	MGI Symbol	antisense	predicted gene 13781 [Source:MGI Symbol;Acc:MGI:3649768]		NA	NA	NA	NA	NA	NA	NA	NA	NA	NA
DMR_843	chr16	22870001	22871000	0.000239945	0.0338366	10.8388	0	1	1	0	ENSMUSG00000004460	NA	NA	NA	Dnajb11	MGI Symbol	protein_coding	DnaJ homolog subfamily B member 11 [Source:UniProtKB/Swiss-Prot;Acc:Q99KV1]	DNAJ HOMOLOG SUBFAMILY B MEMBER 11 PRECURSOR ER ASSOCIATED DNAJ ER ASSOCIATED HSP40 CO CHAPERONE ENDOPLASMIC RETICULUM DNA J DOMAIN CONTAINING 3 ER RESIDENT ERDJ3 ERDJ3 ERJ3P	NA	NA	NA	NA	NA	NA	NA	NA	NA	NA
DMR_12	chr1	36984001	36985000	0.000241545	0.0339619	10.6257	0	0	0	1	NA	NA	-20439	ENSMUSG00000095944	NA	NA	NA	NA	NA	NA	NA	NA	NA	NA	n-R5s210	MGI Symbol	rRNA	nuclear encoded rRNA 5S 210 [Source:MGI Symbol;Acc:MGI:4422075]
DMR_881	chr17	43334001	43335000	0.000241918	0.033981	17.5678	0	0	0	1	NA	NA	-25451	ENSMUSG00000056492	NA	NA	NA	NA	NA	NA	NA	NA	NA	NA	Adgrf5	MGI Symbol	protein_coding	Mus musculus adhesion G protein-coupled receptor F5 (Adgrf5), transcript variant 2, mRNA. [Source:RefSeq mRNA;Acc:NM_001357332]	ADHESION G COUPLED RECEPTOR F5 PRECURSOR G COUPLED RECEPTOR 116
DMR_181	chr4	46722001	46723000	0.000243556	0.0340572	10.7546	0	0	1	0	ENSMUSG00000039809	NA	NA	NA	Gabbr2	MGI Symbol	protein_coding	Gamma-aminobutyric acid type B receptor subunit 2 [Source:UniProtKB/Swiss-Prot;Acc:Q80T41]	GAMMA AMINOBUTYRIC ACID TYPE B RECEPTOR SUBUNIT 2 PRECURSOR GABA B RECEPTOR 2 GABA B R2 GABA BR2 GABABR2 GB2 G COUPLED RECEPTOR 51	NA	NA	NA	NA	NA	NA	NA	NA	NA	NA
DMR_499	chr9	8377001	8378000	0.000243272	0.0340572	15.8654	0	0	0	1	NA	NA	-98273	ENSMUSG00000110828	NA	NA	NA	NA	NA	NA	NA	NA	NA	NA	Gm47517	MGI Symbol	processed_pseudogene	predicted gene, 47517 [Source:MGI Symbol;Acc:MGI:6096512]
DMR_272	chr5	36742001	36743000	0.000244862	0.0341187	24.4593	0	0	0	1	NA	NA	-5618	ENSMUSG00000107081	NA	NA	NA	NA	NA	NA	NA	NA	NA	NA	Gm43701	MGI Symbol	antisense	predicted gene 43701 [Source:MGI Symbol;Acc:MGI:5663838]
DMR_591	chr10	83736001	83737000	0.000244759	0.0341187	21.1736	1	0	1	0	ENSMUSG00000087651	ENSMUSG00000087651	NA	NA	1500009L16Rik	MGI Symbol	protein_coding	RIKEN cDNA 1500009L16 gene [Source:MGI Symbol;Acc:MGI:1917034]	AMBIGUOUS	1500009L16Rik	MGI Symbol	protein_coding	RIKEN cDNA 1500009L16 gene [Source:MGI Symbol;Acc:MGI:1917034]	AMBIGUOUS	NA	NA	NA	NA	NA
DMR_15	chr1	51493001	51494000	0.000251105	0.0345726	-18.2308	0	0	0	1	NA	NA	-14577	ENSMUSG00000026107	NA	NA	NA	NA	NA	NA	NA	NA	NA	NA	Nabp1	MGI Symbol	protein_coding	SOSS complex subunit B2 [Source:UniProtKB/Swiss-Prot;Acc:Q8BGW5]	SOSS COMPLEX SUBUNIT B2 NUCLEIC ACID BINDING 1 OLIGONUCLEOTIDE/OLIGOSACCHARIDE BINDING FOLD CONTAINING 2A SENSOR OF SINGLE STRAND DNA COMPLEX SUBUNIT B2 SENSOR OF SSDNA SUBUNIT B2 SOSS B2 SINGLE STRANDED DNA BINDING 2
DMR_555	chr9	121757001	121758000	0.000251444	0.0345726	-10.9993	1	1	1	0	ENSMUSG00000097820	ENSMUSG00000013419	NA	NA	E530011L22Rik	MGI Symbol	antisense	RIKEN cDNA E530011L22 gene [Source:MGI Symbol;Acc:MGI:2443770]		Zfp651	MGI Symbol	protein_coding	zinc finger protein 651 [Source:MGI Symbol;Acc:MGI:2670992]	ZINC FINGER AND BTB DOMAIN CONTAINING 47 ZINC FINGER 651	NA	NA	NA	NA	NA
DMR_810	chr15	36108001	36109000	0.000251412	0.0345726	15	0	0	1	0	ENSMUSG00000037627	NA	NA	NA	Rgs22	MGI Symbol	protein_coding	Regulator of G-protein signaling 22 [Source:UniProtKB/Swiss-Prot;Acc:G3UYX5]	REGULATOR OF G SIGNALING 22	NA	NA	NA	NA	NA	NA	NA	NA	NA	NA
DMR_612	chr10	128583001	128584000	0.000254968	0.0349899	-17.3345	0	1	1	0	ENSMUSG00000018166	NA	NA	NA	Erbb3	MGI Symbol	protein_coding	Receptor tyrosine-protein kinase erbB-3 [Source:UniProtKB/Swiss-Prot;Acc:Q61526]	RECEPTOR TYROSINE KINASE ERBB 3 PRECURSOR EC_2.7.10.1 PROTO ONCOGENE C ERBB 3	NA	NA	NA	NA	NA	NA	NA	NA	NA	NA
DMR_191	chr4	82958001	82959000	0.000256984	0.0351991	-12.7823	0	0	1	0	ENSMUSG00000059049	NA	NA	NA	Frem1	MGI Symbol	protein_coding	FRAS1-related extracellular matrix protein 1 [Source:UniProtKB/Swiss-Prot;Acc:Q684R7]	FRAS1 RELATED EXTRACELLULAR MATRIX 1 PRECURSOR QBRICK	NA	NA	NA	NA	NA	NA	NA	NA	NA	NA
DMR_678	chr11	114744001	114745000	0.000257954	0.0352308	-10.5138	0	1	1	0	ENSMUSG00000034706	NA	NA	NA	Dnaic2	MGI Symbol	protein_coding	Dynein intermediate chain 2, axonemal [Source:UniProtKB/Swiss-Prot;Acc:A2AC93]		NA	NA	NA	NA	NA	NA	NA	NA	NA	NA
DMR_922	chr19	12906001	12907000	0.000258962	0.0353011	-11.1111	1	1	0	0	ENSMUSG00000112693	ENSMUSG00000060303	NA	NA	Gm5512	MGI Symbol	transcribed_unprocessed_pseudogene	predicted gene 5512 [Source:MGI Symbol;Acc:MGI:3645436]		Olfr1447	MGI Symbol	protein_coding		OLFACTORY RECEPTOR OLFACTORY RECEPTOR	NA	NA	NA	NA	NA
DMR_105	chr2	161662001	161663000	0.000264499	0.0356168	-12.4277	0	0	1	0	ENSMUSG00000053141	NA	NA	NA	Ptprt	MGI Symbol	protein_coding	Receptor-type tyrosine-protein phosphatase T [Source:UniProtKB/Swiss-Prot;Acc:Q99M80]	RECEPTOR TYPE TYROSINE PHOSPHATASE T PRECURSOR R PTP T EC_3.1.3.48 RECEPTOR TYPE TYROSINE PHOSPHATASE RHO RPTP RHO	NA	NA	NA	NA	NA	NA	NA	NA	NA	NA
DMR_143	chr3	89182001	89183000	0.000264776	0.0356168	23.4568	1	1	1	0	ENSMUSG00000086718	ENSMUSG00000032657	NA	NA	Gm16069	MGI Symbol	antisense	predicted gene 16069 [Source:MGI Symbol;Acc:MGI:3801823]		Fam189b	MGI Symbol	protein_coding	Mus musculus family with sequence similarity 189, member B (Fam189b), transcript variant 3, mRNA. [Source:RefSeq mRNA;Acc:NM_001355765]		NA	NA	NA	NA	NA
DMR_143	chr3	89182001	89183000	0.000264776	0.0356168	23.4568	1	1	1	0	ENSMUSG00000028049	ENSMUSG00000086718	NA	NA	Scamp3	MGI Symbol	protein_coding	Secretory carrier-associated membrane protein 3 [Source:UniProtKB/Swiss-Prot;Acc:O35609]	SECRETORY CARRIER ASSOCIATED MEMBRANE 3 SECRETORY CARRIER MEMBRANE 3	Gm16069	MGI Symbol	antisense	predicted gene 16069 [Source:MGI Symbol;Acc:MGI:3801823]		NA	NA	NA	NA	NA
DMR_143	chr3	89182001	89183000	0.000264776	0.0356168	23.4568	1	1	1	0	ENSMUSG00000028049	ENSMUSG00000032657	NA	NA	Scamp3	MGI Symbol	protein_coding	Secretory carrier-associated membrane protein 3 [Source:UniProtKB/Swiss-Prot;Acc:O35609]	SECRETORY CARRIER ASSOCIATED MEMBRANE 3 SECRETORY CARRIER MEMBRANE 3	Fam189b	MGI Symbol	protein_coding	Mus musculus family with sequence similarity 189, member B (Fam189b), transcript variant 3, mRNA. [Source:RefSeq mRNA;Acc:NM_001355765]		NA	NA	NA	NA	NA
DMR_143	chr3	89182001	89183000	0.000264776	0.0356168	23.4568	1	1	1	0	ENSMUSG00000086718	ENSMUSG00000086718	NA	NA	Gm16069	MGI Symbol	antisense	predicted gene 16069 [Source:MGI Symbol;Acc:MGI:3801823]		Gm16069	MGI Symbol	antisense	predicted gene 16069 [Source:MGI Symbol;Acc:MGI:3801823]		NA	NA	NA	NA	NA
DMR_252	chr4	148170001	148171000	0.000264201	0.0356168	-21.8889	0	0	0	1	NA	NA	9382	ENSMUSG00000041556	NA	NA	NA	NA	NA	NA	NA	NA	NA	NA	Fbxo2	MGI Symbol	protein_coding	F-box only protein 2 [Source:UniProtKB/Swiss-Prot;Acc:Q80UW2]	F BOX ONLY 2
DMR_300	chr5	123226001	123227000	0.000264833	0.0356168	24.3044	1	0	1	0	ENSMUSG00000097213	ENSMUSG00000029440	NA	NA	Gm26745	MGI Symbol	lincRNA	predicted gene, 26745 [Source:MGI Symbol;Acc:MGI:5477239]		Psmd9	MGI Symbol	protein_coding	proteasome (prosome, macropain) 26S subunit, non-ATPase, 9 [Source:MGI Symbol;Acc:MGI:1914401]		NA	NA	NA	NA	NA
DMR_300	chr5	123226001	123227000	0.000264833	0.0356168	24.3044	1	0	1	0	ENSMUSG00000029440	ENSMUSG00000029440	NA	NA	Psmd9	MGI Symbol	protein_coding	proteasome (prosome, macropain) 26S subunit, non-ATPase, 9 [Source:MGI Symbol;Acc:MGI:1914401]		Psmd9	MGI Symbol	protein_coding	proteasome (prosome, macropain) 26S subunit, non-ATPase, 9 [Source:MGI Symbol;Acc:MGI:1914401]		NA	NA	NA	NA	NA
DMR_459	chr8	25254001	25255000	0.000263955	0.0356168	-17.3784	0	0	1	0	ENSMUSG00000065954	NA	NA	NA	Tacc1	MGI Symbol	protein_coding	Transforming acidic coiled-coil-containing protein 1 [Source:UniProtKB/Swiss-Prot;Acc:Q6Y685]	TRANSFORMING ACIDIC COILED COIL CONTAINING 1	NA	NA	NA	NA	NA	NA	NA	NA	NA	NA
DMR_27	chr1	91786001	91787000	0.00027102	0.0361	-11.6253	0	0	0	1	NA	NA	-14461	ENSMUSG00000007805	NA	NA	NA	NA	NA	NA	NA	NA	NA	NA	Twist2	MGI Symbol	protein_coding	twist basic helix-loop-helix transcription factor 2 [Source:MGI Symbol;Acc:MGI:104685]	TWIST RELATED 2 DERMIS EXPRESSED 1 DERMO 1
DMR_64	chr2	31018001	31019000	0.000269921	0.0361	17.3422	1	1	1	0	ENSMUSG00000026854	ENSMUSG00000026854	NA	NA	Usp20	MGI Symbol	protein_coding	ubiquitin specific peptidase 20 [Source:MGI Symbol;Acc:MGI:1921520]	UBIQUITIN CARBOXYL TERMINAL HYDROLASE 20 EC_3.4.19.12 DEUBIQUITINATING ENZYME 20 UBIQUITIN THIOESTERASE 20 UBIQUITIN SPECIFIC PROCESSING PROTEASE 20	Usp20	MGI Symbol	protein_coding	ubiquitin specific peptidase 20 [Source:MGI Symbol;Acc:MGI:1921520]	UBIQUITIN CARBOXYL TERMINAL HYDROLASE 20 EC_3.4.19.12 DEUBIQUITINATING ENZYME 20 UBIQUITIN THIOESTERASE 20 UBIQUITIN SPECIFIC PROCESSING PROTEASE 20	NA	NA	NA	NA	NA
DMR_524	chr9	66128001	66129000	0.000277194	0.0367709	-33.8941	1	0	1	0	ENSMUSG00000032381	ENSMUSG00000032382	NA	NA	Fam96a	MGI Symbol	protein_coding	MIP18 family protein FAM96A [Source:UniProtKB/Swiss-Prot;Acc:Q9DCL2]	MIP18	Snx1	MGI Symbol	protein_coding	sorting nexin 1 [Source:MGI Symbol;Acc:MGI:1928395]	SORTING NEXIN 1	NA	NA	NA	NA	NA
DMR_73	chr2	35625001	35626000	0.000279103	0.0369215	10.8494	0	0	1	0	ENSMUSG00000026883	NA	NA	NA	Dab2ip	MGI Symbol	protein_coding	Disabled homolog 2-interacting protein [Source:UniProtKB/Swiss-Prot;Acc:Q3UHC7]	DISABLED HOMOLOG 2 INTERACTING DAB2 INTERACTING ASK INTERACTING 1 DOC INTERACTIVE	NA	NA	NA	NA	NA	NA	NA	NA	NA	NA
DMR_697	chr12	20845001	20846000	0.000278923	0.0369215	14.8975	0	0	0	1	NA	NA	-29223	ENSMUSG00000099759	NA	NA	NA	NA	NA	NA	NA	NA	NA	NA	1700030C10Rik	MGI Symbol	processed_transcript	RIKEN cDNA 1700030C10 gene [Source:MGI Symbol;Acc:MGI:1916763]
DMR_635	chr11	55588001	55589000	0.000281855	0.0372511	-11.9839	0	0	1	0	ENSMUSG00000000263	NA	NA	NA	Glra1	MGI Symbol	protein_coding	Glycine receptor subunit alpha-1 [Source:UniProtKB/Swiss-Prot;Acc:Q64018]	GLYCINE RECEPTOR SUBUNIT ALPHA 1 PRECURSOR GLYCINE RECEPTOR 48 KDA SUBUNIT GLYCINE RECEPTOR STRYCHNINE BINDING SUBUNIT	NA	NA	NA	NA	NA	NA	NA	NA	NA	NA
DMR_440	chr7	131818001	131819000	0.000286342	0.0375966	-11.0246	0	0	1	0	ENSMUSG00000030849	NA	NA	NA	Fgfr2	MGI Symbol	protein_coding	fibroblast growth factor receptor 2 isoform 3 [Source:RefSeq peptide;Acc:NP_001334567]	FIBROBLAST GROWTH FACTOR RECEPTOR 2 PRECURSOR FGFR 2 EC_2.7.10.1	NA	NA	NA	NA	NA	NA	NA	NA	NA	NA
DMR_331	chr6	40729001	40730000	0.000290134	0.0379945	-12.6969	0	1	1	0	ENSMUSG00000068587	NA	NA	NA	Mgam	MGI Symbol	protein_coding	maltase-glucoamylase [Source:HGNC Symbol;Acc:HGNC:7043]	MALTASE GLUCOAMYLASE INTESTINAL[INCLUDES MALTASE EC_3.2.1.20 ALPHA GLUCOSIDASE ; GLUCOAMYLASE EC_3.2.1.- 3 GLUCAN 1 4 ALPHA GLUCOSIDASE ]	NA	NA	NA	NA	NA	NA	NA	NA	NA	NA
DMR_352	chr6	124437001	124438000	0.000292662	0.0381866	10.2789	0	1	1	0	ENSMUSG00000008153	NA	NA	NA	Clstn3	MGI Symbol	protein_coding	Mus musculus calsyntenin 3 (Clstn3), transcript variant 2, mRNA. [Source:RefSeq mRNA;Acc:NM_001346656]	CALSYNTENIN PRECURSOR ALCADEIN ALC	NA	NA	NA	NA	NA	NA	NA	NA	NA	NA
DMR_579	chr10	67782001	67783000	0.000292669	0.0381866	12.715	1	0	0	0	NA	ENSMUSG00000112537	-2735	ENSMUSG00000112537	NA	NA	NA	NA	NA	4930543I11Rik	MGI Symbol	TEC	RIKEN cDNA 4930543I11 gene [Source:MGI Symbol;Acc:MGI:1922475]		4930543I11Rik	MGI Symbol	TEC	RIKEN cDNA 4930543I11 gene [Source:MGI Symbol;Acc:MGI:1922475]
DMR_482	chr8	109945001	109946000	0.000293725	0.0382574	13.0914	0	0	0	1	NA	NA	16054	ENSMUSG00000001672	NA	NA	NA	NA	NA	NA	NA	NA	NA	NA	Marveld3	MGI Symbol	protein_coding	MARVEL domain containing 3 [Source:HGNC Symbol;Acc:HGNC:30525]	POLYGLUTAMINE BINDING 1 PQBP 1 POLYGLUTAMINE TRACT BINDING 1
DMR_857	chr16	93738001	93739000	0.000294469	0.0382819	11.0595	0	0	1	0	ENSMUSG00000022946	NA	NA	NA	Dopey2	MGI Symbol	protein_coding	Mus musculus dopey family member 2 (Dopey2), transcript variant 3, mRNA. [Source:RefSeq mRNA;Acc:NM_001357118]	DOPEY	NA	NA	NA	NA	NA	NA	NA	NA	NA	NA
DMR_453	chr8	13103001	13104000	0.000295197	0.038307	23.8727	1	0	1	0	ENSMUSG00000038542	ENSMUSG00000031446	NA	NA	Pcid2	MGI Symbol	protein_coding	PCI domain-containing protein 2 [Source:UniProtKB/Swiss-Prot;Acc:Q8BFV2]		Cul4a	MGI Symbol	protein_coding	Cullin-4A [Source:UniProtKB/Swiss-Prot;Acc:Q3TCH7]	CULLIN 4A CUL 4A	NA	NA	NA	NA	NA
DMR_849	chr16	34146001	34147000	0.00029953	0.0386591	-18.24	0	0	1	0	ENSMUSG00000061751	NA	NA	NA	Kalrn	MGI Symbol	protein_coding	Kalirin [Source:UniProtKB/Swiss-Prot;Acc:A2CG49]	KALIRIN EC_2.7.11.1 HUNTINGTIN ASSOCIATED INTERACTING DUO SERINE/THREONINE KINASE WITH DBL AND PLECKSTRIN HOMOLOGY DOMAIN	NA	NA	NA	NA	NA	NA	NA	NA	NA	NA
DMR_972	chrX	166271001	166272000	0.000299443	0.0386591	-14.4016	0	0	1	0	ENSMUSG00000031342	NA	NA	NA	Gpm6b	MGI Symbol	protein_coding	glycoprotein m6b [Source:MGI Symbol;Acc:MGI:107672]	MYELIN PROTEOLIPID PLP LIPOPHILIN	NA	NA	NA	NA	NA	NA	NA	NA	NA	NA
DMR_473	chr8	88546001	88547000	0.000300951	0.0387376	12.4517	0	0	1	0	ENSMUSG00000031661	NA	NA	NA	Nkd1	MGI Symbol	protein_coding	Protein naked cuticle homolog 1 [Source:UniProtKB/Swiss-Prot;Acc:Q99MH6]	NAKED CUTICLE	NA	NA	NA	NA	NA	NA	NA	NA	NA	NA
DMR_116	chr2	167753001	167754000	0.000302055	0.0388099	17.7917	0	0	0	1	NA	NA	-23467	ENSMUSG00000084797	NA	NA	NA	NA	NA	NA	NA	NA	NA	NA	Gm14321	MGI Symbol	lincRNA	predicted gene 14321 [Source:MGI Symbol;Acc:MGI:3701951]
DMR_223	chr4	130975001	130976000	0.000303857	0.0389439	13.1783	0	1	1	0	ENSMUSG00000085804	NA	NA	NA	Gm12973	MGI Symbol	lincRNA	predicted gene 12973 [Source:MGI Symbol;Acc:MGI:3650042]		NA	NA	NA	NA	NA	NA	NA	NA	NA	NA
DMR_607	chr10	122798001	122799000	0.000306209	0.0390738	10.1695	0	0	1	0	ENSMUSG00000034613	NA	NA	NA	Ppm1h	MGI Symbol	protein_coding	Protein phosphatase 1H [Source:UniProtKB/Swiss-Prot;Acc:Q3UYC0]		NA	NA	NA	NA	NA	NA	NA	NA	NA	NA
DMR_769	chr13	104940001	104941000	0.000309773	0.0394124	13.278	0	0	0	1	NA	NA	21223	ENSMUSG00000114326	NA	NA	NA	NA	NA	NA	NA	NA	NA	NA	Gm4938	MGI Symbol	processed_pseudogene	predicted pseudogene 4938 [Source:MGI Symbol;Acc:MGI:3645099]
DMR_860	chr17	3972001	3973000	0.000312228	0.0396542	17.1875	0	0	0	1	NA	NA	-275741	ENSMUSG00000023802	NA	NA	NA	NA	NA	NA	NA	NA	NA	NA	Nox3	MGI Symbol	protein_coding	NADPH oxidase 3 [Source:UniProtKB/Swiss-Prot;Acc:Q672J9]	NADPH OXIDASE 3 EC_1.6.3.-
DMR_510	chr9	43263001	43264000	0.000316168	0.0399449	12.3302	1	0	1	0	ENSMUSG00000095385	ENSMUSG00000095385	NA	NA	D630033O11Rik	MGI Symbol	lincRNA	RIKEN cDNA D630033O11 gene [Source:MGI Symbol;Acc:MGI:2685434]		D630033O11Rik	MGI Symbol	lincRNA	RIKEN cDNA D630033O11 gene [Source:MGI Symbol;Acc:MGI:2685434]		NA	NA	NA	NA	NA
DMR_762	chr13	73450001	73451000	0.000318547	0.0401663	18.6064	0	0	0	1	NA	NA	-16197	ENSMUSG00000021608	NA	NA	NA	NA	NA	NA	NA	NA	NA	NA	Lpcat1	MGI Symbol	protein_coding	Lysophosphatidylcholine acyltransferase 1 [Source:UniProtKB/Swiss-Prot;Acc:Q3TFD2]	GLYCEROL 3 PHOSPHATE ACYLTRANSFERASE EC_2.3.1.15 1 3 PHOSPHATE O ACYLTRANSFERASE 1 AGP ACYLTRANSFERASE 1 AGPAT LYSOPHOSPHATIDIC ACID ACYLTRANSFERASE LPAAT
DMR_28	chr1	95946001	95947000	0.000320012	0.04025	-10.6383	0	0	0	1	NA	NA	74759	ENSMUSG00000100062	NA	NA	NA	NA	NA	NA	NA	NA	NA	NA	1700063A18Rik	MGI Symbol	lincRNA	RIKEN cDNA 1700063A18 gene [Source:MGI Symbol;Acc:MGI:1920704]
DMR_301	chr5	127040001	127041000	0.000321519	0.0403686	-14.3244	0	0	1	0	ENSMUSG00000105490	NA	NA	NA	4933438B17Rik	MGI Symbol	lincRNA	RIKEN cDNA 4933438B17 gene [Source:MGI Symbol;Acc:MGI:1918497]		NA	NA	NA	NA	NA	NA	NA	NA	NA	NA
DMR_665	chr11	97913001	97914000	0.00032283	0.040407	-10.413	0	0	0	1	NA	NA	27741	ENSMUSG00000093013	NA	NA	NA	NA	NA	NA	NA	NA	NA	NA	Gm22461	MGI Symbol	miRNA	predicted gene, 22461 [Source:MGI Symbol;Acc:MGI:5452238]
DMR_815	chr15	59594001	59595000	0.000323236	0.040407	12.177	0	0	1	0	ENSMUSG00000059586	NA	NA	NA	Nsmce2	MGI Symbol	protein_coding	E3 SUMO-protein ligase NSE2 [Source:UniProtKB/Swiss-Prot;Acc:Q91VT1]	E3 SUMO LIGASE NSE2 EC_6.3.2.- MMS21 HOMOLOG NON STRUCTURAL MAINTENANCE OF CHROMOSOMES ELEMENT 2 HOMOLOG NON SMC ELEMENT 2 HOMOLOG	NA	NA	NA	NA	NA	NA	NA	NA	NA	NA
DMR_101	chr2	154677001	154678000	0.000330444	0.0410927	21.3897	0	0	1	0	ENSMUSG00000038467	NA	NA	NA	Chmp4b	MGI Symbol	protein_coding	Charged multivesicular body protein 4b [Source:UniProtKB/Swiss-Prot;Acc:Q9D8B3]		NA	NA	NA	NA	NA	NA	NA	NA	NA	NA
DMR_963	chrX	135919001	135920000	0.0003303	0.0410927	11.6617	0	0	0	1	NA	NA	33020	ENSMUSG00000072964	NA	NA	NA	NA	NA	NA	NA	NA	NA	NA	Bhlhb9	MGI Symbol	protein_coding	Protein BHLHb9 [Source:UniProtKB/Swiss-Prot;Acc:Q6PB60]
DMR_639	chr11	59017001	59018000	0.000331143	0.0411439	-26.1113	0	0	1	0	ENSMUSG00000061462	NA	NA	NA	Obscn	MGI Symbol	protein_coding	obscurin, cytoskeletal calmodulin and titin-interacting RhoGEF [Source:HGNC Symbol;Acc:HGNC:15719]	OBSCURIN EC_2.7.11.1 OBSCURIN RHOGEF OBSCURIN MYOSIN LIGHT CHAIN KINASE OBSCURIN MLCK	NA	NA	NA	NA	NA	NA	NA	NA	NA	NA
DMR_638	chr11	58979001	58980000	0.000338005	0.0417068	-13.4528	1	0	1	0	ENSMUSG00000020455	ENSMUSG00000085379	NA	NA	Trim11	MGI Symbol	protein_coding	E3 ubiquitin-protein ligase TRIM11 [Source:UniProtKB/Swiss-Prot;Acc:Q99PQ2]	E3 UBIQUITIN LIGASE TRIM11 EC_2.3.2.27 RING TYPE E3 UBIQUITIN TRANSFERASE TRIM11 TRIPARTITE MOTIF CONTAINING 11	2310058D17Rik	MGI Symbol	processed_transcript	RIKEN cDNA 2310058D17 gene [Source:MGI Symbol;Acc:MGI:1922944]		NA	NA	NA	NA	NA
DMR_938	chr19	59161001	59162000	0.00034088	0.0418753	-14.3258	0	0	0	1	NA	NA	4981	ENSMUSG00000006270	NA	NA	NA	NA	NA	NA	NA	NA	NA	NA	Vax1	MGI Symbol	protein_coding	ventral anterior homeobox 1 [Source:MGI Symbol;Acc:MGI:1277163]	VENTRAL ANTERIOR HOMEOBOX 1
DMR_236	chr4	138524001	138525000	0.000345203	0.0421229	21.2626	0	0	0	1	NA	NA	56084	ENSMUSG00000028753	NA	NA	NA	NA	NA	NA	NA	NA	NA	NA	Vwa5b1	MGI Symbol	protein_coding	von Willebrand factor A domain containing 5B1 [Source:MGI Symbol;Acc:MGI:1922968]	VON WILLEBRAND FACTOR A DOMAIN CONTAINING 5B1 PRECURSOR
DMR_294	chr5	113896001	113897000	0.000345119	0.0421229	10.9139	0	0	1	0	ENSMUSG00000004530	NA	NA	NA	Coro1c	MGI Symbol	protein_coding	Coronin-1C [Source:UniProtKB/Swiss-Prot;Acc:Q9WUM4]	CORONIN 1C CORONIN 3	NA	NA	NA	NA	NA	NA	NA	NA	NA	NA
DMR_227	chr4	133375001	133376000	0.000346179	0.042206	-14.5985	0	0	1	0	ENSMUSG00000028854	NA	NA	NA	Slc9a1	MGI Symbol	protein_coding	solute carrier family 9 (sodium/hydrogen exchanger), member 1 [Source:MGI Symbol;Acc:MGI:102462]	SODIUM/HYDROGEN EXCHANGER 1 NA + /H + EXCHANGER 1 NHE 1 SOLUTE CARRIER FAMILY 9 MEMBER 1	NA	NA	NA	NA	NA	NA	NA	NA	NA	NA
DMR_567	chr10	39107001	39108000	0.000348496	0.0423443	-11.4639	0	0	1	0	ENSMUSG00000019846	NA	NA	NA	Lama4	MGI Symbol	protein_coding	Laminin subunit alpha-4 [Source:UniProtKB/Swiss-Prot;Acc:P97927]		NA	NA	NA	NA	NA	NA	NA	NA	NA	NA
DMR_760	chr13	64081001	64082000	0.00034798	0.0423443	-19.6176	0	0	1	0	ENSMUSG00000033122	NA	NA	NA	Hsd17b3	MGI Symbol	protein_coding	hydroxysteroid (17-beta) dehydrogenase 3 [Source:MGI Symbol;Acc:MGI:107177]	TESTOSTERONE 17 BETA DEHYDROGENASE 3 EC_1.1.1.64 17 BETA HYDROXYSTEROID DEHYDROGENASE TYPE 3 17 BETA HSD 3 TESTICULAR 17 BETA HYDROXYSTEROID DEHYDROGENASE	NA	NA	NA	NA	NA	NA	NA	NA	NA	NA
DMR_195	chr4	87198001	87199000	0.000354479	0.0426511	-10.4429	0	0	1	0	ENSMUSG00000037996	NA	NA	NA	Slc24a2	MGI Symbol	protein_coding	solute carrier family 24 (sodium/potassium/calcium exchanger), member 2 [Source:MGI Symbol;Acc:MGI:1923626]	SODIUM/POTASSIUM/CALCIUM EXCHANGER NA + /K + /CA 2+ EXCHANGE RETINAL NA CA+K EXCHANGER SOLUTE CARRIER FAMILY 24 MEMBER	NA	NA	NA	NA	NA	NA	NA	NA	NA	NA
DMR_306	chr5	135174001	135175000	0.000354895	0.0426511	-21.1634	0	0	1	0	ENSMUSG00000029681	NA	NA	NA	Bcl7b	MGI Symbol	protein_coding	B-cell CLL/lymphoma 7 protein family member B [Source:UniProtKB/Swiss-Prot;Acc:Q921K9]	B CELL CLL/LYMPHOMA 7 FAMILY MEMBER	NA	NA	NA	NA	NA	NA	NA	NA	NA	NA
DMR_802	chr14	121964001	121965000	0.000354767	0.0426511	-10.6637	0	0	1	0	ENSMUSG00000051212	NA	NA	NA	Gpr183	MGI Symbol	protein_coding	G protein-coupled receptor 183 [Source:MGI Symbol;Acc:MGI:2442034]	G COUPLED RECEPTOR	NA	NA	NA	NA	NA	NA	NA	NA	NA	NA
DMR_802	chr14	121964001	121965000	0.000354767	0.0426511	-10.6637	0	0	1	0	ENSMUSG00000041765	NA	NA	NA	Ubac2	MGI Symbol	protein_coding	ubiquitin associated domain containing 2 [Source:MGI Symbol;Acc:MGI:1916139]	DNA DAMAGE INDUCIBLE 1 EC_3.4.23.-	NA	NA	NA	NA	NA	NA	NA	NA	NA	NA
DMR_939	chrX	6242001	6243000	0.0003539	0.0426511	10.4547	0	0	0	1	NA	NA	-68987	ENSMUSG00000073293	NA	NA	NA	NA	NA	NA	NA	NA	NA	NA	Nudt10	MGI Symbol	protein_coding	Diphosphoinositol polyphosphate phosphohydrolase 3-alpha [Source:UniProtKB/Swiss-Prot;Acc:P0C027]	DIPHOSPHOINOSITOL POLYPHOSPHATE PHOSPHOHYDROLASE 3 BETA DIPP 3 BETA DIPP3 BETA EC_3.6.1.52 DIADENOSINE 5' 5''' P1 P6 HEXAPHOSPHATE HYDROLASE 3 BETA DIADENOSINE HEXAPHOSPHATE HYDROLASE AMP FORMING EC_3.6.1.- 60 NUCLEOSIDE DIPHOSPHATE LINKED MOIETY X MOTIF 11 NUDIX MOTIF 11
DMR_865	chr17	12437001	12438000	0.00035554	0.0426569	-12.4366	0	0	1	0	ENSMUSG00000023828	NA	NA	NA	Slc22a3	MGI Symbol	protein_coding	solute carrier family 22 (organic cation transporter), member 3 [Source:MGI Symbol;Acc:MGI:1333817]	SOLUTE CARRIER FAMILY 22 MEMBER 3 ORGANIC CATION TRANSPORTER 3	NA	NA	NA	NA	NA	NA	NA	NA	NA	NA
DMR_487	chr8	119952001	119953000	0.000359533	0.0428487	26.8968	1	1	1	0	ENSMUSG00000031826	ENSMUSG00000031826	NA	NA	Usp10	MGI Symbol	protein_coding	ubiquitin specific peptidase 10 [Source:MGI Symbol;Acc:MGI:894652]	UBIQUITIN CARBOXYL TERMINAL HYDROLASE 10 EC_3.4.19.12 DEUBIQUITINATING ENZYME 10 UBIQUITIN THIOESTERASE 10 UBIQUITIN SPECIFIC PROCESSING PROTEASE 10	Usp10	MGI Symbol	protein_coding	ubiquitin specific peptidase 10 [Source:MGI Symbol;Acc:MGI:894652]	UBIQUITIN CARBOXYL TERMINAL HYDROLASE 10 EC_3.4.19.12 DEUBIQUITINATING ENZYME 10 UBIQUITIN THIOESTERASE 10 UBIQUITIN SPECIFIC PROCESSING PROTEASE 10	NA	NA	NA	NA	NA
DMR_487	chr8	119952001	119953000	0.000359533	0.0428487	26.8968	1	1	1	0	ENSMUSG00000092329	ENSMUSG00000031826	NA	NA	Gm20388	MGI Symbol	protein_coding	predicted gene 20388 [Source:MGI Symbol;Acc:MGI:5141853]	POLYPEPTIDE N ACETYLGALACTOSAMINYLTRANSFERASE 2 EC_2.4.1.41 POLYPEPTIDE GALNAC TRANSFERASE 2 GALNAC T2 PP GANTASE 2 UDP ACETYLGALACTOSAMINYLTRANSFERASE 2 UDP GALNAC:POLYPEPTIDE N ACETYLGALACTOSAMINYLTRANSFERASE 2 [CONTAINS POLYPEPTIDE N ACETYLGALACTOSAMINYLTRANSFERASE 2 SOLUBLE FORM]	Usp10	MGI Symbol	protein_coding	ubiquitin specific peptidase 10 [Source:MGI Symbol;Acc:MGI:894652]	UBIQUITIN CARBOXYL TERMINAL HYDROLASE 10 EC_3.4.19.12 DEUBIQUITINATING ENZYME 10 UBIQUITIN THIOESTERASE 10 UBIQUITIN SPECIFIC PROCESSING PROTEASE 10	NA	NA	NA	NA	NA
DMR_605	chr10	119674001	119675000	0.000359525	0.0428487	-11.9904	0	0	1	0	ENSMUSG00000034813	NA	NA	NA	Grip1	MGI Symbol	protein_coding	Glutamate receptor-interacting protein 1 [Source:UniProtKB/Swiss-Prot;Acc:Q925T6]	GLUTAMATE RECEPTOR INTERACTING 1 GRIP 1	NA	NA	NA	NA	NA	NA	NA	NA	NA	NA
DMR_592	chr10	84677001	84678000	0.00036017	0.0428521	-21.3564	0	1	1	0	ENSMUSG00000034453	NA	NA	NA	Polr3b	MGI Symbol	protein_coding	DNA-directed RNA polymerase III subunit RPC2 [Source:UniProtKB/Swiss-Prot;Acc:P59470]	DNA DIRECTED RNA POLYMERASE SUBUNIT RNA POLYMERASE RNA POLYMERASE	NA	NA	NA	NA	NA	NA	NA	NA	NA	NA
DMR_828	chr15	89765001	89766000	0.00036332	0.0431205	10.5459	0	0	0	1	NA	NA	-28485	ENSMUSG00000116149	NA	NA	NA	NA	NA	NA	NA	NA	NA	NA	AC124133.1	Clone-based (Ensembl) gene	processed_pseudogene
DMR_642	chr11	61674001	61675000	0.000373479	0.0439979	-12.5678	0	0	1	0	ENSMUSG00000042371	NA	NA	NA	Slc5a10	MGI Symbol	protein_coding	Sodium/glucose cotransporter 5 [Source:UniProtKB/Swiss-Prot;Acc:Q5SWY8]		NA	NA	NA	NA	NA	NA	NA	NA	NA	NA
DMR_705	chr12	46326001	46327000	0.000372957	0.0439979	12.0876	0	0	0	1	NA	NA	44097	ENSMUSG00000112088	NA	NA	NA	NA	NA	NA	NA	NA	NA	NA	Gm48531	MGI Symbol	unprocessed_pseudogene	predicted gene, 48531 [Source:MGI Symbol;Acc:MGI:6098072]
DMR_408	chr7	25206001	25207000	0.000375395	0.0441147	10.6237	0	0	1	0	ENSMUSG00000054499	NA	NA	NA	Dedd2	MGI Symbol	protein_coding	DNA-binding death effector domain-containing protein 2 [Source:UniProtKB/Swiss-Prot;Acc:Q8QZV0]		NA	NA	NA	NA	NA	NA	NA	NA	NA	NA
DMR_316	chr5	148206001	148207000	0.000376061	0.0441567	-11.2492	1	1	1	0	ENSMUSG00000029651	ENSMUSG00000107033	NA	NA	Mtus2	MGI Symbol	protein_coding	Microtubule-associated tumor suppressor candidate 2 homolog [Source:UniProtKB/Swiss-Prot;Acc:Q3UHD3]	MICROTUBULE ASSOCIATED TUMOR SUPPRESSOR 1 MITOCHONDRIAL TUMOR SUPPRESSOR 1	Gm43553	MGI Symbol	TEC	predicted gene 43553 [Source:MGI Symbol;Acc:MGI:5663690]		NA	NA	NA	NA	NA
DMR_316	chr5	148206001	148207000	0.000376061	0.0441567	-11.2492	1	1	1	0	ENSMUSG00000107033	ENSMUSG00000107033	NA	NA	Gm43553	MGI Symbol	TEC	predicted gene 43553 [Source:MGI Symbol;Acc:MGI:5663690]		Gm43553	MGI Symbol	TEC	predicted gene 43553 [Source:MGI Symbol;Acc:MGI:5663690]		NA	NA	NA	NA	NA
DMR_315	chr5	144037001	144038000	0.000377527	0.0442266	13.7946	0	0	0	1	NA	NA	-10332	ENSMUSG00000029618	NA	NA	NA	NA	NA	NA	NA	NA	NA	NA	Ocm	MGI Symbol	protein_coding	Oncomodulin [Source:UniProtKB/Swiss-Prot;Acc:P51879]	ONCOMODULIN OM PARVALBUMIN BETA
DMR_599	chr10	96264001	96265000	0.000377584	0.0442266	-10.997	0	0	0	1	NA	NA	37796	ENSMUSG00000112762	NA	NA	NA	NA	NA	NA	NA	NA	NA	NA	4930459C07Rik	MGI Symbol	lincRNA	RIKEN cDNA 4930459C07 gene [Source:MGI Symbol;Acc:MGI:1922131]
DMR_744	chr13	15461001	15462000	0.000377372	0.0442266	-12.182	1	1	1	0	ENSMUSG00000097806	ENSMUSG00000021318	NA	NA	Gm6556	MGI Symbol	processed_transcript	predicted gene 6556 [Source:MGI Symbol;Acc:MGI:3647197]		Gli3	MGI Symbol	protein_coding	Transcriptional activator GLI3 Transcriptional repressor GLI3R [Source:UniProtKB/Swiss-Prot;Acc:Q61602]	TRANSCRIPTIONAL ACTIVATOR GLI3 GLI3 FORM OF 190 KDA GLI3 190 GLI3 FULL LENGTH GLI3FL [CONTAINS TRANSCRIPTIONAL REPRESSOR GLI3R GLI3 C TERMINALLY TRUNCATED FORM GLI3 FORM OF 83 KDA GLI3 83 ]	NA	NA	NA	NA	NA
DMR_744	chr13	15461001	15462000	0.000377372	0.0442266	-12.182	1	1	1	0	ENSMUSG00000097806	ENSMUSG00000097684	NA	NA	Gm6556	MGI Symbol	processed_transcript	predicted gene 6556 [Source:MGI Symbol;Acc:MGI:3647197]		Gm26645	MGI Symbol	lincRNA	predicted gene, 26645 [Source:MGI Symbol;Acc:MGI:5477139]		NA	NA	NA	NA	NA
DMR_744	chr13	15461001	15462000	0.000377372	0.0442266	-12.182	1	1	1	0	ENSMUSG00000097684	ENSMUSG00000097684	NA	NA	Gm26645	MGI Symbol	lincRNA	predicted gene, 26645 [Source:MGI Symbol;Acc:MGI:5477139]		Gm26645	MGI Symbol	lincRNA	predicted gene, 26645 [Source:MGI Symbol;Acc:MGI:5477139]		NA	NA	NA	NA	NA
DMR_744	chr13	15461001	15462000	0.000377372	0.0442266	-12.182	1	1	1	0	ENSMUSG00000097684	ENSMUSG00000021318	NA	NA	Gm26645	MGI Symbol	lincRNA	predicted gene, 26645 [Source:MGI Symbol;Acc:MGI:5477139]		Gli3	MGI Symbol	protein_coding	Transcriptional activator GLI3 Transcriptional repressor GLI3R [Source:UniProtKB/Swiss-Prot;Acc:Q61602]	TRANSCRIPTIONAL ACTIVATOR GLI3 GLI3 FORM OF 190 KDA GLI3 190 GLI3 FULL LENGTH GLI3FL [CONTAINS TRANSCRIPTIONAL REPRESSOR GLI3R GLI3 C TERMINALLY TRUNCATED FORM GLI3 FORM OF 83 KDA GLI3 83 ]	NA	NA	NA	NA	NA
DMR_335	chr6	66985001	66986000	0.000377918	0.0442296	22.9285	0	0	1	0	ENSMUSG00000036402	NA	NA	NA	Gng12	MGI Symbol	protein_coding	guanine nucleotide binding protein (G protein), gamma 12 [Source:MGI Symbol;Acc:MGI:1336171]	GUANINE NUCLEOTIDE BINDING SUBUNIT GAMMA	NA	NA	NA	NA	NA	NA	NA	NA	NA	NA
DMR_673	chr11	107705001	107706000	0.000378594	0.0442725	13.5757	0	1	1	0	ENSMUSG00000020722	NA	NA	NA	Cacng1	MGI Symbol	protein_coding	Voltage-dependent calcium channel gamma-1 subunit [Source:UniProtKB/Swiss-Prot;Acc:O70578]	VOLTAGE DEPENDENT CALCIUM CHANNEL GAMMA 1 SUBUNIT DIHYDROPYRIDINE SENSITIVE L TYPE SKELETAL MUSCLE CALCIUM CHANNEL SUBUNIT GAMMA	NA	NA	NA	NA	NA	NA	NA	NA	NA	NA
DMR_469	chr8	67388001	67389000	0.000380388	0.0443585	10.1801	0	0	0	1	NA	NA	-22998	ENSMUSG00000074292	NA	NA	NA	NA	NA	NA	NA	NA	NA	NA	Gm10660	MGI Symbol	lincRNA	predicted gene 10660 [Source:MGI Symbol;Acc:MGI:3642761]
DMR_57	chr2	5693001	5694000	0.000384627	0.0446497	-11.2389	0	0	1	0	ENSMUSG00000039145	NA	NA	NA	Camk1d	MGI Symbol	protein_coding	calcium/calmodulin-dependent protein kinase ID [Source:MGI Symbol;Acc:MGI:2442190]	CALCIUM/CALMODULIN DEPENDENT KINASE TYPE 1D EC_2.7.11.17 CAM KINASE I DELTA CAM KI DELTA CAMKI DELTA CAMKI KINASE CKLIK	NA	NA	NA	NA	NA	NA	NA	NA	NA	NA
DMR_632	chr11	54859001	54860000	0.000384116	0.0446497	12.1301	0	0	1	0	ENSMUSG00000020268	NA	NA	NA	Lyrm7	MGI Symbol	protein_coding	Complex III assembly factor LYRM7 [Source:UniProtKB/Swiss-Prot;Acc:Q9DA03]	COMPLEX III ASSEMBLY FACTOR LYRM7 LYR MOTIF CONTAINING 7	NA	NA	NA	NA	NA	NA	NA	NA	NA	NA
DMR_106	chr2	162698001	162699000	0.000387191	0.0448382	-10.5099	0	0	0	1	NA	NA	18548	ENSMUSG00000087536	NA	NA	NA	NA	NA	NA	NA	NA	NA	NA	Gm14246	MGI Symbol	lincRNA	predicted gene 14246 [Source:MGI Symbol;Acc:MGI:3651253]
DMR_820	chr15	78686001	78687000	0.000388126	0.0449102	-12.0483	0	0	1	0	ENSMUSG00000043460	NA	NA	NA	Elfn2	MGI Symbol	protein_coding	Mus musculus leucine rich repeat and fibronectin type III, extracellular 2 (Elfn2), transcript variant 1, mRNA. [Source:RefSeq mRNA;Acc:NM_001358692]	PHOSPHATASE 1 REGULATORY SUBUNIT 29 PRECURSOR EXTRACELLULAR LEUCINE RICH REPEAT AND FIBRONECTIN TYPE III DOMAIN CONTAINING 2 LEUCINE RICH REPEAT AND FIBRONECTIN TYPE III DOMAIN CONTAINING 6 LEUCINE RICH REPEAT CONTAINING 62	NA	NA	NA	NA	NA	NA	NA	NA	NA	NA
DMR_722	chr12	85442001	85443000	0.000389921	0.0450498	10.7527	0	0	0	1	NA	NA	-5753	ENSMUSG00000113940	NA	NA	NA	NA	NA	NA	NA	NA	NA	NA	Gm40477	MGI Symbol	lincRNA	predicted gene, 40477 [Source:MGI Symbol;Acc:MGI:5623362]
DMR_156	chr3	109862001	109863000	0.000397454	0.0457062	-10.9718	1	0	1	0	ENSMUSG00000059857	ENSMUSG00000065872	NA	NA	Ntng1	MGI Symbol	protein_coding	Netrin-G1 [Source:UniProtKB/Swiss-Prot;Acc:Q8R4G0]	NETRIN PRECURSOR LAMINET	Gm25681	MGI Symbol	snRNA	predicted gene, 25681 [Source:MGI Symbol;Acc:MGI:5455458]		NA	NA	NA	NA	NA
DMR_203	chr4	107848001	107849000	0.000398142	0.0457062	12.5626	1	1	1	0	ENSMUSG00000028613	ENSMUSG00000028613	NA	NA	Lrp8	MGI Symbol	protein_coding	Low-density lipoprotein receptor-related protein 8 [Source:UniProtKB/Swiss-Prot;Acc:Q924X6]	LOW DENSITY LIPOPROTEIN RECEPTOR RELATED 8 PRECURSOR LRP 8 APOLIPOPROTEIN E RECEPTOR 2	Lrp8	MGI Symbol	protein_coding	Low-density lipoprotein receptor-related protein 8 [Source:UniProtKB/Swiss-Prot;Acc:Q924X6]	LOW DENSITY LIPOPROTEIN RECEPTOR RELATED 8 PRECURSOR LRP 8 APOLIPOPROTEIN E RECEPTOR 2	NA	NA	NA	NA	NA
DMR_436	chr7	104965001	104966000	0.000397983	0.0457062	-10.2739	1	0	0	0	NA	ENSMUSG00000044705	-2382	ENSMUSG00000044705	NA	NA	NA	NA	NA	Olfr670	MGI Symbol	protein_coding		OLFACTORY RECEPTOR OLFACTORY RECEPTOR OR11	Olfr670	MGI Symbol	protein_coding		OLFACTORY RECEPTOR OLFACTORY RECEPTOR OR11
DMR_882	chr17	47786001	47787000	0.000402213	0.0460194	-11.5226	1	1	1	0	ENSMUSG00000023990	ENSMUSG00000023990	NA	NA	Tfeb	MGI Symbol	protein_coding	transcription factor EB [Source:MGI Symbol;Acc:MGI:103270]	TRANSCRIPTION FACTOR EB	Tfeb	MGI Symbol	protein_coding	transcription factor EB [Source:MGI Symbol;Acc:MGI:103270]	TRANSCRIPTION FACTOR EB	NA	NA	NA	NA	NA
DMR_671	chr11	104061001	104062000	0.000403148	0.0460528	-22.7143	0	0	0	1	NA	NA	-70855	ENSMUSG00000018634	NA	NA	NA	NA	NA	NA	NA	NA	NA	NA	Crhr1	MGI Symbol	protein_coding	Corticotropin-releasing factor receptor 1 [Source:UniProtKB/Swiss-Prot;Acc:P35347]	CORTICOTROPIN RELEASING FACTOR RECEPTOR 1 PRECURSOR CRF R 1 CRF R1 CRFR 1 CORTICOTROPIN RELEASING HORMONE RECEPTOR 1 CRH R 1 CRH R1
DMR_942	chrX	36227001	36228000	0.000402909	0.0460528	-10.9598	0	0	0	1	NA	NA	-12873	ENSMUSG00000081159	NA	NA	NA	NA	NA	NA	NA	NA	NA	NA	Gm6023	MGI Symbol	processed_pseudogene	predicted gene 6023 [Source:MGI Symbol;Acc:MGI:3645815]
DMR_898	chr18	37156001	37157000	0.000406058	0.0463112	16.0639	0	1	1	0	ENSMUSG00000102697	NA	NA	NA	Pcdhac2	MGI Symbol	protein_coding		PROTOCADHERIN ALPHA C2 PRECURSOR PCDH ALPHA C2	NA	NA	NA	NA	NA	NA	NA	NA	NA	NA
DMR_898	chr18	37156001	37157000	0.000406058	0.0463112	16.0639	0	1	1	0	ENSMUSG00000103442	NA	NA	NA	Pcdha1	MGI Symbol	protein_coding	protocadherin alpha 1 [Source:MGI Symbol;Acc:MGI:2150982]	PROTOCADHERIN ALPHA 1 PRECURSOR PCDH ALPHA 1	NA	NA	NA	NA	NA	NA	NA	NA	NA	NA
DMR_898	chr18	37156001	37157000	0.000406058	0.0463112	16.0639	0	1	1	0	ENSMUSG00000103255	NA	NA	NA	Pcdhac1	MGI Symbol	protein_coding	protocadherin alpha subfamily C, 1 [Source:MGI Symbol;Acc:MGI:1891442]	PROTOCADHERIN ALPHA C1 PRECURSOR PCDH ALPHA C1	NA	NA	NA	NA	NA	NA	NA	NA	NA	NA
DMR_898	chr18	37156001	37157000	0.000406058	0.0463112	16.0639	0	1	1	0	ENSMUSG00000104252	NA	NA	NA	Pcdha4	MGI Symbol	protein_coding	Protocadherin alpha-4 [Source:UniProtKB/Swiss-Prot;Acc:O88689]	PROTOCADHERIN ALPHA 4 PRECURSOR PCDH ALPHA 4	NA	NA	NA	NA	NA	NA	NA	NA	NA	NA
DMR_898	chr18	37156001	37157000	0.000406058	0.0463112	16.0639	0	1	1	0	ENSMUSG00000102836	NA	NA	NA	Gm37013	MGI Symbol	protein_coding		PROTOCADHERIN ALPHA 3 PRECURSOR PCDH ALPHA 3	NA	NA	NA	NA	NA	NA	NA	NA	NA	NA
DMR_898	chr18	37156001	37157000	0.000406058	0.0463112	16.0639	0	1	1	0	ENSMUSG00000103800	NA	NA	NA	Pcdha8	MGI Symbol	protein_coding	protocadherin alpha 8 [Source:MGI Symbol;Acc:MGI:2681879]	PROTOCADHERIN ALPHA PRECURSOR PCDH ALPHA	NA	NA	NA	NA	NA	NA	NA	NA	NA	NA
DMR_898	chr18	37156001	37157000	0.000406058	0.0463112	16.0639	0	1	1	0	ENSMUSG00000007440	NA	NA	NA	Pcdha11	MGI Symbol	protein_coding	protocadherin alpha 11 [Source:MGI Symbol;Acc:MGI:1298372]	PROTOCADHERIN ALPHA 4 PRECURSOR PCDH ALPHA 4	NA	NA	NA	NA	NA	NA	NA	NA	NA	NA
DMR_898	chr18	37156001	37157000	0.000406058	0.0463112	16.0639	0	1	1	0	ENSMUSG00000103092	NA	NA	NA	Pcdha5	MGI Symbol	protein_coding	protocadherin alpha 5 [Source:MGI Symbol;Acc:MGI:1298371]	PROTOCADHERIN ALPHA 5 PRECURSOR PCDH ALPHA 5	NA	NA	NA	NA	NA	NA	NA	NA	NA	NA
[truncated: 45 more rows]

## Sheet: Shared DMRs
chr	start	end	NLGF-DMR.ID	NLGF-DMR.meth.diff	NLF-DMR.ID	NLF-DMR.meth.diff
[truncated: 57 more rows]
