# Supplementary material for: Integrated analysis of behavioral, epigenetic, and gut microbiome analyses in AppNL-G-F, AppNL-F, and wild type mice
Source: Sci Rep. 2021 Feb 25;11:4678. doi: 10.1038/s41598-021-83851-4 (PMC7907263; doi:10.1038/s41598-021-83851-4)
Supplement: Supplementary file 11 — Supplementary Table S3. [file 41598_2021_83851_MOESM11_ESM.xlsx]

## Sheet: NLF.vs.WT-GOterms
GO Term Description	GO term	P-value	Adjusted P-value	Odds Ratio	Combined Score	Genes
neuron differentiation (GO:0030182)	GO:0030182	0.000317	1	3.80648	30.6654	TENM1;MAP2K1;TENM2;NEUROD4;TENM3;WNT5B;PAX6;LMX1B;EPOP;USH2A
nervous system development (GO:0007399)	GO:0007399	0.000449	1	2.32572	17.9279	TENM1;FARP1;SRRM4;RBFOX1;NLGN2;RBFOX3;PCDHGA2;PCDHGA1;CRIM1;PAX6;NAV2;GRHL2;SDK1;EDNRB;ENC1;PMP22;NDN;CSK;DSCAML1;FGFR2
embryonic digestive tract development (GO:0048566)	GO:0048566	0.000479	0.814263	10.582	80.8936	RARRES2;RBPMS2;RARB;FGFR2
protein autophosphorylation (GO:0046777)	GO:0046777	0.000515	0.656705	3.32577	25.1821	CAMK2B;GSK3B;PEAK1;AKT1;CSK;MAP3K9;TNIK;GRAP;FGFR2;IGF1R;CAMKK2
homophilic cell adhesion via plasma membrane adhesion molecules (GO:0007156)	GO:0007156	0.00130437	1	4.96032	32.9466	PTPRT;SDK1;TENM3;CADM1;CDH12;DSCAML1
cell-cell adhesion via plasma-membrane adhesion molecules (GO:0098742)	GO:0098742	0.00154034	1	3.35345	21.7161	PTPRT;SDK1;TENM1;TENM2;TENM3;CADM1;CLDN14;CDH12;DSCAML1
epithelial cell differentiation (GO:0030855)	GO:0030855	0.00229995	1	3.85802	23.437	KDM6B;DAB2;PIH1D1;AKT1;RARB;GRHL2;FGFR2
phosphatidylinositol 3-kinase signaling (GO:0014065)	GO:0014065	0.00233322	1	7.05467	42.7549	AKT1;PIK3C2G;PIK3C2B;IGF1R
skeletal system morphogenesis (GO:0048705)	GO:0048705	0.00263945	1	6.8271	40.5338	WWOX;RARB;DSCAML1;FGFR2
epithelial cell development (GO:0002064)	GO:0002064	0.00312358	1	9.92063	57.2299	WNT5B;SIPA1L3;GRHL2
protein localization to plasma membrane (GO:0072659)	GO:0072659	0.00332564	1	3.256	18.5791	SLC9A3R1;TSPAN15;GOLGA4;KIF13A;MAP7;TSPAN5;TNIK;PACSIN1
embryonic organ morphogenesis (GO:0048562)	GO:0048562	0.00333236	1	6.41334	36.5822	ALDH1A3;RBPMS2;DSCAML1;FGFR2
protein phosphorylation (GO:0006468)	GO:0006468	0.0038328	1	2.02634	11.2749	CAMK2B;CDKL3;GSK3B;NIM1K;MAP2K1;HUNK;CSNK1E;CAMKK2;IGF1R;PEAK1;MAP3K20;AKT1;RICTOR;CSK;MAP3K9;TNIK;SGK1;FGFR2
positive regulation of cellular component organization (GO:0051130)	GO:0051130	0.00400836	1	3.49406	19.285	CAMK2B;GSK3B;DAB2;NLGN2;CLSTN3;PIH1D1;IGF1R
establishment of epithelial cell polarity (GO:0090162)	GO:0090162	0.00442596	1	8.81834	47.7978	SLC9A3R1;PARD3;SIPA1L3
nucleus localization (GO:0051647)	GO:0051647	0.00508182	1	17.6367	93.1585	SLC9A3R1;SYNE2
gland morphogenesis (GO:0022612)	GO:0022612	0.00508182	1	17.6367	93.1585	SLC9A3R1;FGFR2
cell morphogenesis (GO:0000902)	GO:0000902	0.00509738	1	4.4839	23.6706	CYFIP2;TENM1;TENM2;TENM3;CDH12
positive regulation of phosphorylation (GO:0042327)	GO:0042327	0.00638962	1	2.54375	12.8538	PFKFB4;DAB2;RALB;LMO4;RARRES2;AKT1;TNIK;FGFR2;CAMKK2;IGF1R
negative regulation of macroautophagy (GO:0016242)	GO:0016242	0.00691821	1	7.55858	37.5933	AKT1;CHMP4B;LZTS1
phosphorylation (GO:0016310)	GO:0016310	0.00698756	1	2.05609	10.2057	CAMK2B;CDKL3;GSK3B;NIM1K;MAP2K1;HUNK;CSNK1E;CAMKK2;PEAK1;MAP3K20;AKT1;CSK;MAP3K9;TNIK;SGK1
regulation of smooth muscle cell differentiation (GO:0051150)	GO:0051150	0.00702593	1	15.1172	74.9531	RBPMS2;FGFR2
cellular response to nerve growth factor stimulus (GO:1990090)	GO:1990090	0.0078998	1	7.21501	34.9273	ACAP2;MAGI2;AKT1
branched-chain amino acid metabolic process (GO:0009081)	GO:0009081	0.0078998	1	7.21501	34.9273	BCKDHA;STAT5B;BCKDHB
digestive tract development (GO:0048565)	GO:0048565	0.00867124	1	4.92187	23.3678	EDNRB;RARRES2;RARB;FGFR2
negative regulation of protein binding (GO:0032091)	GO:0032091	0.00870344	1	3.94851	18.7319	GSK3B;DAB2;RALB;AKT1;CSNK1E
microvillus organization (GO:0032528)	GO:0032528	0.00925141	1	13.2275	61.9442	SLC9A3R1;TNIK
microvillus assembly (GO:0030033)	GO:0030033	0.00925141	1	13.2275	61.9442	SLC9A3R1;TNIK
phosphatidylinositol-3-phosphate biosynthetic process (GO:0036092)	GO:0036092	0.00925141	1	13.2275	61.9442	PIK3C2G;PIK3C2B
positive regulation of non-canonical Wnt signaling pathway (GO:2000052)	GO:2000052	0.00925141	1	13.2275	61.9442	DAB2;CSNK1E
peptidyl-threonine phosphorylation (GO:0018107)	GO:0018107	0.00925229	1	3.89045	18.2185	CAMK2B;GSK3B;MAP2K1;AKT1;CAMKK2
stress-activated protein kinase signaling cascade (GO:0031098)	GO:0031098	0.0104206	1	3.77929	17.2486	MAP2K1;MAP3K20;TNIK;MAP3K4;NFKB1
protein localization to membrane (GO:0072657)	GO:0072657	0.0112625	1	2.6455	11.8685	SLC9A3R1;TSPAN15;NLGN2;MAGI2;MAP7;TSPAN5;TNIK;PACSIN1
in utero embryonic development (GO:0001701)	GO:0001701	0.0113167	1	6.34921	28.4538	RARRES2;LMX1B;FGFR2
cell-cell junction organization (GO:0045216)	GO:0045216	0.0116861	1	3.67431	16.3483	SDK1;NLGN2;CADM1;CDH12;CSK
positive regulation of transcription of nuclear large rRNA transcript from RNA polymerase I promoter (GO:1901838)	GO:1901838	0.011747	1	11.7578	52.2535	PIH1D1;NOL11
embryonic digestive tract morphogenesis (GO:0048557)	GO:0048557	0.011747	1	11.7578	52.2535	RBPMS2;FGFR2
regulation of cysteine-type endopeptidase activity involved in apoptotic signaling pathway (GO:2001267)	GO:2001267	0.011747	1	11.7578	52.2535	PIH1D1;LGALS9
nuclear migration (GO:0007097)	GO:0007097	0.011747	1	11.7578	52.2535	SLC9A3R1;SYNE2
podosome assembly (GO:0071800)	GO:0071800	0.011747	1	11.7578	52.2535	SH3PXD2A;BIN2
heterophilic cell-cell adhesion via plasma membrane cell adhesion molecules (GO:0007157)	GO:0007157	0.0118176	1	4.50298	19.985	TENM1;TENM2;TENM3;CADM1
regulation of protein localization to nucleus (GO:1900180)	GO:1900180	0.0139984	1	5.87889	25.0959	GSK3B;CARD10;AKT1
cell-cell junction maintenance (GO:0045217)	GO:0045217	0.0145017	1	10.582	44.7988	NLGN2;PLEKHA7
epithelial cell morphogenesis (GO:0003382)	GO:0003382	0.0145017	1	10.582	44.7988	SIPA1L3;GRHL2
insulin-like growth factor receptor signaling pathway (GO:0048009)	GO:0048009	0.0145017	1	10.582	44.7988	AKT1;IGF1R
cilium movement involved in cell motility (GO:0060294)	GO:0060294	0.0145017	1	10.582	44.7988	TEKT1;CFAP46
regulation of cellular protein metabolic process (GO:0032268)	GO:0032268	0.0146026	1	4.2328	17.8902	CYFIP2;EDNRB;AKT1;NFKB1
positive regulation of JUN kinase activity (GO:0043507)	GO:0043507	0.0146026	1	4.2328	17.8902	MAP3K20;MAP3K9;TNIK;MAP3K4
positive regulation of nervous system development (GO:0051962)	GO:0051962	0.0166711	1	4.07	16.6629	CAMK2B;NLGN2;CLSTN3;PARD3
synaptic vesicle endocytosis (GO:0048488)	GO:0048488	0.0170101	1	5.47345	22.2986	NLGN2;ITSN1;PACSIN1
synaptic vesicle recycling (GO:0036465)	GO:0036465	0.0170101	1	5.47345	22.2986	NLGN2;ITSN1;PACSIN1
embryonic organ development (GO:0048568)	GO:0048568	0.0177705	1	3.99321	16.0935	ALDH1A3;RARRES2;RARB;FGFR2
regulation of ARF protein signal transduction (GO:0032012)	GO:0032012	0.0186408	1	5.29101	21.0709	ACAP2;ASAP3;AGAP3
negative regulation of binding (GO:0051100)	GO:0051100	0.0195873	1	3.22622	12.6883	GSK3B;DAB2;RALB;AKT1;CSNK1E
peptidyl-serine phosphorylation (GO:0018105)	GO:0018105	0.0204676	1	2.55428	9.93337	CAMK2B;GSK3B;AKT1;RICTOR;CSNK1E;SGK1;CAMKK2
regulation of transcription of nuclear large rRNA transcript from RNA polymerase I promoter (GO:1901836)	GO:1901836	0.0207463	1	8.81834	34.1745	PIH1D1;NOL11
regulation of actomyosin structure organization (GO:0110020)	GO:0110020	0.0207463	1	8.81834	34.1745	AKAP13;ASAP3
negative regulation of substrate adhesion-dependent cell spreading (GO:1900025)	GO:1900025	0.0207463	1	8.81834	34.1745	RCC2;CORO1C
cellular glucan metabolic process (GO:0006073)	GO:0006073	0.0207463	1	8.81834	34.1745	GSK3B;PRKAG2
plasma membrane tubulation (GO:0097320)	GO:0097320	0.0207463	1	8.81834	34.1745	BIN2;PACSIN1
chordate embryonic development (GO:0043009)	GO:0043009	0.0213353	1	3.77929	14.5404	RARRES2;LMX1B;GRHL2;FGFR2
phosphatidylinositol-mediated signaling (GO:0048015)	GO:0048015	0.0213353	1	3.77929	14.5404	AKT1;PIK3C2G;PIK3C2B;IGF1R
activation of adenylate cyclase activity (GO:0007190)	GO:0007190	0.0221535	1	4.96032	18.8976	GNAL;ADORA2B;ADCY3
cellular response to interferon-gamma (GO:0071346)	GO:0071346	0.0229252	1	2.73673	10.3326	TRIM8;CAMK2B;NCAM1;CCL1;LGALS9;MID1
protein localization to cell periphery (GO:1990778)	GO:1990778	0.0237943	1	2.71334	10.1433	SLC9A3R1;TSPAN15;MAP7;TSPAN5;TNIK;PACSIN1
glycogen metabolic process (GO:0005977)	GO:0005977	0.0240356	1	4.81	17.9327	GSK3B;GYS1;PRKAG2
positive regulation of adenylate cyclase activity (GO:0045762)	GO:0045762	0.0240356	1	4.81	17.9327	GNAL;ADORA2B;ADCY3
activation of MAPKK activity (GO:0000186)	GO:0000186	0.0240356	1	4.81	17.9327	MAP3K20;TNIK;MAP3K4
establishment or maintenance of epithelial cell apical/basal polarity (GO:0045197)	GO:0045197	0.0240356	1	4.81	17.9327	SLC9A3R1;MTCL1;PARD3
renal absorption (GO:0070293)	GO:0070293	0.0242159	1	8.14001	30.2869	SLC9A3R1;SGK1
tricarboxylic acid metabolic process (GO:0072350)	GO:0072350	0.0242159	1	8.14001	30.2869	STAT5B;IDH1
cardiocyte differentiation (GO:0035051)	GO:0035051	0.0242159	1	8.14001	30.2869	KDM6B;AKAP13
neuron fate commitment (GO:0048663)	GO:0048663	0.0242159	1	8.14001	30.2869	PAX6;EPOP
positive regulation of cellular component biogenesis (GO:0044089)	GO:0044089	0.0245988	1	3.04081	11.2664	GSK3B;NLGN2;CLSTN3;PIH1D1;SYNPO
bone development (GO:0060348)	GO:0060348	0.0260016	1	4.66853	17.0383	AKAP13;RARB;FGFR2
peptidyl-threonine modification (GO:0018210)	GO:0018210	0.0268137	1	2.97247	10.7569	CAMK2B;GSK3B;MAP2K1;AKT1;CAMKK2
negative regulation of focal adhesion assembly (GO:0051895)	GO:0051895	0.0279039	1	7.55858	27.0521	RCC2;CORO1C
negative regulation of protein kinase B signaling (GO:0051898)	GO:0051898	0.0280511	1	4.53515	16.2074	SLC9A3R1;MAGI2;AKT1
actin cytoskeleton reorganization (GO:0031532)	GO:0031532	0.0281879	1	3.46951	12.3822	MYH9;PHACTR1;RICTOR;TNIK
stress-activated MAPK cascade (GO:0051403)	GO:0051403	0.0296978	1	3.41355	12.0044	ADORA2B;MAP3K20;LGALS9;NFKB1
vesicle-mediated transport in synapse (GO:0099003)	GO:0099003	0.0301841	1	4.40917	15.434	NLGN2;ITSN1;PACSIN1
regulation of proteolysis (GO:0030162)	GO:0030162	0.0312548	1	3.35937	11.6422	CYFIP2;SERPINB13;TRAF3;AKT1
negative regulation of peptidyl-threonine phosphorylation (GO:0010801)	GO:0010801	0.0318008	1	7.05467	24.3264	SPRED2;PARD3
digestive tract morphogenesis (GO:0048546)	GO:0048546	0.0318008	1	7.05467	24.3264	RBPMS2;FGFR2
negative regulation of adherens junction organization (GO:1903392)	GO:1903392	0.0318008	1	7.05467	24.3264	RCC2;CORO1C
cardiac muscle cell differentiation (GO:0055007)	GO:0055007	0.0318008	1	7.05467	24.3264	KDM6B;AKAP13
protein O-linked fucosylation (GO:0036066)	GO:0036066	0.0318008	1	7.05467	24.3264	B3GLCT;ADAMTS7
regulation of dendrite development (GO:0050773)	GO:0050773	0.0324001	1	4.29	14.713	CAMK2B;TNIK;PACSIN1
regulation of peptidyl-threonine phosphorylation (GO:0010799)	GO:0010799	0.0324001	1	4.29	14.713	SPRED2;PARD3;PRKAG2
cytoskeleton organization (GO:0007010)	GO:0007010	0.0326206	1	2.51953	8.62386	PALLD;MICAL3;TNIK;SIPA1L3;SYNE2;PACSIN1
activation of protein kinase activity (GO:0032147)	GO:0032147	0.0336174	1	2.04374	6.93381	CARD10;MAP2K1;ADORA2B;MAP3K20;AKT1;ADCY3;RICTOR;TNIK;MAP3K4
neuron projection morphogenesis (GO:0048812)	GO:0048812	0.0355936	1	2.27221	7.57916	FARP1;PARD3;TNIK;SGK1;DSCAML1;FGFR2;PACSIN1
positive regulation of protein modification process (GO:0031401)	GO:0031401	0.0355936	1	2.27221	7.57916	DAB2;RALB;RARRES2;AKT1;TERF2IP;TNIK;CAMKK2
positive regulation of dendrite morphogenesis (GO:0050775)	GO:0050775	0.0358976	1	6.61376	22.0045	CAMK2B;CDKL3
bone morphogenesis (GO:0060349)	GO:0060349	0.0358976	1	6.61376	22.0045	RARB;FGFR2
positive regulation of G2/M transition of mitotic cell cycle (GO:0010971)	GO:0010971	0.0358976	1	6.61376	22.0045	RAD51B;RCC2
JNK cascade (GO:0007254)	GO:0007254	0.0362093	1	3.20667	10.6411	ADORA2B;MAP3K20;MAP3K9;TNIK
positive regulation of cellular protein localization (GO:1903829)	GO:1903829	0.0362093	1	3.20667	10.6411	TENM1;GSK3B;CARD10;AKT1
clathrin-dependent endocytosis (GO:0072583)	GO:0072583	0.0370794	1	4.07	13.4094	NLGN2;ITSN1;PACSIN1
inositol lipid-mediated signaling (GO:0048017)	GO:0048017	0.0370794	1	4.07	13.4094	PIK3C2G;PIK3C2B;IGF1R
Golgi to plasma membrane transport (GO:0006893)	GO:0006893	0.0370794	1	4.07	13.4094	GOLGA4;KIF13A;STXBP6
phosphatidylinositol biosynthetic process (GO:0006661)	GO:0006661	0.0383296	1	2.69949	8.80449	INPP4B;MTMR12;SACM1L;PIK3C2G;PIK3C2B
regulation of cell migration (GO:0030334)	GO:0030334	0.0386726	1	1.84181	5.9907	DAB2;WNT5B;LMO4;RCC2;MAGI2;HMCN2;AKT1;SGK1;SYNE2;IGF1R;CORO1C
positive regulation of protein processing (GO:0010954)	GO:0010954	0.0401853	1	6.22471	20.0078	CCBE1;MYH9
regulation of multicellular organism growth (GO:0040014)	GO:0040014	0.0401853	1	6.22471	20.0078	STAT5B;FGFR2
positive regulation of cell cycle G2/M phase transition (GO:1902751)	GO:1902751	0.0401853	1	6.22471	20.0078	RAD51B;RCC2
2-oxoglutarate metabolic process (GO:0006103)	GO:0006103	0.0401853	1	6.22471	20.0078	STAT5B;IDH1
negative regulation of cell development (GO:0010721)	GO:0010721	0.0401853	1	6.22471	20.0078	GSK3B;PAX6
purine-containing compound metabolic process (GO:0072521)	GO:0072521	0.0401853	1	6.22471	20.0078	GUK1;MACROD1
regulation of early endosome to late endosome transport (GO:2000641)	GO:2000641	0.0401853	1	6.22471	20.0078	MAP2K1;DAB2
regulation of stress-activated MAPK cascade (GO:0032872)	GO:0032872	0.0420849	1	3.87147	12.2651	MAP2K1;MID1;IGF1R
metal ion transport (GO:0030001)	GO:0030001	0.0427457	1	2.61931	8.25734	KCNG1;KCNJ10;KCNC1;SLC5A10;SGK1
regulation of kinase activity (GO:0043549)	GO:0043549	0.0427457	1	2.61931	8.25734	SLC9A3R1;LMO4;FGFR2;IGF1R;CAMKK2
peptidyl-serine modification (GO:0018209)	GO:0018209	0.0430654	1	2.17865	6.85193	CAMK2B;GSK3B;AKT1;RICTOR;CSNK1E;SGK1;CAMKK2
positive regulation of proteasomal ubiquitin-dependent protein catabolic process (GO:0032436)	GO:0032436	0.0434804	1	3.02343	9.47981	GSK3B;RNF144B;DAB2;CSNK1E
interferon-gamma-mediated signaling pathway (GO:0060333)	GO:0060333	0.0434804	1	3.02343	9.47981	TRIM8;CAMK2B;NCAM1;MID1
establishment or maintenance of apical/basal cell polarity (GO:0035088)	GO:0035088	0.0446552	1	5.87889	18.2762	MTCL1;PARD3
negative regulation of protein transport (GO:0051224)	GO:0051224	0.0446552	1	5.87889	18.2762	CSK;SERGEF
positive regulation of carbohydrate metabolic process (GO:0045913)	GO:0045913	0.0446552	1	5.87889	18.2762	PFKFB4;NFKB1
snRNA metabolic process (GO:0016073)	GO:0016073	0.0446552	1	5.87889	18.2762	SNAPC3;INTS10
positive regulation of protein kinase activity (GO:0045860)	GO:0045860	0.0453729	1	2.15332	6.65987	MAP2K1;RALB;PIH1D1;PRKAG2;TNIK;MAP3K4;CAMKK2
monovalent inorganic cation transport (GO:0015672)	GO:0015672	0.0474558	1	2.54375	7.75324	KCNG1;KCNJ10;KCNC1;SLC5A10;SGK1
cellular response to growth factor stimulus (GO:0071363)	GO:0071363	0.048735	1	2.28389	6.90044	STAT5B;WWOX;ACAP2;MAGI2;AKT1;ADAMTS7
vesicle-mediated transport (GO:0016192)	GO:0016192	0.0489399	1	1.67764	5.0617	ASAP3;CSNK1E;AGAP3;TVP23B;GOLGA4;ACAP2;KIF13A;SPIRE1;RIN3;KIF1A;SFT2D1;RAB11FIP4;ATP9A
negative regulation of cell junction assembly (GO:1901889)	GO:1901889	0.049299	1	5.56948	16.7633	RCC2;CORO1C
negative regulation of protein localization to plasma membrane (GO:1903077)	GO:1903077	0.049299	1	5.56948	16.7633	DAB2;CSK
vesicle transport along microtubule (GO:0047496)	GO:0047496	0.049299	1	5.56948	16.7633	KIF13A;BICDL1
excitatory postsynaptic potential (GO:0060079)	GO:0060079	0.049299	1	5.56948	16.7633	GSK3B;AKT1
striated muscle cell differentiation (GO:0051146)	GO:0051146	0.049299	1	5.56948	16.7633	KDM6B;AKAP13
regulation of protein complex assembly (GO:0043254)	GO:0043254	0.0494328	1	2.89918	8.71825	GSK3B;RALB;PIH1D1;STXBP6
positive regulation of proteasomal protein catabolic process (GO:1901800)	GO:1901800	0.0494328	1	2.89918	8.71825	GSK3B;RNF144B;DAB2;CSNK1E
regulation of small GTPase mediated signal transduction (GO:0051056)	GO:0051056	0.0501457	1	2.26757	6.78645	AKAP13;TRIO;OBSCN;CHN2;ITSN1;ARHGEF4
adherens junction organization (GO:0034332)	GO:0034332	0.0501924	1	3.6075	10.7933	CADM1;CDH12;CSK
peptidyl-tyrosine autophosphorylation (GO:0038083)	GO:0038083	0.0530514	1	3.52734	10.358	CSK;GRAP;IGF1R
gland development (GO:0048732)	GO:0048732	0.0536377	1	2.82187	8.25539	SLC9A3R1;RARB;FGFR2;DKK3
purine ribonucleotide biosynthetic process (GO:0009152)	GO:0009152	0.0536377	1	2.82187	8.25539	ACOT7;PRKAG2;ADCY3;ATP5O
regulation of glycogen biosynthetic process (GO:0005979)	GO:0005979	0.0541085	1	5.29101	15.4326	GSK3B;AKT1
dorsal/ventral pattern formation (GO:0009953)	GO:0009953	0.0541085	1	5.29101	15.4326	LMX1B;DSCAML1
eye morphogenesis (GO:0048592)	GO:0048592	0.0541085	1	5.29101	15.4326	ALDH1A3;TENM3
positive regulation of apoptotic signaling pathway (GO:2001235)	GO:2001235	0.0558108	1	2.78474	8.03617	GSK3B;SLC9A3R1;WWOX;LGALS9
response to interleukin-1 (GO:0070555)	GO:0070555	0.0558108	1	2.78474	8.03617	CCL1;LGALS9;NFKB1;ADAMTS7
positive regulation of transcription from RNA polymerase I promoter (GO:0045943)	GO:0045943	0.0590759	1	5.03905	14.2551	PIH1D1;NOL11
energy reserve metabolic process (GO:0006112)	GO:0006112	0.0590759	1	5.03905	14.2551	GSK3B;PRKAG2
cellular protein complex localization (GO:0034629)	GO:0034629	0.0590759	1	5.03905	14.2551	RCC2;STXBP6
phospholipid translocation (GO:0045332)	GO:0045332	0.0590759	1	5.03905	14.2551	ATP10D;ATP9A
embryonic skeletal system morphogenesis (GO:0048704)	GO:0048704	0.0590759	1	5.03905	14.2551	DSCAML1;FGFR2
branched-chain amino acid catabolic process (GO:0009083)	GO:0009083	0.0590759	1	5.03905	14.2551	BCKDHA;BCKDHB
ERK1 and ERK2 cascade (GO:0070371)	GO:0070371	0.0590759	1	5.03905	14.2551	MAP2K1;LGALS9
regulation of protein binding (GO:0043393)	GO:0043393	0.0595971	1	2.38334	6.72136	GSK3B;DAB2;RALB;AKT1;CSNK1E
regulation of protein phosphorylation (GO:0001932)	GO:0001932	0.0607215	1	1.82448	5.11122	SLC9A3R1;DAB2;RALB;RARRES2;AKT1;TERF2IP;TNIK;CAMKK2;CORO1C
phosphatidylinositol metabolic process (GO:0046488)	GO:0046488	0.0614632	1	2.36206	6.58852	INPP4B;MTMR12;SACM1L;PIK3C2G;PIK3C2B
peptidyl-tyrosine phosphorylation (GO:0018108)	GO:0018108	0.0626102	1	2.67899	7.42302	CSK;GRAP;FGFR2;IGF1R
positive regulation of kinase activity (GO:0033674)	GO:0033674	0.0633621	1	2.34115	6.45898	LMO4;PRKAG2;FGFR2;IGF1R;CAMKK2
regulation of natural killer cell mediated cytotoxicity (GO:0042269)	GO:0042269	0.0641936	1	4.81	13.2076	CADM1;LGALS9
lipid translocation (GO:0034204)	GO:0034204	0.0641936	1	4.81	13.2076	ATP10D;ATP9A
regulation of transcription from RNA polymerase III promoter (GO:0006359)	GO:0006359	0.0641936	1	4.81	13.2076	TENM1;POLR3C
STAT cascade (GO:0097696)	GO:0097696	0.0641936	1	4.81	13.2076	STAT5B;STAT4
negative regulation of GTPase activity (GO:0034260)	GO:0034260	0.0641936	1	4.81	13.2076	RCC2;CPEB2
regulation of protein serine/threonine kinase activity (GO:0071900)	GO:0071900	0.0649694	1	2.6455	7.23238	MAP2K1;RALB;PIH1D1;AKT1
regulation of GTPase activity (GO:0043087)	GO:0043087	0.06668	1	1.97006	5.33462	GSK3B;RCC2;CHN2;ASAP3;CCL1;CPEB2;RGS6
cellular amino acid catabolic process (GO:0009063)	GO:0009063	0.069454	1	4.60087	12.271	BCKDHA;BCKDHB
regulation of monooxygenase activity (GO:0032768)	GO:0032768	0.069454	1	4.60087	12.271	AKT1;CYGB
cellular response to amyloid-beta (GO:1904646)	GO:1904646	0.069454	1	4.60087	12.271	GSK3B;IGF1R
establishment of protein localization to membrane (GO:0090150)	GO:0090150	0.0723209	1	2.54988	6.69763	GOLGA4;PARD3;KIF13A;RAB3IP
negative regulation of neuron death (GO:1901215)	GO:1901215	0.0723209	1	2.54988	6.69763	GSK3B;AKT1;CHMP4B;CRLF1
positive regulation of protein serine/threonine kinase activity (GO:0071902)	GO:0071902	0.0733466	1	2.24195	5.85723	CARD10;TENM1;MAP2K1;RALB;PIH1D1
Golgi to plasma membrane protein transport (GO:0043001)	GO:0043001	0.07485	1	4.40917	11.4298	GOLGA4;KIF13A
regulation of actin filament bundle assembly (GO:0032231)	GO:0032231	0.07485	1	4.40917	11.4298	ASAP3;SYNPO
camera-type eye development (GO:0043010)	GO:0043010	0.07485	1	4.40917	11.4298	ALDH1A3;TENM3
cilium-dependent cell motility (GO:0060285)	GO:0060285	0.07485	1	4.40917	11.4298	TEKT1;CFAP46
regulation of neuronal synaptic plasticity (GO:0048168)	GO:0048168	0.07485	1	4.40917	11.4298	CAMK2B;PPFIA3
proteoglycan biosynthetic process (GO:0030166)	GO:0030166	0.07485	1	4.40917	11.4298	EXT2;FOXL1
plasma membrane bounded cell projection morphogenesis (GO:0120039)	GO:0120039	0.0751556	1	3.0525	7.90047	TNIK;SGK1;PACSIN1
response to amyloid-beta (GO:1904645)	GO:1904645	0.0803746	1	4.2328	10.6711	GSK3B;IGF1R
positive regulation of filopodium assembly (GO:0051491)	GO:0051491	0.0803746	1	4.2328	10.6711	TENM1;TENM2
regulation of viral release from host cell (GO:1902186)	GO:1902186	0.0803746	1	4.2328	10.6711	TRIM8;CHMP4B
regulation of cellular protein localization (GO:1903827)	GO:1903827	0.0803746	1	4.2328	10.6711	RALB;CSNK1E
cell morphogenesis involved in differentiation (GO:0000904)	GO:0000904	0.0821095	1	2.93945	7.34774	PEAK1;SIPA1L3;GRHL2
MAPK cascade (GO:0000165)	GO:0000165	0.0825407	1	1.71292	4.27281	CAMK2B;MAP2K1;MAP3K20;NCAM1;LGALS9;TNIK;NFKB1;FGFR2;CAMKK2
regulation of proteasomal ubiquitin-dependent protein catabolic process (GO:0032434)	GO:0032434	0.0854679	1	2.405	5.91538	GSK3B;RNF144B;DAB2;CSNK1E
positive regulation of glucose import (GO:0046326)	GO:0046326	0.0860211	1	4.07	9.98438	RARRES2;AKT1
positive regulation of synapse assembly (GO:0051965)	GO:0051965	0.0860211	1	4.07	9.98438	NLGN2;CLSTN3
cytoskeleton-dependent intracellular transport (GO:0030705)	GO:0030705	0.0860211	1	4.07	9.98438	KIF13A;KIF1A
regulation of centrosome cycle (GO:0046605)	GO:0046605	0.0860211	1	4.07	9.98438	CHMP4B;MAP9
negative regulation of cellular protein metabolic process (GO:0032269)	GO:0032269	0.0882281	1	2.37798	5.77333	EDNRB;ENC1;AKT1;NFKB1
positive regulation of I-kappaB kinase/NF-kappaB signaling (GO:0043123)	GO:0043123	0.0894851	1	1.94761	4.70091	TRIM8;AKAP13;AKT1;TERF2IP;LGALS9;IRAK4
protein tetramerization (GO:0051262)	GO:0051262	0.0910309	1	2.35156	5.63564	ALDH1A3;KCNC1;APIP;IGF1R
regulation of Ras protein signal transduction (GO:0046578)	GO:0046578	0.0910309	1	2.35156	5.63564	ACAP2;ASAP3;AGAP3;RALGPS1
glycerophospholipid biosynthetic process (GO:0046474)	GO:0046474	0.0914932	1	1.93573	4.62929	INPP4B;MTMR12;SACM1L;PIK3C2G;PISD;PIK3C2B
phosphatidylinositol phosphorylation (GO:0046854)	GO:0046854	0.0917829	1	3.91926	9.36049	PIK3C2G;PIK3C2B
negative regulation of cell-matrix adhesion (GO:0001953)	GO:0001953	0.0917829	1	3.91926	9.36049	RCC2;CORO1C
purine ribonucleoside triphosphate biosynthetic process (GO:0009206)	GO:0009206	0.0917829	1	3.91926	9.36049	PRKAG2;ATP5O
positive regulation of NF-kappaB transcription factor activity (GO:0051092)	GO:0051092	0.0957192	1	2.0668	4.84941	TRIM8;TERF2IP;LGALS9;IRAK4;NFKB1
regulation of lipid biosynthetic process (GO:0046890)	GO:0046890	0.0976537	1	3.77929	8.79186	PRKAG2;AKT1
dopamine receptor signaling pathway (GO:0007212)	GO:0007212	0.0976537	1	3.77929	8.79186	GSK3B;GNAL
primary neural tube formation (GO:0014020)	GO:0014020	0.0976537	1	3.77929	8.79186	LMO4;GRHL2
bicellular tight junction assembly (GO:0070830)	GO:0070830	0.0976537	1	3.77929	8.79186	PARD3;GRHL2
tube closure (GO:0060606)	GO:0060606	0.103627	1	3.64897	8.27205	LMO4;GRHL2
regulation of keratinocyte differentiation (GO:0045616)	GO:0045616	0.103627	1	3.64897	8.27205	SERPINB13;GRHL2
positive regulation of skeletal muscle fiber development (GO:0048743)	GO:0048743	0.108188	1	8.81834	19.611	FAM129B
positive regulation of interferon-gamma secretion (GO:1902715)	GO:1902715	0.108188	1	8.81834	19.611	LGALS9
embryonic camera-type eye development (GO:0031076)	GO:0031076	0.108188	1	8.81834	19.611	ALDH1A3
negative regulation of mRNA catabolic process (GO:1902373)	GO:1902373	0.108188	1	8.81834	19.611	DHX34
transmembrane receptor protein tyrosine phosphatase signaling pathway (GO:0007185)	GO:0007185	0.108188	1	8.81834	19.611	TRIO
negative regulation of chromosome organization (GO:2001251)	GO:2001251	0.108188	1	8.81834	19.611	TERF2IP
negative regulation of keratinocyte differentiation (GO:0045617)	GO:0045617	0.108188	1	8.81834	19.611	GRHL2
positive regulation of myelination (GO:0031643)	GO:0031643	0.108188	1	8.81834	19.611	PARD3
cellular hyperosmotic response (GO:0071474)	GO:0071474	0.108188	1	8.81834	19.611	RCSD1
establishment of mitochondrion localization, microtubule-mediated (GO:0034643)	GO:0034643	0.108188	1	8.81834	19.611	LRPPRC
heparan sulfate proteoglycan biosynthetic process, polysaccharide chain biosynthetic process (GO:0015014)	GO:0015014	0.108188	1	8.81834	19.611	EXT2
regulation of digestive system process (GO:0044058)	GO:0044058	0.108188	1	8.81834	19.611	SGK1
bundle of His cell-Purkinje myocyte adhesion involved in cell communication (GO:0086073)	GO:0086073	0.108188	1	8.81834	19.611	CTNNA3
negative regulation of sterol transport (GO:0032372)	GO:0032372	0.108188	1	8.81834	19.611	NFKB1
positive regulation of protein acetylation (GO:1901985)	GO:1901985	0.108188	1	8.81834	19.611	TERF2IP
positive regulation of mitochondrial membrane potential (GO:0010918)	GO:0010918	0.108188	1	8.81834	19.611	AKT1
dendrite extension (GO:0097484)	GO:0097484	0.108188	1	8.81834	19.611	CDKL3
glandular epithelial cell development (GO:0002068)	GO:0002068	0.108188	1	8.81834	19.611	PAX6
citrate metabolic process (GO:0006101)	GO:0006101	0.108188	1	8.81834	19.611	STAT5B
lens fiber cell development (GO:0070307)	GO:0070307	0.108188	1	8.81834	19.611	WNT5B
negative regulation of leukocyte degranulation (GO:0043301)	GO:0043301	0.108188	1	8.81834	19.611	LGALS9
regulation of interleukin-12 secretion (GO:2001182)	GO:2001182	0.108188	1	8.81834	19.611	LGALS9
response to UV-A (GO:0070141)	GO:0070141	0.108188	1	8.81834	19.611	AKT1
regulation of hyaluronan biosynthetic process (GO:1900125)	GO:1900125	0.108188	1	8.81834	19.611	NFKB1
positive regulation of microtubule motor activity (GO:2000576)	GO:2000576	0.108188	1	8.81834	19.611	MTCL1
purine ribonucleoside monophosphate catabolic process (GO:0009169)	GO:0009169	0.108188	1	8.81834	19.611	NUDT3
regulation of keratinocyte apoptotic process (GO:1902172)	GO:1902172	0.108188	1	8.81834	19.611	SERPINB13
bile acid secretion (GO:0032782)	GO:0032782	0.108188	1	8.81834	19.611	SLC9A3R1
negative regulation of cytoplasmic translation (GO:2000766)	GO:2000766	0.108188	1	8.81834	19.611	CPEB2
plus-end-directed organelle transport along microtubule (GO:0072386)	GO:0072386	0.108188	1	8.81834	19.611	KIF13A
regulation of aldosterone biosynthetic process (GO:0032347)	GO:0032347	0.108188	1	8.81834	19.611	DKK3
regulation of respiratory system process (GO:0044065)	GO:0044065	0.108188	1	8.81834	19.611	NLGN2
regulation of interleukin-10 secretion (GO:2001179)	GO:2001179	0.108188	1	8.81834	19.611	LGALS9
regulation of cortisol biosynthetic process (GO:2000064)	GO:2000064	0.108188	1	8.81834	19.611	DKK3
polyphosphate metabolic process (GO:0006797)	GO:0006797	0.108188	1	8.81834	19.611	PRUNE2
positive regulation of clathrin-dependent endocytosis (GO:2000370)	GO:2000370	0.108188	1	8.81834	19.611	DAB2
regulation of dendritic cell chemotaxis (GO:2000508)	GO:2000508	0.108188	1	8.81834	19.611	LGALS9
enteric nervous system development (GO:0048484)	GO:0048484	0.108188	1	8.81834	19.611	EDNRB
epithelial tube formation (GO:0072175)	GO:0072175	0.108188	1	8.81834	19.611	FGFR2
venous blood vessel morphogenesis (GO:0048845)	GO:0048845	0.108188	1	8.81834	19.611	CCBE1
negative regulation of smooth muscle cell differentiation (GO:0051151)	GO:0051151	0.108188	1	8.81834	19.611	RBPMS2
regulation of interleukin-13 secretion (GO:2000665)	GO:2000665	0.108188	1	8.81834	19.611	LGALS9
regulation of NFAT protein import into nucleus (GO:0051532)	GO:0051532	0.108188	1	8.81834	19.611	GSK3B
regulation of sarcomere organization (GO:0060297)	GO:0060297	0.108188	1	8.81834	19.611	AKAP13
inner ear receptor cell differentiation (GO:0060113)	GO:0060113	0.108188	1	8.81834	19.611	USH2A
positive regulation of protein localization to centrosome (GO:1904781)	GO:1904781	0.108188	1	8.81834	19.611	GSK3B
negative regulation of glycogen biosynthetic process (GO:0045719)	GO:0045719	0.108188	1	8.81834	19.611	GSK3B
dendritic spine maintenance (GO:0097062)	GO:0097062	0.108188	1	8.81834	19.611	IGF1R
positive regulation of hydrolase activity (GO:0051345)	GO:0051345	0.108424	1	1.8457	4.1006	GSK3B;MTCL1;DNAJB11;ASAP3;CCL1;RGS6
potassium ion transport (GO:0006813)	GO:0006813	0.108474	1	2.60213	5.77999	KCNG1;KCNJ10;KCNC1
positive regulation of leukocyte chemotaxis (GO:0002690)	GO:0002690	0.108474	1	2.60213	5.77999	RARRES2;CCL1;LGALS9
protein targeting to membrane (GO:0006612)	GO:0006612	0.108474	1	2.60213	5.77999	PARD3;RAB3IP;CHMP4B
negative regulation of secretion by cell (GO:1903531)	GO:1903531	0.109698	1	3.52734	7.79551	STXBP6;SERGEF
activation of protein kinase B activity (GO:0032148)	GO:0032148	0.109698	1	3.52734	7.79551	AKT1;RICTOR
activation of JUN kinase activity (GO:0007257)	GO:0007257	0.109698	1	3.52734	7.79551	MAP3K20;MAP3K9
regulation of developmental growth (GO:0048638)	GO:0048638	0.109698	1	3.52734	7.79551	STAT5B;FGFR2
negative regulation of cell morphogenesis involved in differentiation (GO:0010771)	GO:0010771	0.109698	1	3.52734	7.79551	RCC2;CORO1C
regulation of canonical Wnt signaling pathway (GO:0060828)	GO:0060828	0.110251	1	1.73883	3.8341	GSK3B;DAB2;LRRK1;NFKB1;FGFR2;DKK3;RNF220
cell morphogenesis involved in neuron differentiation (GO:0048667)	GO:0048667	0.111805	1	2.18186	4.78045	FARP1;PARD3;DSCAML1;FGFR2
positive regulation of neuron projection development (GO:0010976)	GO:0010976	0.111805	1	2.18186	4.78045	CAMK2B;TENM3;MAGI2;PACSIN1
negative regulation of peptidase activity (GO:0010466)	GO:0010466	0.112479	1	2.56016	5.59393	SERPINA12;SERPINB13;AKT1
positive regulation of neuron differentiation (GO:0045666)	GO:0045666	0.114932	1	2.15959	4.6721	CAMK2B;TENM3;MAGI2;TCF4
regulation of glucose import (GO:0046324)	GO:0046324	0.115859	1	3.41355	7.35749	PRKAG2;AKT1
organelle transport along microtubule (GO:0072384)	GO:0072384	0.115859	1	3.41355	7.35749	BICDL1;LRPPRC
synapse assembly (GO:0007416)	GO:0007416	0.11654	1	2.51953	5.41577	FARP1;SDK1;NLGN2
positive regulation of cell projection organization (GO:0031346)	GO:0031346	0.11654	1	2.51953	5.41577	CAMK2B;TENM3;MAGI2
positive regulation of transferase activity (GO:0051347)	GO:0051347	0.118475	1	1.93102	4.11898	LMO4;GRHL2;MAP3K4;FGFR2;IGF1R
negative regulation of protein phosphorylation (GO:0001933)	GO:0001933	0.122106	1	1.78348	3.75043	SPRED2;PARD3;AKT1;PRKAG2;TERF2IP;CORO1C
positive regulation of dendrite development (GO:1900006)	GO:1900006	0.122106	1	3.30688	6.95391	CDKL3;PACSIN1
microtubule bundle formation (GO:0001578)	GO:0001578	0.122106	1	3.30688	6.95391	MTCL1;CFAP46
ATP biosynthetic process (GO:0006754)	GO:0006754	0.122106	1	3.30688	6.95391	PRKAG2;ATP5O
positive regulation of TOR signaling (GO:0032008)	GO:0032008	0.122106	1	3.30688	6.95391	PIH1D1;RICTOR
mitochondrial transmembrane transport (GO:1990542)	GO:1990542	0.122106	1	3.30688	6.95391	MCUB;PRKAG2
regulation of cell division (GO:0051302)	GO:0051302	0.124824	1	2.442	5.08144	KIF13A;RAB11FIP4;FGFR2
positive regulation of keratinocyte proliferation (GO:0010838)	GO:0010838	0.125048	1	7.55858	15.7147	STXBP4
cardiac muscle cell-cardiac muscle cell adhesion (GO:0086042)	GO:0086042	0.125048	1	7.55858	15.7147	CTNNA3
positive regulation of dendritic spine morphogenesis (GO:0061003)	GO:0061003	0.125048	1	7.55858	15.7147	CAMK2B
venous blood vessel development (GO:0060841)	GO:0060841	0.125048	1	7.55858	15.7147	CCBE1
coenzyme A biosynthetic process (GO:0015937)	GO:0015937	0.125048	1	7.55858	15.7147	ACOT7
interleukin-18-mediated signaling pathway (GO:0035655)	GO:0035655	0.125048	1	7.55858	15.7147	AKT1
cellular response to interleukin-18 (GO:0071351)	GO:0071351	0.125048	1	7.55858	15.7147	AKT1
bleb assembly (GO:0032060)	GO:0032060	0.125048	1	7.55858	15.7147	PMP22
positive regulation of lamellipodium morphogenesis (GO:2000394)	GO:2000394	0.125048	1	7.55858	15.7147	CORO1C
regulation of monocyte chemotactic protein-1 production (GO:0071637)	GO:0071637	0.125048	1	7.55858	15.7147	LGALS9
postsynaptic density assembly (GO:0097107)	GO:0097107	0.125048	1	7.55858	15.7147	NLGN2
positive regulation of dendritic cell chemotaxis (GO:2000510)	GO:2000510	0.125048	1	7.55858	15.7147	LGALS9
oxygen transport (GO:0015671)	GO:0015671	0.125048	1	7.55858	15.7147	CYGB
oxaloacetate metabolic process (GO:0006107)	GO:0006107	0.125048	1	7.55858	15.7147	STAT5B
ribonucleoside bisphosphate biosynthetic process (GO:0034030)	GO:0034030	0.125048	1	7.55858	15.7147	ACOT7
positive regulation of histone H4 acetylation (GO:0090240)	GO:0090240	0.125048	1	7.55858	15.7147	PIH1D1
posttranslational protein targeting to endoplasmic reticulum membrane (GO:0006620)	GO:0006620	0.125048	1	7.55858	15.7147	CHMP4B
nucleic acid transport (GO:0050657)	GO:0050657	0.125048	1	7.55858	15.7147	RBFOX1
translational readthrough (GO:0006451)	GO:0006451	0.125048	1	7.55858	15.7147	SECISBP2L
positive regulation of autophagy of mitochondrion (GO:1903599)	GO:1903599	0.125048	1	7.55858	15.7147	CAMKK2
valine metabolic process (GO:0006573)	GO:0006573	0.125048	1	7.55858	15.7147	STAT5B
strand invasion (GO:0042148)	GO:0042148	0.125048	1	7.55858	15.7147	RAD51B
positive regulation of cyclin-dependent protein serine/threonine kinase activity involved in G1/S transition of mitotic cell cycle (GO:0031659)	GO:0031659	0.125048	1	7.55858	15.7147	AKT1
box C/D snoRNP assembly (GO:0000492)	GO:0000492	0.125048	1	7.55858	15.7147	PIH1D1
retinoic acid receptor signaling pathway (GO:0048384)	GO:0048384	0.125048	1	7.55858	15.7147	RARB
regulation of response to biotic stimulus (GO:0002831)	GO:0002831	0.125048	1	7.55858	15.7147	TRAF3
negative regulation of protein kinase activity by regulation of protein phosphorylation (GO:0044387)	GO:0044387	0.125048	1	7.55858	15.7147	CORO1C
adenine nucleotide transport (GO:0051503)	GO:0051503	0.125048	1	7.55858	15.7147	SLC25A24
positive regulation of macrophage migration (GO:1905523)	GO:1905523	0.125048	1	7.55858	15.7147	RARRES2
regulation of histone H3-K9 acetylation (GO:2000615)	GO:2000615	0.125048	1	7.55858	15.7147	PIH1D1
regulation of vitamin D biosynthetic process (GO:0060556)	GO:0060556	0.125048	1	7.55858	15.7147	NFKB1
granulocyte migration (GO:0097530)	GO:0097530	0.125048	1	7.55858	15.7147	IRAK4
regulation of dendritic cell differentiation (GO:2001198)	GO:2001198	0.125048	1	7.55858	15.7147	LGALS9
protection from non-homologous end joining at telomere (GO:0031848)	GO:0031848	0.125048	1	7.55858	15.7147	TERF2IP
purine ribonucleotide transport (GO:0015868)	GO:0015868	0.125048	1	7.55858	15.7147	SLC25A24
negative regulation of epidermal cell differentiation (GO:0045605)	GO:0045605	0.125048	1	7.55858	15.7147	GRHL2
vascular smooth muscle contraction (GO:0014829)	GO:0014829	0.125048	1	7.55858	15.7147	EDNRB
negative regulation of glycogen metabolic process (GO:0070874)	GO:0070874	0.125048	1	7.55858	15.7147	GSK3B
pentose metabolic process (GO:0019321)	GO:0019321	0.125048	1	7.55858	15.7147	PHACTR1
adenylate cyclase-activating dopamine receptor signaling pathway (GO:0007191)	GO:0007191	0.125048	1	7.55858	15.7147	GNAL
purine nucleoside bisphosphate biosynthetic process (GO:0034033)	GO:0034033	0.125048	1	7.55858	15.7147	ACOT7
regulation of calcidiol 1-monooxygenase activity (GO:0060558)	GO:0060558	0.125048	1	7.55858	15.7147	NFKB1
lens fiber cell differentiation (GO:0070306)	GO:0070306	0.125048	1	7.55858	15.7147	WNT5B
positive regulation of macrophage chemotaxis (GO:0010759)	GO:0010759	0.125048	1	7.55858	15.7147	RARRES2
cleavage furrow formation (GO:0036089)	GO:0036089	0.125048	1	7.55858	15.7147	SPIRE1
regulation of skeletal muscle fiber development (GO:0048742)	GO:0048742	0.125048	1	7.55858	15.7147	FAM129B
regulation of glycogen (starch) synthase activity (GO:2000465)	GO:2000465	0.125048	1	7.55858	15.7147	GSK3B
regulation of Wnt signaling pathway, planar cell polarity pathway (GO:2000095)	GO:2000095	0.125048	1	7.55858	15.7147	DAB2
regulation of protein localization to centrosome (GO:1904779)	GO:1904779	0.125048	1	7.55858	15.7147	GSK3B
ER overload response (GO:0006983)	GO:0006983	0.125048	1	7.55858	15.7147	GSK3B
positive regulation of CD4-positive, alpha-beta T cell activation (GO:2000516)	GO:2000516	0.125048	1	7.55858	15.7147	LGALS9
L-methionine salvage (GO:0071267)	GO:0071267	0.125048	1	7.55858	15.7147	APIP
selenocysteine incorporation (GO:0001514)	GO:0001514	0.125048	1	7.55858	15.7147	SECISBP2L
hyperosmotic response (GO:0006972)	GO:0006972	0.125048	1	7.55858	15.7147	RCSD1
positive regulation of neurological system process (GO:0031646)	GO:0031646	0.125048	1	7.55858	15.7147	PARD3
positive regulation of Wnt signaling pathway (GO:0030177)	GO:0030177	0.12658	1	1.88964	3.90567	LRRK1;CSNK1E;NFKB1;FGFR2;RNF220
chemical synaptic transmission, postsynaptic (GO:0099565)	GO:0099565	0.128434	1	3.20667	6.58119	GSK3B;AKT1
neural tube closure (GO:0001843)	GO:0001843	0.128434	1	3.20667	6.58119	LMO4;GRHL2
stem cell differentiation (GO:0048863)	GO:0048863	0.128434	1	3.20667	6.58119	EPOP;FGFR2
regulation of autophagosome assembly (GO:2000785)	GO:2000785	0.128434	1	3.20667	6.58119	RALB;CHMP4B
regulation of postsynaptic membrane potential (GO:0060078)	GO:0060078	0.128434	1	3.20667	6.58119	GSK3B;AKT1
positive regulation of locomotion (GO:0040017)	GO:0040017	0.128434	1	3.20667	6.58119	RARRES2;CHMP4B
axonogenesis (GO:0007409)	GO:0007409	0.131089	1	1.66085	3.37465	CYFIP2;DAB1;PARD3;NCAM1;DSCAML1;FGFR2;FAM129B
negative regulation of cellular metabolic process (GO:0031324)	GO:0031324	0.134836	1	3.11236	6.23622	EDNRB;NFKB1
regulation of axon extension (GO:0030516)	GO:0030516	0.134836	1	3.11236	6.23622	CDKL3;GOLGA4
regulation of interferon-beta production (GO:0032648)	GO:0032648	0.134836	1	3.11236	6.23622	TRAF3;POLR3C
cellular macromolecular complex assembly (GO:0034622)	GO:0034622	0.134836	1	3.11236	6.23622	KIF13A;TCF4
negative regulation of phosphatase activity (GO:0010923)	GO:0010923	0.137632	1	2.33427	4.62925	TMEM132D;GSK3B;FARP1
regulation of endopeptidase activity (GO:0052548)	GO:0052548	0.137632	1	2.33427	4.62925	SERPINA12;SERPINB13;AKT1
neuron development (GO:0048666)	GO:0048666	0.137771	1	1.83715	3.64153	TENM1;GSK3B;TENM2;TENM3;BICDL1
positive regulation of RNA metabolic process (GO:0051254)	GO:0051254	0.141307	1	3.02343	5.9163	MAP2K1;NFKB1
lipid phosphorylation (GO:0046834)	GO:0046834	0.141307	1	3.02343	5.9163	PIK3C2G;PIK3C2B
positive regulation of NIK/NF-kappaB signaling (GO:1901224)	GO:1901224	0.141307	1	3.02343	5.9163	CARD10;TERF2IP
negative regulation of cell-substrate adhesion (GO:0010812)	GO:0010812	0.141307	1	3.02343	5.9163	RCC2;CORO1C
apical junction assembly (GO:0043297)	GO:0043297	0.141307	1	3.02343	5.9163	PARD3;GRHL2
regulation of mitotic spindle organization (GO:0060236)	GO:0060236	0.141307	1	3.02343	5.9163	CHMP4B;MAP9
regulation of synapse assembly (GO:0051963)	GO:0051963	0.141307	1	3.02343	5.9163	NLGN2;CLSTN3
membrane protein proteolysis (GO:0033619)	GO:0033619	0.141307	1	3.02343	5.9163	MYH9;NFKB1
regulation of phosphoprotein phosphatase activity (GO:0043666)	GO:0043666	0.141307	1	3.02343	5.9163	GSK3B;MAGI2
positive regulation of telomerase activity (GO:0051973)	GO:0051973	0.141307	1	3.02343	5.9163	GRHL2;MAP3K4
flagellated sperm motility (GO:0030317)	GO:0030317	0.141307	1	3.02343	5.9163	TEKT1;ADCY3
regulation of DNA methylation (GO:0044030)	GO:0044030	0.14159	1	6.61376	12.9287	GRHL2
exocyst localization (GO:0051601)	GO:0051601	0.14159	1	6.61376	12.9287	STXBP6
regulation of stress-activated protein kinase signaling cascade (GO:0070302)	GO:0070302	0.14159	1	6.61376	12.9287	MAP2K1
microtubule nucleation by microtubule organizing center (GO:0051418)	GO:0051418	0.14159	1	6.61376	12.9287	NIN
DNA recombinase assembly (GO:0000730)	GO:0000730	0.14159	1	6.61376	12.9287	RAD51B
positive regulation of membrane potential (GO:0045838)	GO:0045838	0.14159	1	6.61376	12.9287	AKT1
cellular response to forskolin (GO:1904322)	GO:1904322	0.14159	1	6.61376	12.9287	ADCY3
cellular response to angiotensin (GO:1904385)	GO:1904385	0.14159	1	6.61376	12.9287	NFKB1
cellular response to interleukin-21 (GO:0098757)	GO:0098757	0.14159	1	6.61376	12.9287	STAT4
glomerular visceral epithelial cell development (GO:0072015)	GO:0072015	0.14159	1	6.61376	12.9287	MAGI2
negative regulation of leukocyte mediated cytotoxicity (GO:0001911)	GO:0001911	0.14159	1	6.61376	12.9287	LGALS9
negative regulation of anion transmembrane transport (GO:1903960)	GO:1903960	0.14159	1	6.61376	12.9287	AKT1
regulation of histone H4 acetylation (GO:0090239)	GO:0090239	0.14159	1	6.61376	12.9287	PIH1D1
cytoskeletal anchoring at nuclear membrane (GO:0090286)	GO:0090286	0.14159	1	6.61376	12.9287	SYNE2
positive regulation of transforming growth factor beta production (GO:0071636)	GO:0071636	0.14159	1	6.61376	12.9287	LGALS9
DNA repair complex assembly (GO:0090735)	GO:0090735	0.14159	1	6.61376	12.9287	RAD51B
negative regulation of activated T cell proliferation (GO:0046007)	GO:0046007	0.14159	1	6.61376	12.9287	LGALS9
interleukin-21-mediated signaling pathway (GO:0038114)	GO:0038114	0.14159	1	6.61376	12.9287	STAT4
negative regulation of monooxygenase activity (GO:0032769)	GO:0032769	0.14159	1	6.61376	12.9287	NFKB1
regulation of protein deacetylation (GO:0090311)	GO:0090311	0.14159	1	6.61376	12.9287	SPRED2
establishment of Golgi localization (GO:0051683)	GO:0051683	0.14159	1	6.61376	12.9287	SLC9A3R1
protein localization to microtubule (GO:0035372)	GO:0035372	0.14159	1	6.61376	12.9287	MID1
regulation of endodeoxyribonuclease activity (GO:0032071)	GO:0032071	0.14159	1	6.61376	12.9287	AKT1
positive regulation of early endosome to late endosome transport (GO:2000643)	GO:2000643	0.14159	1	6.61376	12.9287	DAB2
response to forskolin (GO:1904321)	GO:1904321	0.14159	1	6.61376	12.9287	ADCY3
Schwann cell development (GO:0014044)	GO:0014044	0.14159	1	6.61376	12.9287	PARD3
regulation of cytoplasmic transport (GO:1903649)	GO:1903649	0.14159	1	6.61376	12.9287	MAP2K1
bundle of His cell to Purkinje myocyte communication (GO:0086069)	GO:0086069	0.14159	1	6.61376	12.9287	CTNNA3
regulation of striated muscle cell differentiation (GO:0051153)	GO:0051153	0.14159	1	6.61376	12.9287	AKAP13
lung epithelium development (GO:0060428)	GO:0060428	0.14159	1	6.61376	12.9287	GRHL2
cell junction maintenance (GO:0034331)	GO:0034331	0.14159	1	6.61376	12.9287	NLGN2
protein localization to microtubule cytoskeleton (GO:0072698)	GO:0072698	0.14159	1	6.61376	12.9287	MID1
kinetochore assembly (GO:0051382)	GO:0051382	0.14159	1	6.61376	12.9287	POGZ
protein localization to endosome (GO:0036010)	GO:0036010	0.14159	1	6.61376	12.9287	ACAP2
regulation of type B pancreatic cell development (GO:2000074)	GO:2000074	0.14159	1	6.61376	12.9287	GSK3B
double-strand break repair via synthesis-dependent strand annealing (GO:0045003)	GO:0045003	0.14159	1	6.61376	12.9287	RAD51B
inositol phosphate catabolic process (GO:0071545)	GO:0071545	0.14159	1	6.61376	12.9287	NUDT3
exocrine system development (GO:0035272)	GO:0035272	0.14159	1	6.61376	12.9287	FGFR2
establishment of protein localization to chromatin (GO:0071169)	GO:0071169	0.14159	1	6.61376	12.9287	PIH1D1
negative regulation of exocytosis (GO:0045920)	GO:0045920	0.14159	1	6.61376	12.9287	STXBP6
peripheral nervous system axon ensheathment (GO:0032292)	GO:0032292	0.14159	1	6.61376	12.9287	PARD3
glomerular epithelial cell development (GO:0072310)	GO:0072310	0.14159	1	6.61376	12.9287	MAGI2
asymmetric protein localization (GO:0008105)	GO:0008105	0.14159	1	6.61376	12.9287	PARD3
positive regulation of production of miRNAs involved in gene silencing by miRNA (GO:1903800)	GO:1903800	0.14159	1	6.61376	12.9287	MAP2K1
acid secretion (GO:0046717)	GO:0046717	0.14159	1	6.61376	12.9287	SLC9A3R1
positive regulation of TORC1 signaling (GO:1904263)	GO:1904263	0.14159	1	6.61376	12.9287	PIH1D1
positive regulation of viral entry into host cell (GO:0046598)	GO:0046598	0.14159	1	6.61376	12.9287	LGALS9
mammary gland epithelial cell differentiation (GO:0060644)	GO:0060644	0.14159	1	6.61376	12.9287	AKT1
succinate metabolic process (GO:0006105)	GO:0006105	0.14159	1	6.61376	12.9287	STAT5B
cytoskeleton-dependent cytokinesis (GO:0061640)	GO:0061640	0.146409	1	2.26757	4.35681	SEPT11;CHMP4B;SPIRE1
regulation of nitric-oxide synthase activity (GO:0050999)	GO:0050999	0.147844	1	2.93945	5.61904	AKT1;CYGB
regulation of filopodium assembly (GO:0051489)	GO:0051489	0.147844	1	2.93945	5.61904	TENM1;TENM2
plasma membrane organization (GO:0007009)	GO:0007009	0.147844	1	2.93945	5.61904	BIN2;PACSIN1
regulation of cell morphogenesis involved in differentiation (GO:0010769)	GO:0010769	0.147844	1	2.93945	5.61904	TNIK;CORO1C
cardiac muscle tissue development (GO:0048738)	GO:0048738	0.147844	1	2.93945	5.61904	KDM6B;AKAP13
negative regulation of hydrolase activity (GO:0051346)	GO:0051346	0.148199	1	1.95963	3.74132	TMEM132D;FARP1;RCC2;CPEB2
actomyosin structure organization (GO:0031032)	GO:0031032	0.150864	1	2.23564	4.22843	OBSCN;MYH9;PHACTR1
regulation of cell motility (GO:2000145)	GO:2000145	0.151713	1	1.94165	3.6615	LMO4;RCC2;AKT1;SGK1
negative regulation of protein kinase activity (GO:0006469)	GO:0006469	0.151713	1	1.94165	3.6615	AKT1;PRKAG2;IGF1R;CORO1C
regulation of Wnt signaling pathway (GO:0030111)	GO:0030111	0.151713	1	1.94165	3.6615	WWOX;NFATC1;FOXL1;FGFR2
positive regulation of smooth muscle cell proliferation (GO:0048661)	GO:0048661	0.154441	1	2.86	5.34233	RBPMS2;AKT1
macroautophagy (GO:0016236)	GO:0016236	0.155258	1	1.924	3.58377	LAMP2;CHMP4B;PRKAG2;PRKAG3
cellular response to peptide hormone stimulus (GO:0071375)	GO:0071375	0.155258	1	1.924	3.58377	AKT1;ADCY3;CPEB2;NFKB1
regulation of neuron death (GO:1901214)	GO:1901214	0.155363	1	2.20459	4.10493	GSK3B;AKT1;CHMP4B
regulation of fat cell differentiation (GO:0045598)	GO:0045598	0.155363	1	2.20459	4.10493	TRIO;RARRES2;AKT1
L-fucose metabolic process (GO:0042354)	GO:0042354	0.157821	1	5.87889	10.8542	FUT2
regulation of protein acetylation (GO:1901983)	GO:1901983	0.157821	1	5.87889	10.8542	TERF2IP
response to UV-C (GO:0010225)	GO:0010225	0.157821	1	5.87889	10.8542	MAP3K4
positive regulation of protein maturation (GO:1903319)	GO:1903319	0.157821	1	5.87889	10.8542	CCBE1
microtubule anchoring at centrosome (GO:0034454)	GO:0034454	0.157821	1	5.87889	10.8542	NIN
anoikis (GO:0043276)	GO:0043276	0.157821	1	5.87889	10.8542	AKT1
postsynaptic membrane assembly (GO:0097104)	GO:0097104	0.157821	1	5.87889	10.8542	NLGN2
long-chain fatty acid biosynthetic process (GO:0042759)	GO:0042759	0.157821	1	5.87889	10.8542	ACOT7
regulation of SNARE complex assembly (GO:0035542)	GO:0035542	0.157821	1	5.87889	10.8542	STXBP6
negative regulation of catenin import into nucleus (GO:0035414)	GO:0035414	0.157821	1	5.87889	10.8542	SLC9A3R1
regulation of interferon-gamma secretion (GO:1902713)	GO:1902713	0.157821	1	5.87889	10.8542	LGALS9
positive regulation of synapse maturation (GO:0090129)	GO:0090129	0.157821	1	5.87889	10.8542	CAMK2B
regulation of morphogenesis of an epithelium (GO:1905330)	GO:1905330	0.157821	1	5.87889	10.8542	FGFR2
L-fucose catabolic process (GO:0042355)	GO:0042355	0.157821	1	5.87889	10.8542	FUT2
negative regulation of natural killer cell mediated cytotoxicity (GO:0045953)	GO:0045953	0.157821	1	5.87889	10.8542	LGALS9
small nucleolar ribonucleoprotein complex assembly (GO:0000491)	GO:0000491	0.157821	1	5.87889	10.8542	PIH1D1
positive regulation of leukocyte apoptotic process (GO:2000108)	GO:2000108	0.157821	1	5.87889	10.8542	LGALS9
negative regulation of phosphatidylinositol 3-kinase signaling (GO:0014067)	GO:0014067	0.157821	1	5.87889	10.8542	SLC9A3R1
mitochondrial calcium uptake (GO:0036444)	GO:0036444	0.157821	1	5.87889	10.8542	MCUB
positive regulation of autophagosome assembly (GO:2000786)	GO:2000786	0.157821	1	5.87889	10.8542	RALB
myeloid leukocyte mediated immunity (GO:0002444)	GO:0002444	0.157821	1	5.87889	10.8542	IRAK4
negative regulation of activin receptor signaling pathway (GO:0032926)	GO:0032926	0.157821	1	5.87889	10.8542	MAGI2
interleukin-23-mediated signaling pathway (GO:0038155)	GO:0038155	0.157821	1	5.87889	10.8542	STAT4
negative regulation of alcohol biosynthetic process (GO:1902931)	GO:1902931	0.157821	1	5.87889	10.8542	NFKB1
regulation of organ morphogenesis (GO:2000027)	GO:2000027	0.157821	1	5.87889	10.8542	FGFR2
negative regulation of vascular endothelial growth factor receptor signaling pathway (GO:0030948)	GO:0030948	0.157821	1	5.87889	10.8542	FAM129B
peroxisome fission (GO:0016559)	GO:0016559	0.157821	1	5.87889	10.8542	PEX11B
postsynaptic density organization (GO:0097106)	GO:0097106	0.157821	1	5.87889	10.8542	NLGN2
fucose catabolic process (GO:0019317)	GO:0019317	0.157821	1	5.87889	10.8542	FUT2
mesodermal cell differentiation (GO:0048333)	GO:0048333	0.157821	1	5.87889	10.8542	KDM6B
establishment of epithelial cell apical/basal polarity (GO:0045198)	GO:0045198	0.157821	1	5.87889	10.8542	SLC9A3R1
positive regulation of protein phosphorylation (GO:0001934)	GO:0001934	0.159352	1	1.41265	2.59452	TENM1;DAB2;RALB;RARRES2;AKT1;PRKAG2;TERF2IP;TNIK;FGFR2;CAMKK2;IGF1R
potassium ion import (GO:0010107)	GO:0010107	0.161093	1	2.78474	5.0843	KCNJ10;SLC12A8
positive regulation of developmental process (GO:0051094)	GO:0051094	0.166077	1	1.87292	3.36247	NEUROD4;FGFR2;CORO1C;FAM129B
positive regulation of canonical Wnt signaling pathway (GO:0090263)	GO:0090263	0.166077	1	1.87292	3.36247	LRRK1;NFKB1;FGFR2;RNF220
regulation of alternative mRNA splicing, via spliceosome (GO:0000381)	GO:0000381	0.167797	1	2.71334	4.84331	RBFOX1;RBFOX3
purine ribonucleoside monophosphate biosynthetic process (GO:0009168)	GO:0009168	0.167797	1	2.71334	4.84331	PRKAG2;ATP5O
positive regulation of fat cell differentiation (GO:0045600)	GO:0045600	0.167797	1	2.71334	4.84331	RARRES2;AKT1
epithelium development (GO:0060429)	GO:0060429	0.173435	1	1.84035	3.22421	PIH1D1;RARB;GRHL2;FGFR2
cellular response to oxidative stress (GO:0034599)	GO:0034599	0.173435	1	1.84035	3.22421	AKT1;CPEB2;CAMKK2;SLC25A24
regulation of synapse maturation (GO:0090128)	GO:0090128	0.173745	1	5.29101	9.26014	CAMK2B
adrenal gland development (GO:0030325)	GO:0030325	0.173745	1	5.29101	9.26014	DKK3
endothelium development (GO:0003158)	GO:0003158	0.173745	1	5.29101	9.26014	KDM6B
negative regulation of cholesterol transport (GO:0032375)	GO:0032375	0.173745	1	5.29101	9.26014	NFKB1
macrophage chemotaxis (GO:0048246)	GO:0048246	0.173745	1	5.29101	9.26014	EDNRB
positive regulation of cytoplasmic transport (GO:1903651)	GO:1903651	0.173745	1	5.29101	9.26014	DAB2
gas transport (GO:0015669)	GO:0015669	0.173745	1	5.29101	9.26014	CYGB
chloride ion homeostasis (GO:0055064)	GO:0055064	0.173745	1	5.29101	9.26014	SLC12A8
regulation of attachment of spindle microtubules to kinetochore (GO:0051988)	GO:0051988	0.173745	1	5.29101	9.26014	RCC2
regulation of cytoplasmic translational elongation (GO:1900247)	GO:1900247	0.173745	1	5.29101	9.26014	CPEB2
presynaptic membrane assembly (GO:0097105)	GO:0097105	0.173745	1	5.29101	9.26014	NLGN2
regulation of platelet-derived growth factor receptor signaling pathway (GO:0010640)	GO:0010640	0.173745	1	5.29101	9.26014	SLC9A3R1
contractile actin filament bundle assembly (GO:0030038)	GO:0030038	0.173745	1	5.29101	9.26014	PHACTR1
pyroptosis (GO:0070269)	GO:0070269	0.173745	1	5.29101	9.26014	APIP
nerve growth factor signaling pathway (GO:0038180)	GO:0038180	0.173745	1	5.29101	9.26014	MAGI2
hair cell differentiation (GO:0035315)	GO:0035315	0.173745	1	5.29101	9.26014	USH2A
positive regulation of glucose import in response to insulin stimulus (GO:2001275)	GO:2001275	0.173745	1	5.29101	9.26014	RARRES2
regulation of transforming growth factor beta production (GO:0071634)	GO:0071634	0.173745	1	5.29101	9.26014	LGALS9
positive regulation of lipase activity (GO:0060193)	GO:0060193	0.173745	1	5.29101	9.26014	FGFR2
creatine metabolic process (GO:0006600)	GO:0006600	0.173745	1	5.29101	9.26014	STAT5B
mitotic G1 DNA damage checkpoint (GO:0031571)	GO:0031571	0.173745	1	5.29101	9.26014	FBXO31
telomere maintenance in response to DNA damage (GO:0043247)	GO:0043247	0.173745	1	5.29101	9.26014	TERF2IP
positive regulation of T cell apoptotic process (GO:0070234)	GO:0070234	0.173745	1	5.29101	9.26014	LGALS9
actin filament depolymerization (GO:0030042)	GO:0030042	0.173745	1	5.29101	9.26014	MICAL3
negative regulation of autophagosome assembly (GO:1902902)	GO:1902902	0.173745	1	5.29101	9.26014	CHMP4B
macrophage migration (GO:1905517)	GO:1905517	0.173745	1	5.29101	9.26014	EDNRB
G1 DNA damage checkpoint (GO:0044783)	GO:0044783	0.173745	1	5.29101	9.26014	FBXO31
protein localization to synapse (GO:0035418)	GO:0035418	0.173745	1	5.29101	9.26014	NLGN2
nucleoside metabolic process (GO:0009116)	GO:0009116	0.173745	1	5.29101	9.26014	MACROD1
regulation of cytoplasmic translation (GO:2000765)	GO:2000765	0.173745	1	5.29101	9.26014	CPEB2
regulation of fatty acid beta-oxidation (GO:0031998)	GO:0031998	0.173745	1	5.29101	9.26014	AKT1
protein localization to mitochondrion (GO:0070585)	GO:0070585	0.173745	1	5.29101	9.26014	AKT1
actin filament-based transport (GO:0099515)	GO:0099515	0.173745	1	5.29101	9.26014	SYNE2
polarized epithelial cell differentiation (GO:0030859)	GO:0030859	0.173745	1	5.29101	9.26014	SLC9A3R1
regulation of phospholipase activity (GO:0010517)	GO:0010517	0.173745	1	5.29101	9.26014	FGFR2
coenzyme A metabolic process (GO:0015936)	GO:0015936	0.173745	1	5.29101	9.26014	ACOT7
stress fiber assembly (GO:0043149)	GO:0043149	0.173745	1	5.29101	9.26014	PHACTR1
positive regulation of interleukin-13 production (GO:0032736)	GO:0032736	0.173745	1	5.29101	9.26014	LGALS9
mitotic G1/S transition checkpoint (GO:0044819)	GO:0044819	0.173745	1	5.29101	9.26014	FBXO31
positive regulation of lipid localization (GO:1905954)	GO:1905954	0.173745	1	5.29101	9.26014	NFKB1
T cell homeostasis (GO:0043029)	GO:0043029	0.173745	1	5.29101	9.26014	AKT1
medium-chain fatty acid metabolic process (GO:0051791)	GO:0051791	0.173745	1	5.29101	9.26014	ACOT7
positive regulation of vacuole organization (GO:0044090)	GO:0044090	0.173745	1	5.29101	9.26014	RALB
regulation of dendritic cell apoptotic process (GO:2000668)	GO:2000668	0.173745	1	5.29101	9.26014	LGALS9
smooth muscle cell differentiation (GO:0051145)	GO:0051145	0.173745	1	5.29101	9.26014	EDNRB
regulation of cellular localization (GO:0060341)	GO:0060341	0.174547	1	2.6455	4.61789	STXBP4;CSNK1E
sensory organ development (GO:0007423)	GO:0007423	0.174547	1	2.6455	4.61789	PAX6;SIPA1L3
positive regulation of mitotic cell cycle phase transition (GO:1901992)	GO:1901992	0.174547	1	2.6455	4.61789	RAD51B;RCC2
JAK-STAT cascade (GO:0007259)	GO:0007259	0.174547	1	2.6455	4.61789	STAT5B;STAT4
regulation of macroautophagy (GO:0016241)	GO:0016241	0.177155	1	1.82448	3.15769	AKT1;PRKAG2;LZTS1;PRKAG3
regulation of intracellular signal transduction (GO:1902531)	GO:1902531	0.17764	1	1.37917	2.38321	AKAP13;TRIO;OBSCN;CHN2;ITSN1;AKT1;PRKAG2;ARHGEF4;RICTOR;SSRP1;PRKAG3
regulation of cytokinesis (GO:0032465)	GO:0032465	0.178448	1	2.06143	3.55279	KIF13A;RAB11FIP4;MAP9
activation of MAPK activity (GO:0000187)	GO:0000187	0.180903	1	1.80889	3.09283	MAP2K1;ADORA2B;MAP3K20;MAP3K9
mesenchymal cell differentiation (GO:0048762)	GO:0048762	0.18134	1	2.58098	4.40672	GSK3B;FGFR2
positive regulation of receptor-mediated endocytosis (GO:0048260)	GO:0048260	0.18134	1	2.58098	4.40672	DAB2;MAGI2
regulation of substrate adhesion-dependent cell spreading (GO:1900024)	GO:1900024	0.18134	1	2.58098	4.40672	RCC2;CORO1C
cellular response to peptide (GO:1901653)	GO:1901653	0.18134	1	2.58098	4.40672	GSK3B;IGF1R
cell-cell junction assembly (GO:0007043)	GO:0007043	0.187933	1	2.00924	3.35879	PARD3;CDH12;GRHL2
regulation of protein modification process (GO:0031399)	GO:0031399	0.188171	1	2.51953	4.20862	SPRED2;CORO1C
positive regulation of protein localization to nucleus (GO:1900182)	GO:1900182	0.188171	1	2.51953	4.20862	CARD10;AKT1
regulation of telomerase activity (GO:0051972)	GO:0051972	0.188171	1	2.51953	4.20862	GRHL2;MAP3K4
cellular response to retinoic acid (GO:0071300)	GO:0071300	0.188171	1	2.51953	4.20862	WNT5B;RARB
regulation of ERK1 and ERK2 cascade (GO:0070372)	GO:0070372	0.18823	1	1.49948	2.50426	SLC9A3R1;MAP2K1;APIP;CCL1;LGALS9;FGFR2;IGF1R
regulation of neuron projection development (GO:0010975)	GO:0010975	0.188476	1	1.77849	2.96791	CAMK2B;TENM3;MAGI2;AKT1
interleukin-27-mediated signaling pathway (GO:0070106)	GO:0070106	0.189369	1	4.81	8.00413	CRLF1
microtubule anchoring at microtubule organizing center (GO:0072393)	GO:0072393	0.189369	1	4.81	8.00413	NIN
nitric oxide biosynthetic process (GO:0006809)	GO:0006809	0.189369	1	4.81	8.00413	AKT1
positive regulation of cell cycle phase transition (GO:1901989)	GO:1901989	0.189369	1	4.81	8.00413	STXBP4
negative regulation of blood vessel diameter (GO:0097756)	GO:0097756	0.189369	1	4.81	8.00413	EDNRB
postsynapse assembly (GO:0099068)	GO:0099068	0.189369	1	4.81	8.00413	NLGN2
negative regulation of protein localization to nucleus (GO:1900181)	GO:1900181	0.189369	1	4.81	8.00413	GSK3B
mononuclear cell differentiation (GO:1903131)	GO:1903131	0.189369	1	4.81	8.00413	MYH9
regulation of lamellipodium morphogenesis (GO:2000392)	GO:2000392	0.189369	1	4.81	8.00413	CORO1C
interleukin-2-mediated signaling pathway (GO:0038110)	GO:0038110	0.189369	1	4.81	8.00413	STAT5B
embryonic eye morphogenesis (GO:0048048)	GO:0048048	0.189369	1	4.81	8.00413	ALDH1A3
regulation of vascular endothelial growth factor signaling pathway (GO:1900746)	GO:1900746	0.189369	1	4.81	8.00413	CCBE1
carnitine shuttle (GO:0006853)	GO:0006853	0.189369	1	4.81	8.00413	PRKAG2
pyrimidine nucleoside catabolic process (GO:0046135)	GO:0046135	0.189369	1	4.81	8.00413	UPB1
calcineurin-NFAT signaling cascade (GO:0033173)	GO:0033173	0.189369	1	4.81	8.00413	NFATC1
regulation of long-term neuronal synaptic plasticity (GO:0048169)	GO:0048169	0.189369	1	4.81	8.00413	CAMK2B
positive regulation of tumor necrosis factor secretion (GO:1904469)	GO:1904469	0.189369	1	4.81	8.00413	LGALS9
regulation of non-canonical Wnt signaling pathway (GO:2000050)	GO:2000050	0.189369	1	4.81	8.00413	CSNK1E
regulation of mitotic centrosome separation (GO:0046602)	GO:0046602	0.189369	1	4.81	8.00413	MAP9
regulation of ventricular cardiac muscle cell action potential (GO:0098911)	GO:0098911	0.189369	1	4.81	8.00413	CTNNA3
phosphatidylinositol dephosphorylation (GO:0046856)	GO:0046856	0.189369	1	4.81	8.00413	SACM1L
negative regulation of peptide secretion (GO:0002792)	GO:0002792	0.189369	1	4.81	8.00413	SERGEF
monocyte differentiation (GO:0030224)	GO:0030224	0.189369	1	4.81	8.00413	MYH9
positive regulation of mesenchymal cell proliferation (GO:0002053)	GO:0002053	0.189369	1	4.81	8.00413	FGFR2
positive regulation of chromosome segregation (GO:0051984)	GO:0051984	0.189369	1	4.81	8.00413	RCC2
regulation of short-term neuronal synaptic plasticity (GO:0048172)	GO:0048172	0.189369	1	4.81	8.00413	PPFIA3
cellular response to interleukin-2 (GO:0071352)	GO:0071352	0.189369	1	4.81	8.00413	STAT5B
fatty acid transmembrane transport (GO:1902001)	GO:1902001	0.189369	1	4.81	8.00413	PRKAG2
camera-type eye morphogenesis (GO:0048593)	GO:0048593	0.189369	1	4.81	8.00413	TENM3
retinal metabolic process (GO:0042574)	GO:0042574	0.189369	1	4.81	8.00413	ALDH1A3
regulation of synaptic transmission, GABAergic (GO:0032228)	GO:0032228	0.189369	1	4.81	8.00413	NLGN2
positive regulation of glucose metabolic process (GO:0010907)	GO:0010907	0.189369	1	4.81	8.00413	AKT1
epithelial cell-cell adhesion (GO:0090136)	GO:0090136	0.189369	1	4.81	8.00413	PLEKHA7
presynaptic membrane organization (GO:0097090)	GO:0097090	0.189369	1	4.81	8.00413	NLGN2
regulation of symbiosis, encompassing mutualism through parasitism (GO:0043903)	GO:0043903	0.189369	1	4.81	8.00413	CHMP4B
interleukin-35-mediated signaling pathway (GO:0070757)	GO:0070757	0.189369	1	4.81	8.00413	STAT4
enzyme linked receptor protein signaling pathway (GO:0007167)	GO:0007167	0.192301	1	1.76367	2.90775	PTPRT;TRIO;CSK;GRAP
macromolecular complex assembly (GO:0065003)	GO:0065003	0.192301	1	1.76367	2.90775	CARD10;SLC9A3R1;CLDN14;PARD3
NIK/NF-kappaB signaling (GO:0038061)	GO:0038061	0.192724	1	1.98413	3.26686	CARD10;AKT1;NFKB1
negative regulation of protein metabolic process (GO:0051248)	GO:0051248	0.195038	1	2.46093	4.02255	EDNRB;NFKB1
eye development (GO:0001654)	GO:0001654	0.195038	1	2.46093	4.02255	PAX6;SIPA1L3
negative regulation of DNA metabolic process (GO:0051053)	GO:0051053	0.195038	1	2.46093	4.02255	TERF2IP;FAM129B
regulation of protein kinase B signaling (GO:0051896)	GO:0051896	0.196282	1	1.62301	2.64258	SLC9A3R1;MAGI2;AKT1;RICTOR;FGFR2
negative regulation of cell death (GO:0060548)	GO:0060548	0.197545	1	1.95963	3.17811	GSK3B;AKT1;CHMP4B
regulation of focal adhesion assembly (GO:0051893)	GO:0051893	0.201935	1	2.405	3.84754	RCC2;CORO1C
positive regulation of viral life cycle (GO:1903902)	GO:1903902	0.201935	1	2.405	3.84754	CHMP4B;LGALS9
regulation of dendrite morphogenesis (GO:0048814)	GO:0048814	0.201935	1	2.405	3.84754	CDKL3;TNIK
positive regulation of intracellular transport (GO:0032388)	GO:0032388	0.201935	1	2.405	3.84754	TENM1;GSK3B
regulation of smooth muscle cell proliferation (GO:0048660)	GO:0048660	0.201935	1	2.405	3.84754	RBPMS2;AKT1
positive regulation of transport (GO:0051050)	GO:0051050	0.201935	1	2.405	3.84754	DAB2;SGK1
modulation of chemical synaptic transmission (GO:0050804)	GO:0050804	0.202395	1	1.93573	3.0924	NLGN2;CLSTN3;GRIK4
regulation of mitotic cell cycle (GO:0007346)	GO:0007346	0.202892	1	1.60333	2.55745	SLC9A3R1;MAP2K1;TNIK;MAP3K4;MAP9
regulation of apoptotic process (GO:0042981)	GO:0042981	0.204052	1	1.23349	1.96048	GSK3B;MAP2K1;TRIO;ITSN1;APIP;NFKB1;FAM129B;IGF1R;AKAP13;RNF144B;DAB2;OBSCN;MAP3K20;AKT1;ARHGEF4;TNIK;SGK1;MAP3K4;FGFR2
regulation of mesenchymal cell proliferation (GO:0010464)	GO:0010464	0.204698	1	4.40917	6.99391	FGFR2
negative regulation of chondrocyte differentiation (GO:0032331)	GO:0032331	0.204698	1	4.40917	6.99391	ADAMTS7
ribose phosphate metabolic process (GO:0019693)	GO:0019693	0.204698	1	4.40917	6.99391	PHACTR1
protein localization to kinetochore (GO:0034501)	GO:0034501	0.204698	1	4.40917	6.99391	RCC2
establishment of apical/basal cell polarity (GO:0035089)	GO:0035089	0.204698	1	4.40917	6.99391	SLC9A3R1
pentose-phosphate shunt (GO:0006098)	GO:0006098	0.204698	1	4.40917	6.99391	PHACTR1
viral RNA genome replication (GO:0039694)	GO:0039694	0.204698	1	4.40917	6.99391	PIK3C2G
Golgi localization (GO:0051645)	GO:0051645	0.204698	1	4.40917	6.99391	SLC9A3R1
positive regulation of skeletal muscle tissue development (GO:0048643)	GO:0048643	0.204698	1	4.40917	6.99391	FAM129B
cellular response to arsenic-containing substance (GO:0071243)	GO:0071243	0.204698	1	4.40917	6.99391	CPEB2
mitochondrion transport along microtubule (GO:0047497)	GO:0047497	0.204698	1	4.40917	6.99391	LRPPRC
regulation of histone methylation (GO:0031060)	GO:0031060	0.204698	1	4.40917	6.99391	PIH1D1
nucleoside catabolic process (GO:0009164)	GO:0009164	0.204698	1	4.40917	6.99391	UPB1
exit from mitosis (GO:0010458)	GO:0010458	0.204698	1	4.40917	6.99391	CHMP4B
phasic smooth muscle contraction (GO:0014821)	GO:0014821	0.204698	1	4.40917	6.99391	EDNRB
nitric oxide metabolic process (GO:0046209)	GO:0046209	0.204698	1	4.40917	6.99391	AKT1
vasoconstriction (GO:0042310)	GO:0042310	0.204698	1	4.40917	6.99391	EDNRB
activation of cysteine-type endopeptidase activity (GO:0097202)	GO:0097202	0.204698	1	4.40917	6.99391	CYFIP2
kinetochore organization (GO:0051383)	GO:0051383	0.204698	1	4.40917	6.99391	POGZ
regulation of mononuclear cell migration (GO:0071675)	GO:0071675	0.204698	1	4.40917	6.99391	RARRES2
response to interleukin-6 (GO:0070741)	GO:0070741	0.204698	1	4.40917	6.99391	NFKB1
negative regulation of epithelial cell differentiation (GO:0030857)	GO:0030857	0.204698	1	4.40917	6.99391	GSK3B
negative regulation of androgen receptor signaling pathway (GO:0060766)	GO:0060766	0.204698	1	4.40917	6.99391	DAB2
protein kinase C-activating G-protein coupled receptor signaling pathway (GO:0007205)	GO:0007205	0.204698	1	4.40917	6.99391	PARD3
calcineurin-mediated signaling (GO:0097720)	GO:0097720	0.204698	1	4.40917	6.99391	NFATC1
regulation of catabolic process (GO:0009894)	GO:0009894	0.204698	1	4.40917	6.99391	RARRES2
positive regulation of SMAD protein import into nucleus (GO:0060391)	GO:0060391	0.204698	1	4.40917	6.99391	DAB2
negative regulation of endopeptidase activity (GO:0010951)	GO:0010951	0.207273	1	1.91241	3.0096	SERPINA12;SERPINB13;AKT1
positive regulation of peptidyl-serine phosphorylation (GO:0033138)	GO:0033138	0.207273	1	1.91241	3.0096	TENM1;AKT1;TERF2IP
positive regulation of homeostatic process (GO:0032846)	GO:0032846	0.207273	1	1.91241	3.0096	STAT5B;PIH1D1;LGALS9
protein maturation (GO:0051604)	GO:0051604	0.207273	1	1.91241	3.0096	TSPAN15;CPXM2;TSPAN5
neuron projection development (GO:0031175)	GO:0031175	0.209575	1	1.58413	2.47548	GSK3B;BICDL1;TNIK;SGK1;PACSIN1
regulation of neuron differentiation (GO:0045664)	GO:0045664	0.212177	1	1.88964	2.92958	CASZ1;AKT1;TCF4
protein complex disassembly (GO:0043241)	GO:0043241	0.215809	1	2.30044	3.5274	GSK3B;LAMP2
maturation of SSU-rRNA (GO:0030490)	GO:0030490	0.215809	1	2.30044	3.5274	MRPS9;NOL11
negative regulation of autophagy (GO:0010507)	GO:0010507	0.215809	1	2.30044	3.5274	AKT1;LZTS1
regulation of DNA metabolic process (GO:0051052)	GO:0051052	0.215809	1	2.30044	3.5274	TERF2IP;GRHL2
regulation of type I interferon production (GO:0032479)	GO:0032479	0.217106	1	1.86741	2.85223	TRAF3;POLR3C;NFKB1
regulation of granulocyte chemotaxis (GO:0071622)	GO:0071622	0.219738	1	4.07	6.16735	RARRES2
regulation of plasma membrane bounded cell projection organization (GO:0120035)	GO:0120035	0.219738	1	4.07	6.16735	AKT1
cellular response to exogenous dsRNA (GO:0071360)	GO:0071360	0.219738	1	4.07	6.16735	RALB
positive regulation of cardiac muscle cell proliferation (GO:0060045)	GO:0060045	0.219738	1	4.07	6.16735	FGFR2
positive regulation of cellular carbohydrate metabolic process (GO:0010676)	GO:0010676	0.219738	1	4.07	6.16735	AKT1
regulation of glucose import in response to insulin stimulus (GO:2001273)	GO:2001273	0.219738	1	4.07	6.16735	RARRES2
positive regulation of glycogen biosynthetic process (GO:0045725)	GO:0045725	0.219738	1	4.07	6.16735	AKT1
myelination in peripheral nervous system (GO:0022011)	GO:0022011	0.219738	1	4.07	6.16735	PARD3
regulation of production of miRNAs involved in gene silencing by miRNA (GO:1903798)	GO:1903798	0.219738	1	4.07	6.16735	MAP2K1
positive regulation of protein complex disassembly (GO:0043243)	GO:0043243	0.219738	1	4.07	6.16735	IGF1R
cellular response to interleukin-15 (GO:0071350)	GO:0071350	0.219738	1	4.07	6.16735	STAT5B
negative regulation of viral release from host cell (GO:1902187)	GO:1902187	0.219738	1	4.07	6.16735	TRIM8
toll-like receptor 9 signaling pathway (GO:0034162)	GO:0034162	0.219738	1	4.07	6.16735	IRAK4
mammary gland epithelium development (GO:0061180)	GO:0061180	0.219738	1	4.07	6.16735	AKT1
nucleotide metabolic process (GO:0009117)	GO:0009117	0.219738	1	4.07	6.16735	GUK1
positive regulation of alpha-beta T cell proliferation (GO:0046641)	GO:0046641	0.219738	1	4.07	6.16735	LGALS9
regulation of fatty acid oxidation (GO:0046320)	GO:0046320	0.219738	1	4.07	6.16735	PRKAG2
interleukin-15-mediated signaling pathway (GO:0035723)	GO:0035723	0.219738	1	4.07	6.16735	STAT5B
glomerular visceral epithelial cell differentiation (GO:0072112)	GO:0072112	0.219738	1	4.07	6.16735	MAGI2
negative regulation of cartilage development (GO:0061037)	GO:0061037	0.219738	1	4.07	6.16735	ADAMTS7
negative regulation of chemokine production (GO:0032682)	GO:0032682	0.219738	1	4.07	6.16735	LGALS9
endothelial cell differentiation (GO:0045446)	GO:0045446	0.219738	1	4.07	6.16735	KDM6B
regulation of peptidyl-serine phosphorylation (GO:0033135)	GO:0033135	0.222059	1	1.8457	2.77743	TENM1;AKT1;TERF2IP
positive regulation of sequence-specific DNA binding transcription factor activity (GO:0051091)	GO:0051091	0.222613	1	1.47656	2.21826	TRIM8;AKT1;TERF2IP;LGALS9;IRAK4;NFKB1
polyol metabolic process (GO:0019751)	GO:0019751	0.222778	1	2.25149	3.38079	INPP4B;NUDT3
inositol phosphate metabolic process (GO:0043647)	GO:0043647	0.222778	1	2.25149	3.38079	INPP4B;NUDT3
central nervous system development (GO:0007417)	GO:0007417	0.228702	1	1.46295	2.15835	RARB;PAX6;CSK;DSCAML1;GRHL2;FGFR2
protein oligomerization (GO:0051259)	GO:0051259	0.228702	1	1.46295	2.15835	SEPT11;KCNC1;PEX11B;MAGI2;CHMP4B;IGF1R
negative regulation of mitotic cell cycle (GO:0045930)	GO:0045930	0.229765	1	2.20459	3.24228	SLC9A3R1;MAGI2
pattern recognition receptor signaling pathway (GO:0002221)	GO:0002221	0.229765	1	2.20459	3.24228	TRAF3;IRAK4
transcription, DNA-templated (GO:0006351)	GO:0006351	0.233262	1	1.33761	1.94702	LMO4;SNAPC3;NFATC1;PAX6;TCF4;NELFA;SSRP1;LZTS1;NFKB1
negative regulation of Wnt signaling pathway (GO:0030178)	GO:0030178	0.233501	1	1.5204	2.21153	GSK3B;WWOX;DAB2;NFATC1;DKK3
neuron cell-cell adhesion (GO:0007158)	GO:0007158	0.234495	1	3.77929	5.48118	NLGN2
regulation of fibroblast migration (GO:0010762)	GO:0010762	0.234495	1	3.77929	5.48118	CORO1C
ncRNA transcription (GO:0098781)	GO:0098781	0.234495	1	3.77929	5.48118	SNAPC3
mitotic cell cycle arrest (GO:0071850)	GO:0071850	0.234495	1	3.77929	5.48118	MAGI2
regulation of Golgi organization (GO:1903358)	GO:1903358	0.234495	1	3.77929	5.48118	MAP2K1
regulation of activin receptor signaling pathway (GO:0032925)	GO:0032925	0.234495	1	3.77929	5.48118	MAGI2
establishment or maintenance of actin cytoskeleton polarity (GO:0030950)	GO:0030950	0.234495	1	3.77929	5.48118	RICTOR
regulation of phosphate metabolic process (GO:0019220)	GO:0019220	0.234495	1	3.77929	5.48118	RICTOR
regulation of secretion (GO:0051046)	GO:0051046	0.234495	1	3.77929	5.48118	SGK1
modified amino acid transport (GO:0072337)	GO:0072337	0.234495	1	3.77929	5.48118	SLC9A3R1
pyrimidine-containing compound catabolic process (GO:0072529)	GO:0072529	0.234495	1	3.77929	5.48118	UPB1
regulation of defense response to virus (GO:0050688)	GO:0050688	0.234495	1	3.77929	5.48118	TRAF3
positive regulation of glycogen metabolic process (GO:0070875)	GO:0070875	0.234495	1	3.77929	5.48118	AKT1
smooth muscle contraction (GO:0006939)	GO:0006939	0.234495	1	3.77929	5.48118	HMCN2
regulation of cyclin-dependent protein serine/threonine kinase activity involved in G1/S transition of mitotic cell cycle (GO:0031657)	GO:0031657	0.234495	1	3.77929	5.48118	AKT1
monosaccharide transport (GO:0015749)	GO:0015749	0.234495	1	3.77929	5.48118	SLC5A10
cellular response to osmotic stress (GO:0071470)	GO:0071470	0.234495	1	3.77929	5.48118	RCSD1
regulation of fatty acid metabolic process (GO:0019217)	GO:0019217	0.234495	1	3.77929	5.48118	PRKAG2
cAMP biosynthetic process (GO:0006171)	GO:0006171	0.234495	1	3.77929	5.48118	ADCY3
positive regulation of DNA damage response, signal transduction by p53 class mediator (GO:0043517)	GO:0043517	0.234495	1	3.77929	5.48118	SPRED2
negative regulation of cell migration involved in sprouting angiogenesis (GO:0090051)	GO:0090051	0.234495	1	3.77929	5.48118	CARD10
regulation of synapse organization (GO:0050807)	GO:0050807	0.234495	1	3.77929	5.48118	CAMK2B
positive regulation of transporter activity (GO:0032411)	GO:0032411	0.234495	1	3.77929	5.48118	SGK1
establishment of protein localization to chromosome (GO:0070199)	GO:0070199	0.234495	1	3.77929	5.48118	PIH1D1
positive regulation of interleukin-8 secretion (GO:2000484)	GO:2000484	0.234495	1	3.77929	5.48118	LGALS9
protein heterooligomerization (GO:0051291)	GO:0051291	0.236766	1	2.15959	3.11129	SEPT11;MAGI2
cilium movement (GO:0003341)	GO:0003341	0.236766	1	2.15959	3.11129	TEKT1;CFAP46
positive regulation of MAP kinase activity (GO:0043406)	GO:0043406	0.243986	1	1.49463	2.1084	TENM1;MAP2K1;ADORA2B;MAP3K20;MAP3K4
cellular response to cytokine stimulus (GO:0071345)	GO:0071345	0.246502	1	1.27634	1.78736	STAT5B;GSK3B;STAT4;AKT1;NDN;CCL1;LGALS9;IRAK4;CRLF1;NFKB1;ADAMTS7
protein-DNA complex assembly (GO:0065004)	GO:0065004	0.247135	1	1.74429	2.4382	RAD51B;KAT6B;TCF4
regulation of mast cell degranulation (GO:0043304)	GO:0043304	0.248973	1	3.52734	4.90445	LGALS9
retinoic acid metabolic process (GO:0042573)	GO:0042573	0.248973	1	3.52734	4.90445	ALDH1A3
heparan sulfate proteoglycan biosynthetic process (GO:0015012)	GO:0015012	0.248973	1	3.52734	4.90445	EXT2
septin ring assembly (GO:0000921)	GO:0000921	0.248973	1	3.52734	4.90445	2020-09-11
phosphatidylethanolamine biosynthetic process (GO:0006646)	GO:0006646	0.248973	1	3.52734	4.90445	PISD
autonomic nervous system development (GO:0048483)	GO:0048483	0.248973	1	3.52734	4.90445	EDNRB
positive regulation of glycolytic process (GO:0045821)	GO:0045821	0.248973	1	3.52734	4.90445	PFKFB4
negative regulation of platelet-derived growth factor receptor signaling pathway (GO:0010642)	GO:0010642	0.248973	1	3.52734	4.90445	SLC9A3R1
mitotic sister chromatid cohesion (GO:0007064)	GO:0007064	0.248973	1	3.52734	4.90445	POGZ
protein localization to chromosome, telomeric region (GO:0070198)	GO:0070198	0.248973	1	3.52734	4.90445	TERF2IP
positive regulation of coenzyme metabolic process (GO:0051197)	GO:0051197	0.248973	1	3.52734	4.90445	PFKFB4
positive regulation of stress-activated protein kinase signaling cascade (GO:0070304)	GO:0070304	0.248973	1	3.52734	4.90445	MID1
regulation of interleukin-4 production (GO:0032673)	GO:0032673	0.248973	1	3.52734	4.90445	LGALS9
regulation of tumor necrosis factor secretion (GO:1904467)	GO:1904467	0.248973	1	3.52734	4.90445	LGALS9
intracellular lipid transport (GO:0032365)	GO:0032365	0.248973	1	3.52734	4.90445	PRKAG2
presynapse assembly (GO:0099054)	GO:0099054	0.248973	1	3.52734	4.90445	NLGN2
regulation of clathrin-dependent endocytosis (GO:2000369)	GO:2000369	0.248973	1	3.52734	4.90445	DAB2
pyrimidine nucleoside metabolic process (GO:0006213)	GO:0006213	0.248973	1	3.52734	4.90445	UPB1
regulation of cell-substrate junction assembly (GO:0090109)	GO:0090109	0.248973	1	3.52734	4.90445	CORO1C
negative regulation of lipid catabolic process (GO:0050995)	GO:0050995	0.248973	1	3.52734	4.90445	AKT1
negative regulation of release of cytochrome c from mitochondria (GO:0090201)	GO:0090201	0.248973	1	3.52734	4.90445	AKT1
positive regulation of phosphoprotein phosphatase activity (GO:0032516)	GO:0032516	0.248973	1	3.52734	4.90445	MAGI2
cellular response to virus (GO:0098586)	GO:0098586	0.248973	1	3.52734	4.90445	LGALS9
regulation of delayed rectifier potassium channel activity (GO:1902259)	GO:1902259	0.248973	1	3.52734	4.90445	KCNG1
negative regulation of muscle cell differentiation (GO:0051148)	GO:0051148	0.248973	1	3.52734	4.90445	RBPMS2
positive regulation of viral release from host cell (GO:1902188)	GO:1902188	0.248973	1	3.52734	4.90445	CHMP4B
regulation of macrophage chemotaxis (GO:0010758)	GO:0010758	0.248973	1	3.52734	4.90445	RARRES2
positive regulation of cellular response to insulin stimulus (GO:1900078)	GO:1900078	0.248973	1	3.52734	4.90445	RARRES2
positive regulation of interleukin-4 production (GO:0032753)	GO:0032753	0.248973	1	3.52734	4.90445	LGALS9
positive regulation of NF-kappaB import into nucleus (GO:0042346)	GO:0042346	0.248973	1	3.52734	4.90445	LGALS9
filopodium assembly (GO:0046847)	GO:0046847	0.248973	1	3.52734	4.90445	ARHGEF4
monovalent inorganic anion homeostasis (GO:0055083)	GO:0055083	0.248973	1	3.52734	4.90445	SLC12A8
JAK-STAT cascade involved in growth hormone signaling pathway (GO:0060397)	GO:0060397	0.248973	1	3.52734	4.90445	STAT5B
regulation of protein complex disassembly (GO:0043244)	GO:0043244	0.248973	1	3.52734	4.90445	IGF1R
embryonic cranial skeleton morphogenesis (GO:0048701)	GO:0048701	0.248973	1	3.52734	4.90445	FGFR2
positive regulation of cysteine-type endopeptidase activity involved in apoptotic signaling pathway (GO:2001269)	GO:2001269	0.248973	1	3.52734	4.90445	LGALS9
positive regulation of protein export from nucleus (GO:0046827)	GO:0046827	0.248973	1	3.52734	4.90445	GSK3B
regulation of exocytosis (GO:0017157)	GO:0017157	0.250798	1	2.0749	2.86982	RALB;STXBP6
positive regulation of cell motility (GO:2000147)	GO:2000147	0.251044	1	1.47793	2.04269	DAB2;WNT5B;HMCN2;SYNE2;IGF1R
proteolysis involved in cellular protein catabolic process (GO:0051603)	GO:0051603	0.257287	1	1.70678	2.31705	TINAGL1;CHMP4B;ADAMTS7
positive regulation of proteolysis (GO:0045862)	GO:0045862	0.257824	1	2.035	2.7584	CYFIP2;CCBE1
regulation of cell-matrix adhesion (GO:0001952)	GO:0001952	0.257824	1	2.035	2.7584	GSK3B;CORO1C
axon development (GO:0061564)	GO:0061564	0.262385	1	1.68862	2.25927	PARD3;DSCAML1;FGFR2
peptidyl-threonine dephosphorylation (GO:0035970)	GO:0035970	0.263178	1	3.30688	4.41443	PPM1D
neural tube development (GO:0021915)	GO:0021915	0.263178	1	3.30688	4.41443	GRHL2
postsynaptic membrane organization (GO:0001941)	GO:0001941	0.263178	1	3.30688	4.41443	NLGN2
glucose transmembrane transport (GO:1904659)	GO:1904659	0.263178	1	3.30688	4.41443	SLC5A10
positive regulation of cardiac muscle tissue growth (GO:0055023)	GO:0055023	0.263178	1	3.30688	4.41443	FGFR2
cellular response to dsRNA (GO:0071359)	GO:0071359	0.263178	1	3.30688	4.41443	RALB
DNA alkylation (GO:0006305)	GO:0006305	0.263178	1	3.30688	4.41443	PPM1D
embryonic digit morphogenesis (GO:0042733)	GO:0042733	0.263178	1	3.30688	4.41443	MAP3K20
glucose 6-phosphate metabolic process (GO:0051156)	GO:0051156	0.263178	1	3.30688	4.41443	PHACTR1
activation of NF-kappaB-inducing kinase activity (GO:0007250)	GO:0007250	0.263178	1	3.30688	4.41443	CARD10
negative regulation of steroid biosynthetic process (GO:0010894)	GO:0010894	0.263178	1	3.30688	4.41443	NFKB1
regulation of histone H3-K4 methylation (GO:0051569)	GO:0051569	0.263178	1	3.30688	4.41443	PIH1D1
DNA methylation or demethylation (GO:0044728)	GO:0044728	0.263178	1	3.30688	4.41443	PPM1D
positive regulation of immune system process (GO:0002684)	GO:0002684	0.263178	1	3.30688	4.41443	LGALS9
positive regulation of macrophage derived foam cell differentiation (GO:0010744)	GO:0010744	0.263178	1	3.30688	4.41443	NFKB1
hexose transport (GO:0008645)	GO:0008645	0.263178	1	3.30688	4.41443	SLC5A10
positive regulation of myotube differentiation (GO:0010831)	GO:0010831	0.263178	1	3.30688	4.41443	FAM129B
negative regulation of DNA recombination (GO:0045910)	GO:0045910	0.263178	1	3.30688	4.41443	TERF2IP
regulation of osteoblast proliferation (GO:0033688)	GO:0033688	0.263178	1	3.30688	4.41443	FGFR2
regulation of SMAD protein import into nucleus (GO:0060390)	GO:0060390	0.263178	1	3.30688	4.41443	DAB2
positive regulation of nitric-oxide synthase activity (GO:0051000)	GO:0051000	0.263178	1	3.30688	4.41443	AKT1
activation of protein kinase A activity (GO:0034199)	GO:0034199	0.263178	1	3.30688	4.41443	ADCY3
protein localization to chromatin (GO:0071168)	GO:0071168	0.263178	1	3.30688	4.41443	PIH1D1
regulation of glucose transport (GO:0010827)	GO:0010827	0.263178	1	3.30688	4.41443	PRKAG2
mesenchyme development (GO:0060485)	GO:0060485	0.263178	1	3.30688	4.41443	FGFR2
regulation of signal transduction by p53 class mediator (GO:1901796)	GO:1901796	0.264643	1	1.53362	2.03876	AKT1;PRKAG2;SSRP1;PRKAG3
sensory perception (GO:0007600)	GO:0007600	0.271881	1	1.95963	2.55221	GNAL;USH2A
cellular response to nutrient levels (GO:0031669)	GO:0031669	0.271881	1	1.95963	2.55221	RALB;LAMP2
positive regulation of immune response (GO:0050778)	GO:0050778	0.271881	1	1.95963	2.55221	POLR3C;LGALS9
cellular response to gamma radiation (GO:0071480)	GO:0071480	0.277115	1	3.11236	3.99415	MAP3K20
positive regulation of nitrogen compound metabolic process (GO:0051173)	GO:0051173	0.277115	1	3.11236	3.99415	NFKB1
ureteric bud development (GO:0001657)	GO:0001657	0.277115	1	3.11236	3.99415	FGFR2
positive regulation of interleukin-6 secretion (GO:2000778)	GO:2000778	0.277115	1	3.11236	3.99415	LGALS9
regulation of lipid catabolic process (GO:0050994)	GO:0050994	0.277115	1	3.11236	3.99415	RARRES2
negative regulation of telomere maintenance (GO:0032205)	GO:0032205	0.277115	1	3.11236	3.99415	TERF2IP
positive regulation of monocyte chemotaxis (GO:0090026)	GO:0090026	0.277115	1	3.11236	3.99415	CCL1
regulation of mitochondrial outer membrane permeabilization involved in apoptotic signaling pathway (GO:1901028)	GO:1901028	0.277115	1	3.11236	3.99415	GSK3B
regulation of myelination (GO:0031641)	GO:0031641	0.277115	1	3.11236	3.99415	PARD3
negative regulation of intracellular transport (GO:0032387)	GO:0032387	0.277115	1	3.11236	3.99415	LGALS9
negative regulation of phosphoprotein phosphatase activity (GO:0032515)	GO:0032515	0.277115	1	3.11236	3.99415	GSK3B
embryo development ending in birth or egg hatching (GO:0009792)	GO:0009792	0.277115	1	3.11236	3.99415	RICTOR
positive regulation of signal transduction by p53 class mediator (GO:1901798)	GO:1901798	0.277115	1	3.11236	3.99415	SPRED2
positive regulation of natural killer cell mediated cytotoxicity (GO:0045954)	GO:0045954	0.277115	1	3.11236	3.99415	CADM1
long-term memory (GO:0007616)	GO:0007616	0.277115	1	3.11236	3.99415	SGK1
virion assembly (GO:0019068)	GO:0019068	0.277115	1	3.11236	3.99415	CHMP4B
nucleotide catabolic process (GO:0009166)	GO:0009166	0.277115	1	3.11236	3.99415	NUDT3
defense response to fungus (GO:0050832)	GO:0050832	0.277115	1	3.11236	3.99415	RARRES2
neurotrophin signaling pathway (GO:0038179)	GO:0038179	0.277115	1	3.11236	3.99415	MAGI2
septin ring organization (GO:0031106)	GO:0031106	0.277115	1	3.11236	3.99415	2020-09-11
positive regulation of telomere capping (GO:1904355)	GO:1904355	0.277115	1	3.11236	3.99415	MAP3K4
mesonephric tubule development (GO:0072164)	GO:0072164	0.277115	1	3.11236	3.99415	FGFR2
positive regulation of natural killer cell mediated immunity (GO:0002717)	GO:0002717	0.277115	1	3.11236	3.99415	CADM1
response to tumor necrosis factor (GO:0034612)	GO:0034612	0.27775	1	1.63639	2.09628	AKT1;CCL1;ADAMTS7
positive regulation of cysteine-type endopeptidase activity (GO:2001056)	GO:2001056	0.278907	1	1.924	2.45672	CYFIP2;GRAMD4
positive regulation of DNA biosynthetic process (GO:2000573)	GO:2000573	0.278907	1	1.924	2.45672	GRHL2;MAP3K4
negative regulation of cellular response to growth factor stimulus (GO:0090288)	GO:0090288	0.278907	1	1.924	2.45672	RBPMS2;FAM129B
response to UV (GO:0009411)	GO:0009411	0.282891	1	1.6197	2.04518	SERPINB13;AKT1;MAP3K4
ATP metabolic process (GO:0046034)	GO:0046034	0.285928	1	1.88964	2.36586	PRKAG2;ATP5O
negative regulation of signal transduction (GO:0009968)	GO:0009968	0.288652	1	1.30873	1.62614	WWOX;SLC9A3R1;NFATC1;FGFR2;DKK3;FAM129B;IGF1R
regulation of adherens junction organization (GO:1903391)	GO:1903391	0.290789	1	2.93945	3.63068	CORO1C
positive regulation of synaptic transmission, glutamatergic (GO:0051968)	GO:0051968	0.290789	1	2.93945	3.63068	NLGN2
membrane protein ectodomain proteolysis (GO:0006509)	GO:0006509	0.290789	1	2.93945	3.63068	MYH9
regulation of viral process (GO:0050792)	GO:0050792	0.290789	1	2.93945	3.63068	CHMP4B
mitotic recombination (GO:0006312)	GO:0006312	0.290789	1	2.93945	3.63068	RAD51B
regulation of spindle organization (GO:0090224)	GO:0090224	0.290789	1	2.93945	3.63068	MAP9
nuclear envelope reassembly (GO:0031468)	GO:0031468	0.290789	1	2.93945	3.63068	CHMP4B
regulation of cellular response to transforming growth factor beta stimulus (GO:1903844)	GO:1903844	0.290789	1	2.93945	3.63068	DKK3
regulation of keratinocyte proliferation (GO:0010837)	GO:0010837	0.290789	1	2.93945	3.63068	STXBP4
glucan biosynthetic process (GO:0009250)	GO:0009250	0.290789	1	2.93945	3.63068	GYS1
maintenance of protein localization in organelle (GO:0072595)	GO:0072595	0.290789	1	2.93945	3.63068	AKT1
regulation of chemokine production (GO:0032642)	GO:0032642	0.290789	1	2.93945	3.63068	LGALS9
regulation of oxidative stress-induced intrinsic apoptotic signaling pathway (GO:1902175)	GO:1902175	0.290789	1	2.93945	3.63068	AKT1
negative regulation of protein dephosphorylation (GO:0035308)	GO:0035308	0.290789	1	2.93945	3.63068	GSK3B
regulation of cardiac muscle cell proliferation (GO:0060043)	GO:0060043	0.290789	1	2.93945	3.63068	FGFR2
skeletal muscle contraction (GO:0003009)	GO:0003009	0.290789	1	2.93945	3.63068	RCSD1
positive regulation of p38MAPK cascade (GO:1900745)	GO:1900745	0.290789	1	2.93945	3.63068	MAP3K4
glycogen biosynthetic process (GO:0005978)	GO:0005978	0.290789	1	2.93945	3.63068	GYS1
negative regulation of oxidative stress-induced intrinsic apoptotic signaling pathway (GO:1902176)	GO:1902176	0.290789	1	2.93945	3.63068	AKT1
blood vessel endothelial cell migration (GO:0043534)	GO:0043534	0.290789	1	2.93945	3.63068	MYH9
regulation of cellular response to growth factor stimulus (GO:0090287)	GO:0090287	0.290789	1	2.93945	3.63068	FGFR2
DNA methylation (GO:0006306)	GO:0006306	0.290789	1	2.93945	3.63068	PPM1D
glyceraldehyde-3-phosphate metabolic process (GO:0019682)	GO:0019682	0.290789	1	2.93945	3.63068	PHACTR1
cell-substrate adherens junction assembly (GO:0007045)	GO:0007045	0.290789	1	2.93945	3.63068	RCC2
focal adhesion assembly (GO:0048041)	GO:0048041	0.290789	1	2.93945	3.63068	RCC2
regulation of glycolytic process (GO:0006110)	GO:0006110	0.292942	1	1.85649	2.27936	PFKFB4;PRKAG2
epidermal growth factor receptor signaling pathway (GO:0007173)	GO:0007173	0.292942	1	1.85649	2.27936	AKT1;CSK
I-kappaB kinase/NF-kappaB signaling (GO:0007249)	GO:0007249	0.292942	1	1.85649	2.27936	AKT1;NFKB1
regulation of neurogenesis (GO:0050767)	GO:0050767	0.292942	1	1.85649	2.27936	CASZ1;PAX6
protein homotetramerization (GO:0051289)	GO:0051289	0.292942	1	1.85649	2.27936	ALDH1A3;APIP
response to retinoic acid (GO:0032526)	GO:0032526	0.292942	1	1.85649	2.27936	WNT5B;RARB
positive regulation of GTPase activity (GO:0043547)	GO:0043547	0.298021	1	1.37787	1.66803	GSK3B;ASAP3;CCL1;RGS6;CORO1C
skeletal system development (GO:0001501)	GO:0001501	0.29831	1	1.44959	1.75346	AKAP13;WWOX;FGFR2;COL19A1
phospholipid transport (GO:0015914)	GO:0015914	0.299947	1	1.82448	2.19695	ATP10D;ATP9A
ubiquitin-dependent ERAD pathway (GO:0030433)	GO:0030433	0.299947	1	1.82448	2.19695	JKAMP;RNF121
integrin-mediated signaling pathway (GO:0007229)	GO:0007229	0.299947	1	1.82448	2.19695	RCC2;MYH9
neutrophil migration (GO:1990266)	GO:1990266	0.299947	1	1.82448	2.19695	CCL1;IRAK4
sodium ion transport (GO:0006814)	GO:0006814	0.299947	1	1.82448	2.19695	SLC5A10;SGK1
regulation of protein kinase activity (GO:0045859)	GO:0045859	0.302558	1	1.43973	1.72117	SLC9A3R1;AKT1;PRKAG2;CAMKK2
regulation of mitotic spindle assembly (GO:1901673)	GO:1901673	0.304206	1	2.78474	3.31398	CHMP4B
positive regulation of transforming growth factor beta receptor signaling pathway (GO:0030511)	GO:0030511	0.304206	1	2.78474	3.31398	DAB2
protein targeting to lysosome (GO:0006622)	GO:0006622	0.304206	1	2.78474	3.31398	LAMP2
NADP metabolic process (GO:0006739)	GO:0006739	0.304206	1	2.78474	3.31398	PHACTR1
sulfur compound transport (GO:0072348)	GO:0072348	0.304206	1	2.78474	3.31398	SLC9A3R1
morphogenesis of an epithelium (GO:0002009)	GO:0002009	0.304206	1	2.78474	3.31398	FGFR2
positive regulation of mononuclear cell migration (GO:0071677)	GO:0071677	0.304206	1	2.78474	3.31398	CCL1
cyclic nucleotide biosynthetic process (GO:0009190)	GO:0009190	0.304206	1	2.78474	3.31398	ADCY3
positive regulation of lipid storage (GO:0010884)	GO:0010884	0.304206	1	2.78474	3.31398	NFKB1
extrinsic apoptotic signaling pathway in absence of ligand (GO:0097192)	GO:0097192	0.304206	1	2.78474	3.31398	GSK3B
cellular polysaccharide biosynthetic process (GO:0033692)	GO:0033692	0.304206	1	2.78474	3.31398	EXT2
purine ribonucleotide catabolic process (GO:0009154)	GO:0009154	0.304206	1	2.78474	3.31398	NUDT3
cellular response to interleukin-7 (GO:0098761)	GO:0098761	0.304206	1	2.78474	3.31398	STAT5B
histone deubiquitination (GO:0016578)	GO:0016578	0.304206	1	2.78474	3.31398	EPOP
positive regulation of excitatory postsynaptic potential (GO:2000463)	GO:2000463	0.304206	1	2.78474	3.31398	NLGN2
negative regulation of protein localization to cell periphery (GO:1904376)	GO:1904376	0.304206	1	2.78474	3.31398	DAB2
positive regulation of phospholipase activity (GO:0010518)	GO:0010518	0.304206	1	2.78474	3.31398	FGFR2
interleukin-7-mediated signaling pathway (GO:0038111)	GO:0038111	0.304206	1	2.78474	3.31398	STAT5B
telomere capping (GO:0016233)	GO:0016233	0.304206	1	2.78474	3.31398	TERF2IP
hexose transmembrane transport (GO:0035428)	GO:0035428	0.304206	1	2.78474	3.31398	SLC5A10
mitochondrial calcium ion homeostasis (GO:0051560)	GO:0051560	0.304206	1	2.78474	3.31398	MCUB
positive regulation of transcription regulatory region DNA binding (GO:2000679)	GO:2000679	0.304206	1	2.78474	3.31398	FAM129B
positive regulation of cellular response to transforming growth factor beta stimulus (GO:1903846)	GO:1903846	0.304206	1	2.78474	3.31398	DAB2
regulation of catenin import into nucleus (GO:0035412)	GO:0035412	0.304206	1	2.78474	3.31398	SLC9A3R1
positive regulation of axon extension (GO:0045773)	GO:0045773	0.304206	1	2.78474	3.31398	GOLGA4
plasma membrane bounded cell projection assembly (GO:0120031)	GO:0120031	0.305245	1	1.31726	1.56312	SLC9A3R1;SEPT11;TEKT1;PMP22;ARHGEF4;TNIK
cellular response to tumor necrosis factor (GO:0071356)	GO:0071356	0.305383	1	1.36366	1.61756	TRAF3;AKT1;CCL1;TNFRSF13C;ADAMTS7
positive regulation of cell differentiation (GO:0045597)	GO:0045597	0.305383	1	1.36366	1.61756	DAB2;NEUROD4;RARRES2;AKT1;NFKB1
positive regulation of MAPK cascade (GO:0043410)	GO:0043410	0.306562	1	1.28156	1.51523	TENM1;MAP2K1;CCL1;LGALS9;MID1;FGFR2;IGF1R
regulation of protein metabolic process (GO:0051246)	GO:0051246	0.306941	1	1.79356	2.11838	SERPINB13;TRAF3
mitotic cytokinesis (GO:0000281)	GO:0000281	0.306941	1	1.79356	2.11838	SEPT11;CHMP4B
cell junction assembly (GO:0034329)	GO:0034329	0.306941	1	1.79356	2.11838	CDH12;GRHL2
dicarboxylic acid metabolic process (GO:0043648)	GO:0043648	0.306941	1	1.79356	2.11838	STAT5B;IDH1
plasma membrane invagination (GO:0099024)	GO:0099024	0.308701	1	1.54107	1.81134	BIN2;SPIRE1;MYH9
transcription from RNA polymerase II promoter (GO:0006366)	GO:0006366	0.311674	1	1.20002	1.39898	LMO4;SNAPC3;INTS10;RARB;NFATC1;PAX6;TCF4;NELFA;SSRP1;PPM1D;NFKB1
cytokine-mediated signaling pathway (GO:0019221)	GO:0019221	0.311765	1	1.17021	1.36388	CAMK2B;STAT5B;TNFRSF13C;IRAK4;MID1;NFKB1;TRIM8;TRAF3;STAT4;AKT1;NDN;NCAM1;CCL1;CRLF1
regulation of mRNA splicing, via spliceosome (GO:0048024)	GO:0048024	0.313921	1	1.76367	2.04341	RBFOX1;RBFOX3
positive regulation of protein binding (GO:0032092)	GO:0032092	0.313921	1	1.76367	2.04341	GSK3B;RALB
response to reactive oxygen species (GO:0000302)	GO:0000302	0.313921	1	1.76367	2.04341	AKT1;CAMKK2
cellular response to interleukin-1 (GO:0071347)	GO:0071347	0.315341	1	1.41093	1.62836	CCL1;IRAK4;NFKB1;ADAMTS7
cell projection assembly (GO:0030031)	GO:0030031	0.317369	1	2.6455	3.03622	CYFIP2
mesoderm formation (GO:0001707)	GO:0001707	0.317369	1	2.6455	3.03622	KDM6B
proteoglycan metabolic process (GO:0006029)	GO:0006029	0.317369	1	2.6455	3.03622	FOXL1
regulation of epidermal cell differentiation (GO:0045604)	GO:0045604	0.317369	1	2.6455	3.03622	SERPINB13
positive regulation of dendritic spine development (GO:0060999)	GO:0060999	0.317369	1	2.6455	3.03622	CAMK2B
viral budding via host ESCRT complex (GO:0039702)	GO:0039702	0.317369	1	2.6455	3.03622	CHMP4B
negative regulation of cyclase activity (GO:0031280)	GO:0031280	0.317369	1	2.6455	3.03622	EDNRB
regulation of cholesterol transport (GO:0032374)	GO:0032374	0.317369	1	2.6455	3.03622	NFKB1
phosphatidylethanolamine metabolic process (GO:0046337)	GO:0046337	0.317369	1	2.6455	3.03622	PISD
neuromuscular junction development (GO:0007528)	GO:0007528	0.317369	1	2.6455	3.03622	PDZRN3
calcium-independent cell-cell adhesion via plasma membrane cell-adhesion molecules (GO:0016338)	GO:0016338	0.317369	1	2.6455	3.03622	CLDN14
purine nucleotide metabolic process (GO:0006163)	GO:0006163	0.317369	1	2.6455	3.03622	GUK1
regulation of cell development (GO:0060284)	GO:0060284	0.317369	1	2.6455	3.03622	AKAP13
positive regulation of gene silencing by miRNA (GO:2000637)	GO:2000637	0.317369	1	2.6455	3.03622	MAP2K1
growth hormone receptor signaling pathway (GO:0060396)	GO:0060396	0.317369	1	2.6455	3.03622	STAT5B
adrenergic receptor signaling pathway (GO:0071875)	GO:0071875	0.317369	1	2.6455	3.03622	AKAP13
inactivation of MAPK activity (GO:0000188)	GO:0000188	0.317369	1	2.6455	3.03622	SPRED2
telomere maintenance via telomerase (GO:0007004)	GO:0007004	0.317369	1	2.6455	3.03622	TERF2IP
inositol phosphate-mediated signaling (GO:0048016)	GO:0048016	0.317369	1	2.6455	3.03622	NFATC1
vesicle cytoskeletal trafficking (GO:0099518)	GO:0099518	0.317369	1	2.6455	3.03622	BICDL1
heparan sulfate proteoglycan metabolic process (GO:0030201)	GO:0030201	0.317369	1	2.6455	3.03622	EXT2
regulation of fibroblast growth factor receptor signaling pathway (GO:0040036)	GO:0040036	0.317369	1	2.6455	3.03622	FGFR2
negative regulation of adenylate cyclase activity (GO:0007194)	GO:0007194	0.317369	1	2.6455	3.03622	EDNRB
negative regulation of interferon-gamma production (GO:0032689)	GO:0032689	0.317369	1	2.6455	3.03622	LGALS9
chondroitin sulfate biosynthetic process (GO:0030206)	GO:0030206	0.317369	1	2.6455	3.03622	CHST11
dopaminergic neuron differentiation (GO:0071542)	GO:0071542	0.317369	1	2.6455	3.03622	LMX1B
positive regulation of type I interferon production (GO:0032481)	GO:0032481	0.327832	1	1.70678	1.90349	POLR3C;NFKB1
cellular amide metabolic process (GO:0043603)	GO:0043603	0.327832	1	1.70678	1.90349	STAT5B;CPXM2
cellular protein catabolic process (GO:0044257)	GO:0044257	0.327832	1	1.70678	1.90349	TINAGL1;ADAMTS7
second-messenger-mediated signaling (GO:0019932)	GO:0019932	0.327832	1	1.70678	1.90349	EDNRB;CAMKK2
positive regulation of epithelial cell proliferation (GO:0050679)	GO:0050679	0.32941	1	1.48346	1.64731	STXBP4;AKT1;FGFR2
RNA-dependent DNA biosynthetic process (GO:0006278)	GO:0006278	0.330283	1	2.51953	2.79114	TERF2IP
cellular response to hexose stimulus (GO:0071331)	GO:0071331	0.330283	1	2.51953	2.79114	IGF1R
histone lysine demethylation (GO:0070076)	GO:0070076	0.330283	1	2.51953	2.79114	KDM6B
ventricular cardiac muscle tissue development (GO:0003229)	GO:0003229	0.330283	1	2.51953	2.79114	FGFR2
positive regulation of histone acetylation (GO:0035066)	GO:0035066	0.330283	1	2.51953	2.79114	PIH1D1
positive regulation of lamellipodium organization (GO:1902745)	GO:1902745	0.330283	1	2.51953	2.79114	CORO1C
mitochondrial ATP synthesis coupled proton transport (GO:0042776)	GO:0042776	0.330283	1	2.51953	2.79114	ATP5O
response to nicotine (GO:0035094)	GO:0035094	0.330283	1	2.51953	2.79114	NFKB1
cellular response to alkaloid (GO:0071312)	GO:0071312	0.330283	1	2.51953	2.79114	NFKB1
negative regulation of cAMP biosynthetic process (GO:0030818)	GO:0030818	0.330283	1	2.51953	2.79114	EDNRB
positive regulation of lipid metabolic process (GO:0045834)	GO:0045834	0.330283	1	2.51953	2.79114	AKT1
mitochondrial calcium ion transmembrane transport (GO:0006851)	GO:0006851	0.330283	1	2.51953	2.79114	MCUB
positive regulation of receptor internalization (GO:0002092)	GO:0002092	0.330283	1	2.51953	2.79114	MAGI2
embryonic skeletal system development (GO:0048706)	GO:0048706	0.330283	1	2.51953	2.79114	DSCAML1
synaptic transmission, glutamatergic (GO:0035249)	GO:0035249	0.330283	1	2.51953	2.79114	GRIK4
hepaticobiliary system development (GO:0061008)	GO:0061008	0.330283	1	2.51953	2.79114	RARB
positive regulation of ERK1 and ERK2 cascade (GO:0070374)	GO:0070374	0.331341	1	1.31617	1.45385	MAP2K1;CCL1;LGALS9;FGFR2;IGF1R
transmembrane receptor protein tyrosine kinase signaling pathway (GO:0007169)	GO:0007169	0.33446	1	1.2025	1.31702	CYFIP2;PTPRT;SPRED2;ITSN1;AKT1;CSK;GRAP;FGFR2;IGF1R
monocarboxylic acid metabolic process (GO:0032787)	GO:0032787	0.334587	1	1.46972	1.60914	STAT5B;ALDH1A3;ACOT7
negative regulation of protein modification process (GO:0031400)	GO:0031400	0.334759	1	1.67968	1.83815	TERF2IP;CORO1C
adenylate cyclase-inhibiting G-protein coupled receptor signaling pathway (GO:0007193)	GO:0007193	0.334759	1	1.67968	1.83815	GNAL;ADCY3
negative regulation of dephosphorylation (GO:0035305)	GO:0035305	0.334759	1	1.67968	1.83815	TMEM132D;FARP1
circulatory system development (GO:0072359)	GO:0072359	0.339763	1	1.45624	1.57202	AKAP13;RARB;FOXL1
Wnt signaling pathway (GO:0016055)	GO:0016055	0.339763	1	1.45624	1.57202	GSK3B;WNT5B;CSNK1E
negative regulation of neuron differentiation (GO:0045665)	GO:0045665	0.341666	1	1.65344	1.77566	GSK3B;EDNRB
cellular protein modification process (GO:0006464)	GO:0006464	0.342419	1	1.11	1.18961	PTPRT;CAMK2B;CDKL3;GSK3B;NIM1K;MAP2K1;HUNK;CSNK1E;FUT2;PPM1D;FBXO41;CAMKK2;FBXO31;PEAK1;MACROD1;MAP3K20;AKT1;CSK;MAP3K9;TNIK;SGK1
regulation of I-kappaB kinase/NF-kappaB signaling (GO:0043122)	GO:0043122	0.342533	1	1.29682	1.38939	TRIM8;AKAP13;TERF2IP;LGALS9;IRAK4
regulation of vascular endothelial growth factor receptor signaling pathway (GO:0030947)	GO:0030947	0.342954	1	2.405	2.57373	FAM129B
positive regulation of protein targeting to membrane (GO:0090314)	GO:0090314	0.342954	1	2.405	2.57373	MTCL1
outflow tract septum morphogenesis (GO:0003148)	GO:0003148	0.342954	1	2.405	2.57373	FGFR2
regulation of DNA biosynthetic process (GO:2000278)	GO:2000278	0.342954	1	2.405	2.57373	FAM129B
peripheral nervous system development (GO:0007422)	GO:0007422	0.342954	1	2.405	2.57373	PMP22
cytosolic calcium ion transport (GO:0060401)	GO:0060401	0.342954	1	2.405	2.57373	MCUB
positive regulation of interleukin-10 production (GO:0032733)	GO:0032733	0.342954	1	2.405	2.57373	LGALS9
positive regulation of erythrocyte differentiation (GO:0045648)	GO:0045648	0.342954	1	2.405	2.57373	STAT5B
negative regulation of sprouting angiogenesis (GO:1903671)	GO:1903671	0.342954	1	2.405	2.57373	CARD10
beta-catenin destruction complex disassembly (GO:1904886)	GO:1904886	0.342954	1	2.405	2.57373	GSK3B
positive regulation of biosynthetic process (GO:0009891)	GO:0009891	0.342954	1	2.405	2.57373	AKT1
negative regulation of protein import into nucleus (GO:0042308)	GO:0042308	0.342954	1	2.405	2.57373	SLC9A3R1
viral genome replication (GO:0019079)	GO:0019079	0.342954	1	2.405	2.57373	PIK3C2G
inner ear morphogenesis (GO:0042472)	GO:0042472	0.342954	1	2.405	2.57373	FGFR2
negative regulation of nervous system development (GO:0051961)	GO:0051961	0.342954	1	2.405	2.57373	PAX6
negative regulation of lyase activity (GO:0051350)	GO:0051350	0.342954	1	2.405	2.57373	EDNRB
regulation of monocyte chemotaxis (GO:0090025)	GO:0090025	0.342954	1	2.405	2.57373	CCL1
positive regulation of phosphatase activity (GO:0010922)	GO:0010922	0.342954	1	2.405	2.57373	MAGI2
regulation of insulin secretion involved in cellular response to glucose stimulus (GO:0061178)	GO:0061178	0.342954	1	2.405	2.57373	STXBP4
digestive system development (GO:0055123)	GO:0055123	0.342954	1	2.405	2.57373	FGFR2
glucose transport (GO:0015758)	GO:0015758	0.342954	1	2.405	2.57373	SLC5A10
cellular response to insulin stimulus (GO:0032869)	GO:0032869	0.344936	1	1.443	1.53592	AKT1;CPEB2;IGF1R
cellular response to reactive oxygen species (GO:0034614)	GO:0034614	0.34855	1	1.628	1.71587	AKT1;CAMKK2
negative regulation of apoptotic signaling pathway (GO:2001234)	GO:2001234	0.34855	1	1.628	1.71587	PIH1D1;AKT1
axon guidance (GO:0007411)	GO:0007411	0.349608	1	1.3395	1.40773	CYFIP2;DAB1;NCAM1;FAM129B
positive regulation of signal transduction (GO:0009967)	GO:0009967	0.35001	1	1.28422	1.34817	CCBE1;NLGN2;PIH1D1;TSPAN5;FGFR2
positive regulation of nucleic acid-templated transcription (GO:1903508)	GO:1903508	0.351701	1	1.15938	1.21152	CASZ1;MAP2K1;DAB2;KAT6B;AKT1;NFATC1;PAX6;TCF4;NFKB1;CAMKK2;FAM129B
positive regulation of cell cycle G1/S phase transition (GO:1902808)	GO:1902808	0.355386	1	2.30044	2.37992	STXBP4
positive regulation of ERBB signaling pathway (GO:1901186)	GO:1901186	0.355386	1	2.30044	2.37992	AKT1
melanosome organization (GO:0032438)	GO:0032438	0.355386	1	2.30044	2.37992	KIF13A
regulation of telomere capping (GO:1904353)	GO:1904353	0.355386	1	2.30044	2.37992	MAP3K4
cell-cell adhesion mediated by cadherin (GO:0044331)	GO:0044331	0.355386	1	2.30044	2.37992	CDH12
TOR signaling (GO:0031929)	GO:0031929	0.355386	1	2.30044	2.37992	AKT1
lamellipodium assembly (GO:0030032)	GO:0030032	0.355386	1	2.30044	2.37992	ARHGEF4
membrane assembly (GO:0071709)	GO:0071709	0.355386	1	2.30044	2.37992	NLGN2
peroxisome organization (GO:0007031)	GO:0007031	0.355386	1	2.30044	2.37992	PEX11B
positive regulation of ATP metabolic process (GO:1903580)	GO:1903580	0.355386	1	2.30044	2.37992	PFKFB4
phospholipid dephosphorylation (GO:0046839)	GO:0046839	0.355386	1	2.30044	2.37992	SACM1L
cellular nitrogen compound biosynthetic process (GO:0044271)	GO:0044271	0.355386	1	2.30044	2.37992	AKT1
negative regulation of signal transduction in absence of ligand (GO:1901099)	GO:1901099	0.355386	1	2.30044	2.37992	AKT1
regulation of interleukin-8 secretion (GO:2000482)	GO:2000482	0.355386	1	2.30044	2.37992	LGALS9
negative regulation of extrinsic apoptotic signaling pathway in absence of ligand (GO:2001240)	GO:2001240	0.355386	1	2.30044	2.37992	AKT1
cellular response to interleukin-6 (GO:0071354)	GO:0071354	0.355386	1	2.30044	2.37992	NFKB1
regulation of dendritic spine morphogenesis (GO:0061001)	GO:0061001	0.355386	1	2.30044	2.37992	CAMK2B
autophagosome maturation (GO:0097352)	GO:0097352	0.355386	1	2.30044	2.37992	LAMP2
negative regulation of axonogenesis (GO:0050771)	GO:0050771	0.355386	1	2.30044	2.37992	CDKL3
negative regulation of transcription factor import into nucleus (GO:0042992)	GO:0042992	0.355386	1	2.30044	2.37992	GSK3B
positive regulation of monooxygenase activity (GO:0032770)	GO:0032770	0.355386	1	2.30044	2.37992	AKT1
regulation of cell size (GO:0008361)	GO:0008361	0.355386	1	2.30044	2.37992	SLC9A3R1
regulation of microtubule cytoskeleton organization (GO:0070507)	GO:0070507	0.355386	1	2.30044	2.37992	GSK3B
viral budding (GO:0046755)	GO:0046755	0.355386	1	2.30044	2.37992	CHMP4B
regulation of androgen receptor signaling pathway (GO:0060765)	GO:0060765	0.355386	1	2.30044	2.37992	DAB2
regulation of chondrocyte differentiation (GO:0032330)	GO:0032330	0.355386	1	2.30044	2.37992	ADAMTS7
negative regulation of axon extension (GO:0030517)	GO:0030517	0.355386	1	2.30044	2.37992	CDKL3
positive regulation of programmed cell death (GO:0043068)	GO:0043068	0.358583	1	1.23525	1.26687	AKAP13;TRIO;OBSCN;ITSN1;MAP3K20;ARHGEF4
positive regulation of apoptotic process (GO:0043065)	GO:0043065	0.361392	1	1.20642	1.22788	AKAP13;TRIO;OBSCN;ITSN1;MAP3K20;ARHGEF4;GRAMD4
positive regulation of synaptic transmission (GO:0050806)	GO:0050806	0.362243	1	1.5794	1.60379	NLGN2;CLSTN3
insulin receptor signaling pathway (GO:0008286)	GO:0008286	0.362243	1	1.5794	1.60379	AKT1;IGF1R
positive regulation of autophagy (GO:0010508)	GO:0010508	0.362243	1	1.5794	1.60379	TRIM8;CAMKK2
regulation of protein localization to plasma membrane (GO:1903076)	GO:1903076	0.362243	1	1.5794	1.60379	DAB2;AKT1
negative regulation of programmed cell death (GO:0043069)	GO:0043069	0.36637	1	1.16713	1.17193	RNF144B;GSK3B;DAB2;APIP;AKT1;NFKB1;FGFR2;FAM129B;IGF1R
dendritic spine organization (GO:0097061)	GO:0097061	0.367583	1	2.20459	2.20636	IGF1R
membrane protein intracellular domain proteolysis (GO:0031293)	GO:0031293	0.367583	1	2.20459	2.20636	NFKB1
positive regulation of immune effector process (GO:0002699)	GO:0002699	0.367583	1	2.20459	2.20636	LGALS9
negative regulation of protein localization to membrane (GO:1905476)	GO:1905476	0.367583	1	2.20459	2.20636	DAB2
regulation of chromosome organization (GO:0033044)	GO:0033044	0.367583	1	2.20459	2.20636	TERF2IP
ear morphogenesis (GO:0042471)	GO:0042471	0.367583	1	2.20459	2.20636	FGFR2
receptor clustering (GO:0043113)	GO:0043113	0.367583	1	2.20459	2.20636	MAGI2
negative regulation of developmental growth (GO:0048640)	GO:0048640	0.367583	1	2.20459	2.20636	CDKL3
proteasomal ubiquitin-independent protein catabolic process (GO:0010499)	GO:0010499	0.367583	1	2.20459	2.20636	ENC1
macromolecule modification (GO:0043412)	GO:0043412	0.367583	1	2.20459	2.20636	LRPPRC
eosinophil chemotaxis (GO:0048245)	GO:0048245	0.367583	1	2.20459	2.20636	CCL1
axoneme assembly (GO:0035082)	GO:0035082	0.367583	1	2.20459	2.20636	CFAP46
regulation of transmembrane transport (GO:0034762)	GO:0034762	0.367583	1	2.20459	2.20636	KCNJ10
regulation of chemotaxis (GO:0050920)	GO:0050920	0.367583	1	2.20459	2.20636	RARRES2
negative regulation of oxidative stress-induced cell death (GO:1903202)	GO:1903202	0.367583	1	2.20459	2.20636	AKT1
cellular senescence (GO:0090398)	GO:0090398	0.367583	1	2.20459	2.20636	MAP2K1
regulation of AMPA receptor activity (GO:2000311)	GO:2000311	0.367583	1	2.20459	2.20636	NLGN2
eosinophil migration (GO:0072677)	GO:0072677	0.367583	1	2.20459	2.20636	CCL1
limb development (GO:0060173)	GO:0060173	0.367583	1	2.20459	2.20636	MAP3K20
positive regulation of vascular endothelial growth factor production (GO:0010575)	GO:0010575	0.367583	1	2.20459	2.20636	CCBE1
regulation of cardiac muscle cell action potential (GO:0098901)	GO:0098901	0.367583	1	2.20459	2.20636	CTNNA3
negative regulation of T cell proliferation (GO:0042130)	GO:0042130	0.367583	1	2.20459	2.20636	LGALS9
cGMP biosynthetic process (GO:0006182)	GO:0006182	0.367583	1	2.20459	2.20636	ADCY3
regulation of cell cycle G1/S phase transition (GO:1902806)	GO:1902806	0.367583	1	2.20459	2.20636	STXBP4
cAMP metabolic process (GO:0046058)	GO:0046058	0.367583	1	2.20459	2.20636	ADCY3
negative regulation of cysteine-type endopeptidase activity involved in apoptotic process (GO:0043154)	GO:0043154	0.369049	1	1.55618	1.55124	PIH1D1;AKT1
response to interferon-gamma (GO:0034341)	GO:0034341	0.369049	1	1.55618	1.55124	CCL1;LGALS9
regulation of endocytosis (GO:0030100)	GO:0030100	0.375827	1	1.53362	1.50085	DAB2;PACSIN1
positive regulation of plasma membrane bounded cell projection assembly (GO:0120034)	GO:0120034	0.375827	1	1.53362	1.50085	TENM1;TENM2
chromatin remodeling (GO:0006338)	GO:0006338	0.37587	1	1.36836	1.33896	KDM6B;PIH1D1;SSRP1
heterotypic cell-cell adhesion (GO:0034113)	GO:0034113	0.37955	1	2.1164	2.0503	CTNNA3
regulation of centrosome duplication (GO:0010824)	GO:0010824	0.37955	1	2.1164	2.0503	CHMP4B
regulation of spindle assembly (GO:0090169)	GO:0090169	0.37955	1	2.1164	2.0503	CHMP4B
regulation of telomere maintenance (GO:0032204)	GO:0032204	0.37955	1	2.1164	2.0503	TERF2IP
protein import into nucleus, translocation (GO:0000060)	GO:0000060	0.37955	1	2.1164	2.0503	AKT1
lamellipodium organization (GO:0097581)	GO:0097581	0.37955	1	2.1164	2.0503	ARHGEF4
negative regulation of gene expression, epigenetic (GO:0045814)	GO:0045814	0.37955	1	2.1164	2.0503	PPM1D
cyclic nucleotide metabolic process (GO:0009187)	GO:0009187	0.37955	1	2.1164	2.0503	ADCY3
potassium ion homeostasis (GO:0055075)	GO:0055075	0.37955	1	2.1164	2.0503	SLC12A8
neutral amino acid transport (GO:0015804)	GO:0015804	0.37955	1	2.1164	2.0503	SLC1A5
positive regulation of interleukin-12 production (GO:0032735)	GO:0032735	0.37955	1	2.1164	2.0503	LGALS9
chondroitin sulfate proteoglycan biosynthetic process (GO:0050650)	GO:0050650	0.37955	1	2.1164	2.0503	CHST11
regulation of DNA damage response, signal transduction by p53 class mediator (GO:0043516)	GO:0043516	0.37955	1	2.1164	2.0503	SPRED2
positive regulation of leukocyte mediated cytotoxicity (GO:0001912)	GO:0001912	0.37955	1	2.1164	2.0503	CADM1
positive regulation of glucose transport (GO:0010828)	GO:0010828	0.37955	1	2.1164	2.0503	AKT1
regulation of glucose metabolic process (GO:0010906)	GO:0010906	0.37955	1	2.1164	2.0503	AKT1
positive regulation of interleukin-1 beta secretion (GO:0050718)	GO:0050718	0.37955	1	2.1164	2.0503	LGALS9
negative regulation of cellular protein localization (GO:1903828)	GO:1903828	0.37955	1	2.1164	2.0503	GSK3B
modulation of excitatory postsynaptic potential (GO:0098815)	GO:0098815	0.37955	1	2.1164	2.0503	NLGN2
cellular response to epidermal growth factor stimulus (GO:0071364)	GO:0071364	0.37955	1	2.1164	2.0503	STAT5B
regulation of potassium ion transmembrane transporter activity (GO:1901016)	GO:1901016	0.37955	1	2.1164	2.0503	KCNG1
long-chain fatty acid transport (GO:0015909)	GO:0015909	0.37955	1	2.1164	2.0503	PRKAG2
long-chain fatty-acyl-CoA metabolic process (GO:0035336)	GO:0035336	0.37955	1	2.1164	2.0503	ACOT7
respiratory tube development (GO:0030323)	GO:0030323	0.37955	1	2.1164	2.0503	FGFR2
positive regulation of Rho protein signal transduction (GO:0035025)	GO:0035025	0.37955	1	2.1164	2.0503	AKAP13
protein depolymerization (GO:0051261)	GO:0051261	0.37955	1	2.1164	2.0503	MICAL3
negative regulation of locomotion (GO:0040013)	GO:0040013	0.37955	1	2.1164	2.0503	TRIM8
positive regulation of embryonic development (GO:0040019)	GO:0040019	0.37955	1	2.1164	2.0503	FAM129B
positive regulation of nitric oxide biosynthetic process (GO:0045429)	GO:0045429	0.37955	1	2.1164	2.0503	AKT1
positive regulation of peptidyl-threonine phosphorylation (GO:0010800)	GO:0010800	0.37955	1	2.1164	2.0503	PRKAG2
positive regulation of nitric oxide metabolic process (GO:1904407)	GO:1904407	0.37955	1	2.1164	2.0503	AKT1
regulation of Notch signaling pathway (GO:0008593)	GO:0008593	0.382575	1	1.51172	1.4525	TSPAN5;FAM129B
protein ubiquitination involved in ubiquitin-dependent protein catabolic process (GO:0042787)	GO:0042787	0.382575	1	1.51172	1.4525	RNF144B;ENC1
snRNA transcription (GO:0009301)	GO:0009301	0.382575	1	1.51172	1.4525	SNAPC3;INTS10
snRNA transcription from RNA polymerase II promoter (GO:0042795)	GO:0042795	0.382575	1	1.51172	1.4525	SNAPC3;INTS10
calcium-mediated signaling (GO:0019722)	GO:0019722	0.382575	1	1.51172	1.4525	EDNRB;CAMKK2
regulation of cell communication (GO:0010646)	GO:0010646	0.389291	1	1.49042	1.40611	NLGN2;GRIK4
regulation of cation channel activity (GO:2001257)	GO:2001257	0.389291	1	1.49042	1.40611	KCNG1;NLGN2
response to insulin (GO:0032868)	GO:0032868	0.389291	1	1.49042	1.40611	AKT1;CPEB2
regulation of phosphorylation (GO:0042325)	GO:0042325	0.391234	1	1.33387	1.25177	PRKAG2;RICTOR;CORO1C
brain development (GO:0007420)	GO:0007420	0.391234	1	1.33387	1.25177	RARB;DSCAML1;GRHL2
response to growth factor (GO:0070848)	GO:0070848	0.391291	1	2.035	1.90945	STAT5B
response to gamma radiation (GO:0010332)	GO:0010332	0.391291	1	2.035	1.90945	MAP3K20
regulation of transcription regulatory region DNA binding (GO:2000677)	GO:2000677	0.391291	1	2.035	1.90945	FAM129B
monovalent inorganic cation homeostasis (GO:0055067)	GO:0055067	0.391291	1	2.035	1.90945	SLC12A8
snRNA processing (GO:0016180)	GO:0016180	0.391291	1	2.035	1.90945	INTS10
positive regulation of interferon-beta production (GO:0032728)	GO:0032728	0.391291	1	2.035	1.90945	POLR3C
nucleotide biosynthetic process (GO:0009165)	GO:0009165	0.391291	1	2.035	1.90945	ADCY3
regulation of p38MAPK cascade (GO:1900744)	GO:1900744	0.391291	1	2.035	1.90945	MAP3K4
regulation of NF-kappaB import into nucleus (GO:0042345)	GO:0042345	0.391291	1	2.035	1.90945	LGALS9
negative chemotaxis (GO:0050919)	GO:0050919	0.391291	1	2.035	1.90945	SEMA5B
regulation of supramolecular fiber organization (GO:1902903)	GO:1902903	0.391291	1	2.035	1.90945	AKAP13
internal peptidyl-lysine acetylation (GO:0018393)	GO:0018393	0.391291	1	2.035	1.90945	KAT6B
regulation of cardiac muscle cell contraction (GO:0086004)	GO:0086004	0.391291	1	2.035	1.90945	CTNNA3
regulation of microtubule-based process (GO:0032886)	GO:0032886	0.391291	1	2.035	1.90945	GSK3B
regulation of viral entry into host cell (GO:0046596)	GO:0046596	0.391291	1	2.035	1.90945	LGALS9
strand displacement (GO:0000732)	GO:0000732	0.391291	1	2.035	1.90945	RAD51B
endocrine system development (GO:0035270)	GO:0035270	0.391291	1	2.035	1.90945	DKK3
RNA biosynthetic process (GO:0032774)	GO:0032774	0.391291	1	2.035	1.90945	TCF4
glycoprotein biosynthetic process (GO:0009101)	GO:0009101	0.395975	1	1.46972	1.36156	FOXL1;FUT2
regulation of phosphatase activity (GO:0010921)	GO:0010921	0.395975	1	1.46972	1.36156	TMEM132D;FARP1
positive regulation of cytokine production (GO:0001819)	GO:0001819	0.402438	1	1.2025	1.09454	CCBE1;CADM1;POLR3C;LGALS9;NFKB1
positive regulation of cytokine secretion (GO:0050715)	GO:0050715	0.402625	1	1.44959	1.31877	CADM1;LGALS9
ATP synthesis coupled proton transport (GO:0015986)	GO:0015986	0.402811	1	1.95963	1.78187	ATP5O
telomere maintenance via telomere lengthening (GO:0010833)	GO:0010833	0.402811	1	1.95963	1.78187	TERF2IP
cristae formation (GO:0042407)	GO:0042407	0.402811	1	1.95963	1.78187	ATP5O
endocytic recycling (GO:0032456)	GO:0032456	0.402811	1	1.95963	1.78187	RAB11FIP4
regulation of double-strand break repair via homologous recombination (GO:0010569)	GO:0010569	0.402811	1	1.95963	1.78187	TERF2IP
regulation of extrinsic apoptotic signaling pathway in absence of ligand (GO:2001239)	GO:2001239	0.402811	1	1.95963	1.78187	AKT1
transcription from RNA polymerase III promoter (GO:0006383)	GO:0006383	0.402811	1	1.95963	1.78187	SNAPC3
regulation of protein targeting to membrane (GO:0090313)	GO:0090313	0.402811	1	1.95963	1.78187	MTCL1
regulation of vascular endothelial growth factor production (GO:0010574)	GO:0010574	0.402811	1	1.95963	1.78187	CCBE1
cargo loading into vesicle (GO:0035459)	GO:0035459	0.402811	1	1.95963	1.78187	KIF13A
negative regulation of organelle assembly (GO:1902116)	GO:1902116	0.402811	1	1.95963	1.78187	CHMP4B
protein localization to chromosome (GO:0034502)	GO:0034502	0.402811	1	1.95963	1.78187	TERF2IP
regulation of autophagy of mitochondrion (GO:1903146)	GO:1903146	0.402811	1	1.95963	1.78187	CAMKK2
cellular response to glucose stimulus (GO:0071333)	GO:0071333	0.402811	1	1.95963	1.78187	IGF1R
positive regulation of cell migration (GO:0030335)	GO:0030335	0.406174	1	1.19706	1.07852	DAB2;WNT5B;HMCN2;SYNE2;IGF1R
mitotic nuclear division (GO:0140014)	GO:0140014	0.40924	1	1.43	1.27764	CHMP4B;MAP9
neuron projection extension (GO:1990138)	GO:1990138	0.414113	1	1.88964	1.66594	CDKL3
regulation of TORC1 signaling (GO:1903432)	GO:1903432	0.414113	1	1.88964	1.66594	PIH1D1
negative regulation of intracellular steroid hormone receptor signaling pathway (GO:0033144)	GO:0033144	0.414113	1	1.88964	1.66594	DAB2
cellular response to ketone (GO:1901655)	GO:1901655	0.414113	1	1.88964	1.66594	ADCY3
hydrogen ion transmembrane transport (GO:1902600)	GO:1902600	0.414113	1	1.88964	1.66594	ATP5O
negative regulation of homeostatic process (GO:0032845)	GO:0032845	0.414113	1	1.88964	1.66594	TERF2IP
regulation of receptor internalization (GO:0002090)	GO:0002090	0.414113	1	1.88964	1.66594	MAGI2
chondrocyte differentiation (GO:0002062)	GO:0002062	0.414113	1	1.88964	1.66594	WNT5B
positive regulation of extrinsic apoptotic signaling pathway (GO:2001238)	GO:2001238	0.414113	1	1.88964	1.66594	WWOX
organelle fission (GO:0048285)	GO:0048285	0.414113	1	1.88964	1.66594	PEX11B
regulation of transmembrane receptor protein serine/threonine kinase signaling pathway (GO:0090092)	GO:0090092	0.414113	1	1.88964	1.66594	DKK3
regulation of NIK/NF-kappaB signaling (GO:1901222)	GO:1901222	0.414113	1	1.88964	1.66594	TERF2IP
positive regulation of cell communication (GO:0010647)	GO:0010647	0.414113	1	1.88964	1.66594	CLSTN3
neural crest cell migration (GO:0001755)	GO:0001755	0.414113	1	1.88964	1.66594	CORO1C
cGMP metabolic process (GO:0046068)	GO:0046068	0.414113	1	1.88964	1.66594	ADCY3
regulation of fatty acid biosynthetic process (GO:0042304)	GO:0042304	0.414113	1	1.88964	1.66594	PRKAG2
positive regulation of lipid biosynthetic process (GO:0046889)	GO:0046889	0.414113	1	1.88964	1.66594	AKT1
calcium ion import (GO:0070509)	GO:0070509	0.414113	1	1.88964	1.66594	MCUB
regulation of adenylate cyclase activity (GO:0045761)	GO:0045761	0.414113	1	1.88964	1.66594	EDNRB
retinoid metabolic process (GO:0001523)	GO:0001523	0.415819	1	1.41093	1.2381	ALDH1A3;RARRES2
negative regulation of phosphorylation (GO:0042326)	GO:0042326	0.415819	1	1.41093	1.2381	TERF2IP;CORO1C
cAMP-mediated signaling (GO:0019933)	GO:0019933	0.415819	1	1.41093	1.2381	GNAL;ADCY3
organic anion transport (GO:0015711)	GO:0015711	0.416618	1	1.28008	1.12082	SLC22A23;SLC9A3R1;SLC25A24
negative regulation of macromolecule metabolic process (GO:0010605)	GO:0010605	0.416618	1	1.28008	1.12082	MAP2K1;LGALS9;NFKB1
negative regulation of multicellular organismal process (GO:0051241)	GO:0051241	0.421655	1	1.26984	1.09659	GSK3B;GRHL2;CORO1C
positive regulation of macromolecule metabolic process (GO:0010604)	GO:0010604	0.422549	1	1.15022	0.990856	GSK3B;MAP2K1;MAGI2;AKT1;PAX6;LGALS9
cellular response to cadmium ion (GO:0071276)	GO:0071276	0.425202	1	1.82448	1.56028	AKT1
regulation of macrophage derived foam cell differentiation (GO:0010743)	GO:0010743	0.425202	1	1.82448	1.56028	NFKB1
TRIF-dependent toll-like receptor signaling pathway (GO:0035666)	GO:0035666	0.425202	1	1.82448	1.56028	TRAF3
lung development (GO:0030324)	GO:0030324	0.425202	1	1.82448	1.56028	FGFR2
superoxide metabolic process (GO:0006801)	GO:0006801	0.425202	1	1.82448	1.56028	SH3PXD2A
positive regulation of myeloid cell differentiation (GO:0045639)	GO:0045639	0.425202	1	1.82448	1.56028	STAT5B
negative regulation of Notch signaling pathway (GO:0045746)	GO:0045746	0.425202	1	1.82448	1.56028	FAM129B
regulation of embryonic development (GO:0045995)	GO:0045995	0.425202	1	1.82448	1.56028	FAM129B
positive regulation of interleukin-1 secretion (GO:0050716)	GO:0050716	0.425202	1	1.82448	1.56028	LGALS9
coenzyme biosynthetic process (GO:0009108)	GO:0009108	0.425202	1	1.82448	1.56028	ACOT7
negative regulation of epithelial cell apoptotic process (GO:1904036)	GO:1904036	0.425202	1	1.82448	1.56028	SERPINB13
regulation of activated T cell proliferation (GO:0046006)	GO:0046006	0.425202	1	1.82448	1.56028	LGALS9
positive regulation of epidermal growth factor receptor signaling pathway (GO:0045742)	GO:0045742	0.425202	1	1.82448	1.56028	AKT1
MyD88-dependent toll-like receptor signaling pathway (GO:0002755)	GO:0002755	0.425202	1	1.82448	1.56028	IRAK4
respiratory system development (GO:0060541)	GO:0060541	0.425202	1	1.82448	1.56028	FGFR2
regulation of cellular biosynthetic process (GO:0031326)	GO:0031326	0.425202	1	1.82448	1.56028	PRKAG2
regulation of cell proliferation (GO:0042127)	GO:0042127	0.427981	1	1.0725	0.910206	TENM1;MAP2K1;MAGI2;GLP2R;PPM1D;FAM129B;IGF1R;SLC9A3R1;AKT1;CSK;GRAP;SGK1;CRLF1;FGFR2;ZBTB7C
ncRNA processing (GO:0034470)	GO:0034470	0.428519	1	1.16542	0.987599	PIH1D1;INTS10;DHX37;CSNK1E;NOL11
negative regulation of transmembrane receptor protein serine/threonine kinase signaling pathway (GO:0090101)	GO:0090101	0.428865	1	1.37429	1.16349	MAGI2;RBPMS2
ERAD pathway (GO:0036503)	GO:0036503	0.428865	1	1.37429	1.16349	JKAMP;RNF121
positive regulation of cytoskeleton organization (GO:0051495)	GO:0051495	0.428865	1	1.37429	1.16349	TENM1;SYNPO
cellular response to lipid (GO:0071396)	GO:0071396	0.434901	1	1.18899	0.989997	WNT5B;RARB;ADCY3;NFKB1
negative regulation of apoptotic process (GO:0043066)	GO:0043066	0.434958	1	1.09093	0.908204	RNF144B;GSK3B;DAB2;APIP;AKT1;CRLF1;NFKB1;FGFR2;FAM129B;IGF1R
adenylate cyclase-activating G-protein coupled receptor signaling pathway (GO:0007189)	GO:0007189	0.435331	1	1.35667	1.12827	GNAL;ADCY3
negative regulation of cell communication (GO:0010648)	GO:0010648	0.435331	1	1.35667	1.12827	FGFR2;IGF1R
regulation of cellular response to heat (GO:1900034)	GO:1900034	0.435331	1	1.35667	1.12827	CAMK2B;GSK3B
fibroblast growth factor receptor signaling pathway (GO:0008543)	GO:0008543	0.435331	1	1.35667	1.12827	SPRED2;FGFR2
regulation of cell migration involved in sprouting angiogenesis (GO:0090049)	GO:0090049	0.436081	1	1.76367	1.46372	CARD10
positive regulation of cyclin-dependent protein serine/threonine kinase activity (GO:0045737)	GO:0045737	0.436081	1	1.76367	1.46372	AKT1
bile acid and bile salt transport (GO:0015721)	GO:0015721	0.436081	1	1.76367	1.46372	SLC9A3R1
negative regulation of transferase activity (GO:0051348)	GO:0051348	0.436081	1	1.76367	1.46372	GSK3B
cyclic purine nucleotide metabolic process (GO:0052652)	GO:0052652	0.436081	1	1.76367	1.46372	ADCY3
negative regulation of DNA biosynthetic process (GO:2000279)	GO:2000279	0.436081	1	1.76367	1.46372	FAM129B
multivesicular body assembly (GO:0036258)	GO:0036258	0.436081	1	1.76367	1.46372	CHMP4B
MyD88-independent toll-like receptor signaling pathway (GO:0002756)	GO:0002756	0.436081	1	1.76367	1.46372	TRAF3
response to estradiol (GO:0032355)	GO:0032355	0.436081	1	1.76367	1.46372	STAT5B
nuclear envelope organization (GO:0006998)	GO:0006998	0.436081	1	1.76367	1.46372	CHMP4B
chondroitin sulfate metabolic process (GO:0030204)	GO:0030204	0.436081	1	1.76367	1.46372	CHST11
positive regulation of reactive oxygen species biosynthetic process (GO:1903428)	GO:1903428	0.436081	1	1.76367	1.46372	AKT1
cation transport (GO:0006812)	GO:0006812	0.441757	1	1.3395	1.09436	ATP10D;SLC1A5
regulation of transforming growth factor beta receptor signaling pathway (GO:0017015)	GO:0017015	0.441757	1	1.3395	1.09436	DAB2;DKK3
generation of neurons (GO:0048699)	GO:0048699	0.446608	1	1.221	0.984216	MAP2K1;WNT5B;LMX1B
regulation of dendritic spine development (GO:0060998)	GO:0060998	0.446755	1	1.70678	1.37523	CAMK2B
negative regulation of blood vessel endothelial cell migration (GO:0043537)	GO:0043537	0.446755	1	1.70678	1.37523	CARD10
negative regulation of tumor necrosis factor superfamily cytokine production (GO:1903556)	GO:1903556	0.446755	1	1.70678	1.37523	LGALS9
alpha-amino acid metabolic process (GO:1901605)	GO:1901605	0.446755	1	1.70678	1.37523	STAT5B
positive regulation of protein dephosphorylation (GO:0035307)	GO:0035307	0.446755	1	1.70678	1.37523	MAGI2
renal water homeostasis (GO:0003091)	GO:0003091	0.446755	1	1.70678	1.37523	ADCY3
regulation of protein export from nucleus (GO:0046825)	GO:0046825	0.446755	1	1.70678	1.37523	GSK3B
multivesicular body organization (GO:0036257)	GO:0036257	0.446755	1	1.70678	1.37523	CHMP4B
positive regulation of interleukin-1 beta production (GO:0032731)	GO:0032731	0.446755	1	1.70678	1.37523	LGALS9
positive regulation of insulin secretion (GO:0032024)	GO:0032024	0.446755	1	1.70678	1.37523	NLGN2
response to cadmium ion (GO:0046686)	GO:0046686	0.446755	1	1.70678	1.37523	AKT1
nucleobase-containing small molecule interconversion (GO:0015949)	GO:0015949	0.446755	1	1.70678	1.37523	GUK1
regulation of cytokine secretion (GO:0050707)	GO:0050707	0.446755	1	1.70678	1.37523	CADM1
sarcomere organization (GO:0045214)	GO:0045214	0.446755	1	1.70678	1.37523	OBSCN
liver development (GO:0001889)	GO:0001889	0.446755	1	1.70678	1.37523	RARB
proton transport (GO:0015992)	GO:0015992	0.446755	1	1.70678	1.37523	ATP5O
vesicle-mediated transport to the plasma membrane (GO:0098876)	GO:0098876	0.446755	1	1.70678	1.37523	STXBP6
ERBB signaling pathway (GO:0038127)	GO:0038127	0.448142	1	1.32275	1.0617	AKT1;CSK
positive regulation of stress-activated MAPK cascade (GO:0032874)	GO:0032874	0.448142	1	1.32275	1.0617	MID1;MAP3K4
negative regulation of MAPK cascade (GO:0043409)	GO:0043409	0.448142	1	1.32275	1.0617	SLC9A3R1;IGF1R
regulation of signal transduction (GO:0009966)	GO:0009966	0.450696	1	1.13541	0.904877	CSK;FOXL1;RGS6;FGFR2;IGF1R
epidermis development (GO:0008544)	GO:0008544	0.454486	1	1.30642	1.03023	GRHL2;FGFR2
sensory perception of light stimulus (GO:0050953)	GO:0050953	0.454486	1	1.30642	1.03023	PAX6;USH2A
positive regulation of binding (GO:0051099)	GO:0051099	0.454486	1	1.30642	1.03023	GSK3B;RALB
dendrite morphogenesis (GO:0048813)	GO:0048813	0.457228	1	1.65344	1.29394	FARP1
regulation of glutamate receptor signaling pathway (GO:1900449)	GO:1900449	0.457228	1	1.65344	1.29394	NLGN2
cellular response to glucagon stimulus (GO:0071377)	GO:0071377	0.457228	1	1.65344	1.29394	ADCY3
negative regulation of BMP signaling pathway (GO:0030514)	GO:0030514	0.457228	1	1.65344	1.29394	RBPMS2
cyclic-nucleotide-mediated signaling (GO:0019935)	GO:0019935	0.457228	1	1.65344	1.29394	ADCY3
substrate adhesion-dependent cell spreading (GO:0034446)	GO:0034446	0.457228	1	1.65344	1.29394	PEAK1
negative regulation of fat cell differentiation (GO:0045599)	GO:0045599	0.457228	1	1.65344	1.29394	TRIO
positive regulation of telomere maintenance via telomerase (GO:0032212)	GO:0032212	0.457228	1	1.65344	1.29394	MAP3K4
positive regulation of transcription factor import into nucleus (GO:0042993)	GO:0042993	0.457228	1	1.65344	1.29394	LGALS9
regulation of erythrocyte differentiation (GO:0045646)	GO:0045646	0.457228	1	1.65344	1.29394	STAT5B
positive regulation of telomere maintenance (GO:0032206)	GO:0032206	0.457228	1	1.65344	1.29394	MAP3K4
regulation of nitric oxide biosynthetic process (GO:0045428)	GO:0045428	0.457228	1	1.65344	1.29394	AKT1
regulation of anatomical structure morphogenesis (GO:0022603)	GO:0022603	0.460789	1	1.29049	0.999891	AKAP13;FGFR2
mitotic sister chromatid segregation (GO:0000070)	GO:0000070	0.460789	1	1.29049	0.999891	POGZ;CHMP4B
positive regulation of protein secretion (GO:0050714)	GO:0050714	0.460789	1	1.29049	0.999891	NLGN2;CADM1
protein targeting (GO:0006605)	GO:0006605	0.461374	1	1.19346	0.923196	PARD3;LAMP2;RAB3IP
negative regulation of signaling (GO:0023057)	GO:0023057	0.467048	1	1.27494	0.970641	FGFR2;IGF1R
negative regulation of neurogenesis (GO:0050768)	GO:0050768	0.467503	1	1.60333	1.2191	PAX6
negative regulation of mitochondrion organization (GO:0010823)	GO:0010823	0.467503	1	1.60333	1.2191	AKT1
regulation of cell-substrate adhesion (GO:0010810)	GO:0010810	0.467503	1	1.60333	1.2191	CORO1C
response to exogenous dsRNA (GO:0043330)	GO:0043330	0.467503	1	1.60333	1.2191	RALB
positive regulation of cell-matrix adhesion (GO:0001954)	GO:0001954	0.467503	1	1.60333	1.2191	GSK3B
platelet aggregation (GO:0070527)	GO:0070527	0.467503	1	1.60333	1.2191	MYH9
positive regulation of intrinsic apoptotic signaling pathway (GO:2001244)	GO:2001244	0.467503	1	1.60333	1.2191	SLC9A3R1
regulation of DNA recombination (GO:0000018)	GO:0000018	0.467503	1	1.60333	1.2191	TERF2IP
positive regulation of nucleocytoplasmic transport (GO:0046824)	GO:0046824	0.467503	1	1.60333	1.2191	GSK3B
positive regulation of Notch signaling pathway (GO:0045747)	GO:0045747	0.467503	1	1.60333	1.2191	TSPAN5
cellular glucose homeostasis (GO:0001678)	GO:0001678	0.467503	1	1.60333	1.2191	IGF1R
regulation of intracellular protein transport (GO:0033157)	GO:0033157	0.467503	1	1.60333	1.2191	TENM1
regulation of neurotransmitter receptor activity (GO:0099601)	GO:0099601	0.467503	1	1.60333	1.2191	NLGN2
positive regulation of organelle organization (GO:0010638)	GO:0010638	0.467503	1	1.60333	1.2191	GSK3B
phagocytosis (GO:0006909)	GO:0006909	0.471124	1	1.17578	0.884932	BIN2;MYH9;CORO1C
positive regulation of supramolecular fiber organization (GO:1902905)	GO:1902905	0.473265	1	1.25976	0.942429	TENM1;SYNPO
protein modification process (GO:0036211)	GO:0036211	0.473265	1	1.25976	0.942429	CDKL3;AKT1
regulation of mitotic nuclear division (GO:0007088)	GO:0007088	0.473265	1	1.25976	0.942429	CHMP4B;MAP9
regulation of double-strand break repair (GO:2000779)	GO:2000779	0.477583	1	1.55618	1.15004	TERF2IP
embryonic limb morphogenesis (GO:0030326)	GO:0030326	0.477583	1	1.55618	1.15004	MAP3K20
regulation of JUN kinase activity (GO:0043506)	GO:0043506	0.477583	1	1.55618	1.15004	MAP3K4
positive regulation of telomere maintenance via telomere lengthening (GO:1904358)	GO:1904358	0.477583	1	1.55618	1.15004	MAP3K4
positive regulation of DNA binding (GO:0043388)	GO:0043388	0.477583	1	1.55618	1.15004	FAM129B
ventricular cardiac muscle tissue morphogenesis (GO:0055010)	GO:0055010	0.477583	1	1.55618	1.15004	FGFR2
positive regulation of cell development (GO:0010720)	GO:0010720	0.477583	1	1.55618	1.15004	FAM129B
positive regulation of chemokine production (GO:0032722)	GO:0032722	0.477583	1	1.55618	1.15004	LGALS9
regulation of interleukin-1 beta secretion (GO:0050706)	GO:0050706	0.477583	1	1.55618	1.15004	LGALS9
response to glucagon (GO:0033762)	GO:0033762	0.477583	1	1.55618	1.15004	ADCY3
protein homooligomerization (GO:0051260)	GO:0051260	0.484655	1	1.1139	0.806815	ALDH1A3;PEX11B;APIP;CHMP4B
toll-like receptor signaling pathway (GO:0002224)	GO:0002224	0.485565	1	1.23047	0.88894	TRAF3;IRAK4
regulation of heart rate by cardiac conduction (GO:0086091)	GO:0086091	0.487474	1	1.51172	1.0862	CTNNA3
anatomical structure homeostasis (GO:0060249)	GO:0060249	0.487474	1	1.51172	1.0862	TERF2IP
positive regulation of DNA replication (GO:0045740)	GO:0045740	0.487474	1	1.51172	1.0862	IGF1R
negative regulation of protein complex assembly (GO:0031333)	GO:0031333	0.487474	1	1.51172	1.0862	GSK3B
endothelial cell migration (GO:0043542)	GO:0043542	0.487474	1	1.51172	1.0862	MYH9
negative regulation of epithelial cell migration (GO:0010633)	GO:0010633	0.487474	1	1.51172	1.0862	CORO1C
maturation of SSU-rRNA from tricistronic rRNA transcript (SSU-rRNA, 5.8S rRNA, LSU-rRNA) (GO:0000462)	GO:0000462	0.487474	1	1.51172	1.0862	MRPS9
regulation of mitochondrial membrane potential (GO:0051881)	GO:0051881	0.487474	1	1.51172	1.0862	AKT1
regulation of ion transmembrane transport (GO:0034765)	GO:0034765	0.487474	1	1.51172	1.0862	KCNJ10
positive regulation of ATPase activity (GO:0032781)	GO:0032781	0.487474	1	1.51172	1.0862	DNAJB11
negative regulation of tumor necrosis factor production (GO:0032720)	GO:0032720	0.487474	1	1.51172	1.0862	LGALS9
neural crest cell development (GO:0014032)	GO:0014032	0.487474	1	1.51172	1.0862	CORO1C
protein kinase B signaling (GO:0043491)	GO:0043491	0.487474	1	1.51172	1.0862	AKT1
organic substance transport (GO:0071702)	GO:0071702	0.491648	1	1.21632	0.863579	SLC22A23;ABCA6
regulation of MAP kinase activity (GO:0043405)	GO:0043405	0.491648	1	1.21632	0.863579	TENM1;IGF1R
response to lipid (GO:0033993)	GO:0033993	0.495138	1	1.13379	0.79696	STAT5B;RARB;LGALS9
regulation of cellular component organization (GO:0051128)	GO:0051128	0.495138	1	1.13379	0.79696	FAM107A;SGK1;PACSIN1
actin polymerization or depolymerization (GO:0008154)	GO:0008154	0.497178	1	1.46972	1.02705	MICAL3
regulation of smoothened signaling pathway (GO:0008589)	GO:0008589	0.497178	1	1.46972	1.02705	FGFR2
regulation of muscle cell differentiation (GO:0051147)	GO:0051147	0.497178	1	1.46972	1.02705	FGFR2
positive regulation of signaling (GO:0023056)	GO:0023056	0.497178	1	1.46972	1.02705	CLSTN3
mRNA catabolic process (GO:0006402)	GO:0006402	0.497178	1	1.46972	1.02705	DHX34
zymogen activation (GO:0031638)	GO:0031638	0.497178	1	1.46972	1.02705	CYFIP2
centromere complex assembly (GO:0034508)	GO:0034508	0.497178	1	1.46972	1.02705	POGZ
Wnt signaling pathway, calcium modulating pathway (GO:0007223)	GO:0007223	0.497178	1	1.46972	1.02705	NFATC1
cardiac muscle tissue morphogenesis (GO:0055008)	GO:0055008	0.497178	1	1.46972	1.02705	FGFR2
inner mitochondrial membrane organization (GO:0007007)	GO:0007007	0.497178	1	1.46972	1.02705	ATP5O
glutamate receptor signaling pathway (GO:0007215)	GO:0007215	0.497178	1	1.46972	1.02705	GRIK4
negative regulation of translation (GO:0017148)	GO:0017148	0.497686	1	1.2025	0.839089	ENC1;CPEB2
positive regulation of protein complex assembly (GO:0031334)	GO:0031334	0.497686	1	1.2025	0.839089	GSK3B;PIH1D1
positive regulation of macromolecule biosynthetic process (GO:0010557)	GO:0010557	0.504591	1	1.11782	0.764595	AKT1;NFKB1;IGF1R
epithelial to mesenchymal transition (GO:0001837)	GO:0001837	0.506698	1	1.43	0.972172	GSK3B
sodium-independent organic anion transport (GO:0043252)	GO:0043252	0.506698	1	1.43	0.972172	SLC22A23
myelination (GO:0042552)	GO:0042552	0.506698	1	1.43	0.972172	PARD3
positive regulation of mitochondrial outer membrane permeabilization involved in apoptotic signaling pathway (GO:1901030)	GO:1901030	0.506698	1	1.43	0.972172	GSK3B
regulation of sodium ion transmembrane transporter activity (GO:2000649)	GO:2000649	0.506698	1	1.43	0.972172	SLC9A3R1
positive regulation of axonogenesis (GO:0050772)	GO:0050772	0.506698	1	1.43	0.972172	GOLGA4
regulation of carbohydrate catabolic process (GO:0043470)	GO:0043470	0.506698	1	1.43	0.972172	PRKAG2
regulation of metal ion transport (GO:0010959)	GO:0010959	0.506698	1	1.43	0.972172	CAMK2B
regulation of cell cycle process (GO:0010564)	GO:0010564	0.509623	1	1.17578	0.792574	KIF13A;RAB11FIP4
cell-matrix adhesion (GO:0007160)	GO:0007160	0.509623	1	1.17578	0.792574	BCAM;RCC2
positive regulation of cellular protein metabolic process (GO:0032270)	GO:0032270	0.515522	1	1.16286	0.770482	CYFIP2;AKT1
cellular response to acid chemical (GO:0071229)	GO:0071229	0.515522	1	1.16286	0.770482	WNT5B;RARB
negative regulation of kinase activity (GO:0033673)	GO:0033673	0.515522	1	1.16286	0.770482	PRKAG2;AKT1
positive regulation of neuron death (GO:1901216)	GO:1901216	0.516039	1	1.39237	0.921155	GSK3B
regulation of cellular amide metabolic process (GO:0034248)	GO:0034248	0.516039	1	1.39237	0.921155	CYFIP2
DNA damage checkpoint (GO:0000077)	GO:0000077	0.516039	1	1.39237	0.921155	MAP3K20
homotypic cell-cell adhesion (GO:0034109)	GO:0034109	0.516039	1	1.39237	0.921155	MYH9
positive regulation of innate immune response (GO:0045089)	GO:0045089	0.516039	1	1.39237	0.921155	POLR3C
regulation of ossification (GO:0030278)	GO:0030278	0.516039	1	1.39237	0.921155	FGFR2
positive regulation of cellular metabolic process (GO:0031325)	GO:0031325	0.521373	1	1.15022	0.749125	MAGI2;AKT1
rRNA metabolic process (GO:0016072)	GO:0016072	0.524737	1	1.0582	0.68239	PIH1D1;DHX37;CSNK1E;NOL11
positive regulation of peptide hormone secretion (GO:0090277)	GO:0090277	0.525203	1	1.35667	0.873654	NLGN2
regulation of RNA metabolic process (GO:0051252)	GO:0051252	0.525203	1	1.35667	0.873654	SRRM4
mitotic DNA damage checkpoint (GO:0044773)	GO:0044773	0.525203	1	1.35667	0.873654	FBXO31
acyl-CoA metabolic process (GO:0006637)	GO:0006637	0.525203	1	1.35667	0.873654	ACOT7
DNA biosynthetic process (GO:0071897)	GO:0071897	0.525203	1	1.35667	0.873654	RAD51B
regulation of coenzyme metabolic process (GO:0051196)	GO:0051196	0.525203	1	1.35667	0.873654	PRKAG2
regulation of cysteine-type endopeptidase activity involved in apoptotic process (GO:0043281)	GO:0043281	0.527177	1	1.13785	0.728473	AKT1;GRAMD4
negative regulation of cell proliferation (GO:0008285)	GO:0008285	0.531762	1	1.0203	0.644382	TENM1;SLC9A3R1;MAP2K1;MAGI2;PPM1D;ZBTB7C;FAM129B
negative regulation of canonical Wnt signaling pathway (GO:0090090)	GO:0090090	0.532389	1	1.0725	0.676084	GSK3B;DAB2;DKK3
rRNA processing (GO:0006364)	GO:0006364	0.532575	1	1.04772	0.6601	PIH1D1;DHX37;CSNK1E;NOL11
cellular response to fibroblast growth factor stimulus (GO:0044344)	GO:0044344	0.532934	1	1.12575	0.708498	SPRED2;FGFR2
positive regulation of epithelial to mesenchymal transition (GO:0010718)	GO:0010718	0.534194	1	1.32275	0.82936	DAB2
ameboidal-type cell migration (GO:0001667)	GO:0001667	0.534194	1	1.32275	0.82936	CORO1C
positive regulation of Ras protein signal transduction (GO:0046579)	GO:0046579	0.534194	1	1.32275	0.82936	AKAP13
tRNA aminoacylation (GO:0043039)	GO:0043039	0.534194	1	1.32275	0.82936	TARSL2
sterol biosynthetic process (GO:0016126)	GO:0016126	0.534194	1	1.32275	0.82936	PRKAG2
response to peptide hormone (GO:0043434)	GO:0043434	0.534194	1	1.32275	0.82936	AKT1
negative regulation of ERK1 and ERK2 cascade (GO:0070373)	GO:0070373	0.534194	1	1.32275	0.82936	SLC9A3R1
regulation of release of cytochrome c from mitochondria (GO:0090199)	GO:0090199	0.534194	1	1.32275	0.82936	AKT1
regulation of viral transcription (GO:0046782)	GO:0046782	0.534194	1	1.32275	0.82936	NELFA
regulation of ATPase activity (GO:0043462)	GO:0043462	0.534194	1	1.32275	0.82936	DNAJB11
regulation of autophagy (GO:0010506)	GO:0010506	0.53647	1	1.04256	0.649251	TRIM8;AKT1;PRKAG2;PRKAG3
regulation of MAPK cascade (GO:0043408)	GO:0043408	0.53647	1	1.04256	0.649251	MAP2K1;APIP;FGFR2;IGF1R
regulation of G2/M transition of mitotic cell cycle (GO:0010389)	GO:0010389	0.536937	1	1.0653	0.662485	RAD51B;RCC2;CSNK1E
heart development (GO:0007507)	GO:0007507	0.536937	1	1.0653	0.662485	AKAP13;RARB;FOXL1
positive regulation of protein localization to membrane (GO:1905477)	GO:1905477	0.538642	1	1.1139	0.689172	MTCL1;AKT1
transcription elongation from RNA polymerase II promoter (GO:0006368)	GO:0006368	0.538642	1	1.1139	0.689172	NELFA;SSRP1
interleukin-1-mediated signaling pathway (GO:0070498)	GO:0070498	0.538642	1	1.1139	0.689172	IRAK4;NFKB1
regulation of cytoskeleton organization (GO:0051493)	GO:0051493	0.538642	1	1.1139	0.689172	GSK3B;RICTOR
negative regulation of cell differentiation (GO:0045596)	GO:0045596	0.541459	1	1.0582	0.649193	TRIO;USH2A;ADAMTS7
odontogenesis (GO:0042476)	GO:0042476	0.543015	1	1.29049	0.787995	FGFR2
peptide transport (GO:0015833)	GO:0015833	0.543015	1	1.29049	0.787995	MYH9
calcium-dependent cell-cell adhesion via plasma membrane cell adhesion molecules (GO:0016339)	GO:0016339	0.543015	1	1.29049	0.787995	CDH12
positive regulation of cell division (GO:0051781)	GO:0051781	0.543015	1	1.29049	0.787995	FGFR2
telomere organization (GO:0032200)	GO:0032200	0.543015	1	1.29049	0.787995	TERF2IP
positive regulation of viral transcription (GO:0050434)	GO:0050434	0.543015	1	1.29049	0.787995	NELFA
monocyte chemotaxis (GO:0002548)	GO:0002548	0.543015	1	1.29049	0.787995	CCL1
regulation of protein localization (GO:0032880)	GO:0032880	0.543015	1	1.29049	0.787995	CSNK1E
negative regulation of proteolysis (GO:0045861)	GO:0045861	0.543015	1	1.29049	0.787995	AKT1
positive regulation of protein metabolic process (GO:0051247)	GO:0051247	0.544302	1	1.10229	0.670471	GSK3B;AKT1
regulation of cell death (GO:0010941)	GO:0010941	0.544302	1	1.10229	0.670471	CHMP4B;SLC25A24
ciliary basal body-plasma membrane docking (GO:0097711)	GO:0097711	0.544302	1	1.10229	0.670471	RAB3IP;CSNK1E
protein localization to organelle (GO:0033365)	GO:0033365	0.549914	1	1.09093	0.652369	ACAP2;OBSCN
positive regulation of intracellular protein transport (GO:0090316)	GO:0090316	0.550427	1	1.04428	0.623497	TENM1;GSK3B;MTCL1
cellular response to calcium ion (GO:0071277)	GO:0071277	0.55167	1	1.25976	0.749313	SLC25A24
negative regulation of protein secretion (GO:0050709)	GO:0050709	0.55167	1	1.25976	0.749313	SERGEF
positive regulation of intracellular signal transduction (GO:1902533)	GO:1902533	0.554299	1	0.994135	0.586591	TRIM8;AKAP13;SLC9A3R1;TERF2IP;RICTOR;LGALS9;IRAK4;FGFR2;IGF1R
regulation of insulin secretion (GO:0050796)	GO:0050796	0.555477	1	1.0798	0.634844	NLGN2;STXBP4
positive regulation of cell growth (GO:0030307)	GO:0030307	0.555477	1	1.0798	0.634844	GOLGA4;AKT1
negative regulation of cellular process (GO:0048523)	GO:0048523	0.556713	1	0.990825	0.580331	TENM1;SLC9A3R1;MAP2K1;MAGI2;CHMP4B;MYH9;CSK;PPM1D;ZBTB7C;FAM129B
positive regulation of interferon-gamma production (GO:0032729)	GO:0032729	0.560161	1	1.23047	0.713092	LGALS9
cardiac ventricle morphogenesis (GO:0003208)	GO:0003208	0.560161	1	1.23047	0.713092	FGFR2
mitotic metaphase plate congression (GO:0007080)	GO:0007080	0.560161	1	1.23047	0.713092	CHMP4B
positive regulation of interleukin-6 production (GO:0032755)	GO:0032755	0.560161	1	1.23047	0.713092	LGALS9
regulation of ATP metabolic process (GO:1903578)	GO:1903578	0.560161	1	1.23047	0.713092	PRKAG2
positive regulation of protein localization to plasma membrane (GO:1903078)	GO:1903078	0.560161	1	1.23047	0.713092	AKT1
histone H3 acetylation (GO:0043966)	GO:0043966	0.560161	1	1.23047	0.713092	KAT6B
regulation of interferon-gamma production (GO:0032649)	GO:0032649	0.560161	1	1.23047	0.713092	LGALS9
glycosaminoglycan biosynthetic process (GO:0006024)	GO:0006024	0.560991	1	1.06889	0.617873	EXT2;CHST11
cellular response to metal ion (GO:0071248)	GO:0071248	0.566456	1	1.0582	0.601435	AKT1;SLC25A24
cellular response to transforming growth factor beta stimulus (GO:0071560)	GO:0071560	0.566456	1	1.0582	0.601435	WWOX;PARD3
regulation of lipid metabolic process (GO:0019216)	GO:0019216	0.566456	1	1.0582	0.601435	RARRES2;PRKAG2
ribosomal small subunit biogenesis (GO:0042274)	GO:0042274	0.568492	1	1.2025	0.679134	NOL11
sprouting angiogenesis (GO:0002040)	GO:0002040	0.568492	1	1.2025	0.679134	CCBE1
lymphocyte chemotaxis (GO:0048247)	GO:0048247	0.568492	1	1.2025	0.679134	CCL1
positive regulation of macroautophagy (GO:0016239)	GO:0016239	0.568492	1	1.2025	0.679134	RALB
positive regulation of interleukin-8 production (GO:0032757)	GO:0032757	0.568492	1	1.2025	0.679134	LGALS9
negative regulation of type I interferon production (GO:0032480)	GO:0032480	0.568492	1	1.2025	0.679134	TRAF3
metaphase plate congression (GO:0051310)	GO:0051310	0.568492	1	1.2025	0.679134	CHMP4B
posttranscriptional regulation of gene expression (GO:0010608)	GO:0010608	0.568492	1	1.2025	0.679134	CYFIP2
positive regulation of actin filament bundle assembly (GO:0032233)	GO:0032233	0.568492	1	1.2025	0.679134	SYNPO
positive regulation of viral process (GO:0048524)	GO:0048524	0.568492	1	1.2025	0.679134	NELFA
organelle assembly (GO:0070925)	GO:0070925	0.569097	1	0.985028	0.555264	SEPT11;BIN2;SH3PXD2A;TEKT1;POGZ;CHMP4B;SYNPO
regulation of programmed cell death (GO:0043067)	GO:0043067	0.573866	1	0.987128	0.548211	MAP2K1;AKT1;TNIK;SGK1;MAP3K4
positive regulation of blood vessel endothelial cell migration (GO:0043536)	GO:0043536	0.576666	1	1.17578	0.647258	AKT1
nucleus organization (GO:0006997)	GO:0006997	0.576666	1	1.17578	0.647258	CHMP4B
regulation of synaptic transmission, glutamatergic (GO:0051966)	GO:0051966	0.576666	1	1.17578	0.647258	NLGN2
metal ion homeostasis (GO:0055065)	GO:0055065	0.576666	1	1.17578	0.647258	SLC12A8
positive regulation of cellular biosynthetic process (GO:0031328)	GO:0031328	0.580985	1	0.998303	0.542109	AKT1;NFKB1;IGF1R
regulation of cell cycle (GO:0051726)	GO:0051726	0.581883	1	0.984373	0.533025	MAP2K1;TNIK;MAP3K4;FGFR2
cellular response to ionizing radiation (GO:0071479)	GO:0071479	0.584685	1	1.15022	0.617302	MAP3K20
interleukin-12-mediated signaling pathway (GO:0035722)	GO:0035722	0.584685	1	1.15022	0.617302	STAT4
positive regulation of protein localization to cell periphery (GO:1904377)	GO:1904377	0.584685	1	1.15022	0.617302	AKT1
negative regulation of protein modification by small protein conjugation or removal (GO:1903321)	GO:1903321	0.584685	1	1.15022	0.617302	AKT1
cartilage development (GO:0051216)	GO:0051216	0.584685	1	1.15022	0.617302	WNT5B
tRNA aminoacylation for protein translation (GO:0006418)	GO:0006418	0.584685	1	1.15022	0.617302	TARSL2
cellular response to interleukin-12 (GO:0071349)	GO:0071349	0.584685	1	1.15022	0.617302	STAT4
regulation of generation of precursor metabolites and energy (GO:0043467)	GO:0043467	0.584685	1	1.15022	0.617302	PRKAG2
mitotic spindle assembly (GO:0090307)	GO:0090307	0.584685	1	1.15022	0.617302	MAP9
aminoglycan biosynthetic process (GO:0006023)	GO:0006023	0.584685	1	1.15022	0.617302	EXT2
transcription initiation from RNA polymerase II promoter (GO:0006367)	GO:0006367	0.585242	1	0.992063	0.531478	RARB;TCF4;PPM1D
regulation of cellular response to stress (GO:0080135)	GO:0080135	0.587825	1	1.0175	0.540626	CAMK2B;GSK3B
peptide metabolic process (GO:0006518)	GO:0006518	0.587825	1	1.0175	0.540626	CPXM2;LAMP2
phagocytosis, engulfment (GO:0006911)	GO:0006911	0.587825	1	1.0175	0.540626	BIN2;MYH9
negative regulation of intracellular signal transduction (GO:1902532)	GO:1902532	0.589472	1	0.985902	0.521077	SLC9A3R1;MAGI2;AKT1
cellular response to DNA damage stimulus (GO:0006974)	GO:0006974	0.592032	1	0.964925	0.505808	RAD51B;STXBP4;MACROD1;MAP3K20;CSNK1E;FBXO31
response to glucose (GO:0009749)	GO:0009749	0.592552	1	1.12575	0.589121	IGF1R
myofibril assembly (GO:0030239)	GO:0030239	0.592552	1	1.12575	0.589121	OBSCN
regulation of intrinsic apoptotic signaling pathway (GO:2001242)	GO:2001242	0.592552	1	1.12575	0.589121	SLC9A3R1
negative regulation of cellular biosynthetic process (GO:0031327)	GO:0031327	0.592552	1	1.12575	0.589121	NFKB1
positive regulation of tumor necrosis factor production (GO:0032760)	GO:0032760	0.592552	1	1.12575	0.589121	LGALS9
regulation of organelle assembly (GO:1902115)	GO:1902115	0.592552	1	1.12575	0.589121	AKAP13
positive regulation of organelle assembly (GO:1902117)	GO:1902117	0.592552	1	1.12575	0.589121	RALB
fatty acid biosynthetic process (GO:0006633)	GO:0006633	0.592552	1	1.12575	0.589121	ACOT7
positive regulation of pathway-restricted SMAD protein phosphorylation (GO:0010862)	GO:0010862	0.592552	1	1.12575	0.589121	DAB2
cellular response to oxygen-containing compound (GO:1901701)	GO:1901701	0.59353	1	0.965512	0.503675	WNT5B;AKT1;RARB;NFKB1;CAMKK2
positive regulation of cellular catabolic process (GO:0031331)	GO:0031331	0.598213	1	0.998303	0.512937	TRIM8;PFKFB4
fatty acid metabolic process (GO:0006631)	GO:0006631	0.598213	1	0.998303	0.512937	STAT5B;ACOT7
endosome to lysosome transport (GO:0008333)	GO:0008333	0.600271	1	1.10229	0.562581	KIF13A
regulation of epithelial cell migration (GO:0010632)	GO:0010632	0.600271	1	1.10229	0.562581	CORO1C
regulation of mitochondrion organization (GO:0010821)	GO:0010821	0.600271	1	1.10229	0.562581	GSK3B
positive regulation of chemotaxis (GO:0050921)	GO:0050921	0.600271	1	1.10229	0.562581	RARRES2
amino acid transport (GO:0006865)	GO:0006865	0.600271	1	1.10229	0.562581	SLC1A5
cellular response to mechanical stimulus (GO:0071260)	GO:0071260	0.600271	1	1.10229	0.562581	NFKB1
cellular response to starvation (GO:0009267)	GO:0009267	0.603333	1	0.988973	0.499714	RALB;LAMP2
organic hydroxy compound biosynthetic process (GO:1901617)	GO:1901617	0.607844	1	1.0798	0.537563	PRKAG2
protein autoubiquitination (GO:0051865)	GO:0051865	0.607844	1	1.0798	0.537563	RNF220
establishment of protein localization to mitochondrion (GO:0072655)	GO:0072655	0.607844	1	1.0798	0.537563	AKT1
positive regulation of response to DNA damage stimulus (GO:2001022)	GO:2001022	0.607844	1	1.0798	0.537563	SPRED2
DNA-templated transcription, elongation (GO:0006354)	GO:0006354	0.608404	1	0.979816	0.486887	NELFA;SSRP1
regulation of cytokine production (GO:0001817)	GO:0001817	0.608404	1	0.979816	0.486887	TRAF3;CSK
positive regulation of cysteine-type endopeptidase activity involved in apoptotic process (GO:0043280)	GO:0043280	0.613425	1	0.970827	0.474441	LGALS9;GRAMD4
regulation of ion transport (GO:0043269)	GO:0043269	0.615274	1	1.0582	0.513955	KCNJ10
myeloid leukocyte differentiation (GO:0002573)	GO:0002573	0.615274	1	1.0582	0.513955	MYH9
regulation of blood vessel endothelial cell migration (GO:0043535)	GO:0043535	0.615274	1	1.0582	0.513955	AKT1
negative regulation of protein ubiquitination (GO:0031397)	GO:0031397	0.615274	1	1.0582	0.513955	AKT1
negative regulation of cytokine production (GO:0001818)	GO:0001818	0.618397	1	0.962001	0.462362	TRAF3;LGALS9
ribosome biogenesis (GO:0042254)	GO:0042254	0.621184	1	0.936461	0.445875	PIH1D1;DHX37;CSNK1E;NOL11
peptidyl-tyrosine modification (GO:0018212)	GO:0018212	0.622564	1	1.03745	0.491658	FGFR2
carboxylic acid transport (GO:0046942)	GO:0046942	0.622564	1	1.03745	0.491658	SLC1A5
positive regulation of actin filament polymerization (GO:0030838)	GO:0030838	0.622564	1	1.03745	0.491658	TENM1
regulation of telomere maintenance via telomerase (GO:0032210)	GO:0032210	0.622564	1	1.03745	0.491658	MAP3K4
telomere maintenance (GO:0000723)	GO:0000723	0.622564	1	1.03745	0.491658	TERF2IP
coenzyme metabolic process (GO:0006732)	GO:0006732	0.622564	1	1.03745	0.491658	ACOT7
positive regulation of developmental growth (GO:0048639)	GO:0048639	0.622564	1	1.03745	0.491658	GOLGA4
chemokine-mediated signaling pathway (GO:0070098)	GO:0070098	0.629715	1	1.0175	0.470581	CCL1
regulation of calcium ion transport (GO:0051924)	GO:0051924	0.629715	1	1.0175	0.470581	CAMK2B
positive regulation of cell-substrate adhesion (GO:0010811)	GO:0010811	0.629715	1	1.0175	0.470581	GSK3B
endosomal transport (GO:0016197)	GO:0016197	0.631492	1	0.924193	0.424824	TINAGL1;KIF13A;CHMP4B;RAB11FIP4
positive regulation of transcription, DNA-templated (GO:0045893)	GO:0045893	0.636286	1	0.944822	0.427161	KDM6B;STAT5B;WWOX;CASZ1;MAP2K1;NFATC1;PAX6;GRHL2;NFKB1;CAMKK2;FAM129B;KLF7;DAB2;KAT6B;AKT1;RARB;CAMTA1;TCF4;LMX1B;FGFR2
neutrophil chemotaxis (GO:0030593)	GO:0030593	0.636732	1	0.998303	0.45064	CCL1
positive regulation of protein import into nucleus (GO:0042307)	GO:0042307	0.636732	1	0.998303	0.45064	DAB2
positive regulation of tyrosine phosphorylation of STAT protein (GO:0042531)	GO:0042531	0.636732	1	0.998303	0.45064	CRLF1
cilium assembly (GO:0060271)	GO:0060271	0.637391	1	0.918577	0.413701	SEPT11;RAB3IP;TEKT1;CFAP46;CSNK1E
protein O-linked glycosylation (GO:0006493)	GO:0006493	0.64252	1	0.920175	0.407046	B3GLCT;ADAMTS7
RNA modification (GO:0009451)	GO:0009451	0.643616	1	0.979816	0.431759	LRPPRC
negative regulation of cellular component organization (GO:0051129)	GO:0051129	0.643616	1	0.979816	0.431759	GSK3B
positive regulation of response to stimulus (GO:0048584)	GO:0048584	0.643616	1	0.979816	0.431759	MAP2K1
proteasome-mediated ubiquitin-dependent protein catabolic process (GO:0043161)	GO:0043161	0.646403	1	0.909107	0.396673	GSK3B;JKAMP;AGAP3;RNF121;FBXO31
regulation of RNA splicing (GO:0043484)	GO:0043484	0.65037	1	0.962001	0.413866	SRRM4
fat cell differentiation (GO:0045444)	GO:0045444	0.65037	1	0.962001	0.413866	WNT5B
DNA recombination (GO:0006310)	GO:0006310	0.65037	1	0.962001	0.413866	RAD51B
plasma membrane bounded cell projection organization (GO:0120036)	GO:0120036	0.656409	1	0.896781	0.377519	GSK3B;BICDL1
anion transport (GO:0006820)	GO:0006820	0.656996	1	0.944822	0.396898	SLC22A23
granulocyte chemotaxis (GO:0071621)	GO:0071621	0.656996	1	0.944822	0.396898	CCL1
cellular defense response (GO:0006968)	GO:0006968	0.656996	1	0.944822	0.396898	ADORA2B
regulation of BMP signaling pathway (GO:0030510)	GO:0030510	0.656996	1	0.944822	0.396898	RBPMS2
positive regulation of protein transport (GO:0051222)	GO:0051222	0.656996	1	0.944822	0.396898	TENM1
protein import (GO:0017038)	GO:0017038	0.656996	1	0.944822	0.396898	LAMP2
negative regulation of cellular catabolic process (GO:0031330)	GO:0031330	0.656996	1	0.944822	0.396898	AKT1
IRE1-mediated unfolded protein response (GO:0036498)	GO:0036498	0.663497	1	0.928247	0.380795	DNAJB11
positive regulation of cell death (GO:0010942)	GO:0010942	0.663497	1	0.928247	0.380795	GSK3B
regulation of Rho protein signal transduction (GO:0035023)	GO:0035023	0.663497	1	0.928247	0.380795	AKAP13
chloride transmembrane transport (GO:1902476)	GO:1902476	0.663497	1	0.928247	0.380795	SLC12A8
negative regulation of cell migration (GO:0030336)	GO:0030336	0.669864	1	0.874546	0.350414	MAGI2;CORO1C
regulation of cell differentiation (GO:0045595)	GO:0045595	0.669864	1	0.874546	0.350414	NEUROD4;FGFR2
response to light stimulus (GO:0009416)	GO:0009416	0.669875	1	0.912242	0.365503	SERPINB13
regulation of epidermal growth factor receptor signaling pathway (GO:0042058)	GO:0042058	0.669875	1	0.912242	0.365503	AKT1
positive regulation of cell morphogenesis involved in differentiation (GO:0010770)	GO:0010770	0.669875	1	0.912242	0.365503	CDKL3
post-Golgi vesicle-mediated transport (GO:0006892)	GO:0006892	0.669875	1	0.912242	0.365503	STXBP6
sulfur compound biosynthetic process (GO:0044272)	GO:0044272	0.674253	1	0.867378	0.341877	EXT2;CHST11
phosphate-containing compound metabolic process (GO:0006796)	GO:0006796	0.675319	1	0.867378	0.340506	INPP4B;AKT1;NUDT3
regulation of extrinsic apoptotic signaling pathway (GO:2001236)	GO:2001236	0.676133	1	0.896781	0.35097	WWOX
regulation of pathway-restricted SMAD protein phosphorylation (GO:0060393)	GO:0060393	0.676133	1	0.896781	0.35097	DAB2
sterol metabolic process (GO:0016125)	GO:0016125	0.676133	1	0.896781	0.35097	PRKAG2
tumor necrosis factor-mediated signaling pathway (GO:0033209)	GO:0033209	0.678595	1	0.860326	0.333575	TRAF3;TNFRSF13C
cellular calcium ion homeostasis (GO:0006874)	GO:0006874	0.678595	1	0.860326	0.333575	MCUB;CCL1
cell chemotaxis (GO:0060326)	GO:0060326	0.682272	1	0.881834	0.337149	BIN2
nucleosome assembly (GO:0006334)	GO:0006334	0.682272	1	0.881834	0.337149	KAT6B
regulation of stress fiber assembly (GO:0051492)	GO:0051492	0.682272	1	0.881834	0.337149	ASAP3
membrane lipid biosynthetic process (GO:0046467)	GO:0046467	0.682272	1	0.881834	0.337149	PPM1L
platelet degranulation (GO:0002576)	GO:0002576	0.68289	1	0.853388	0.325501	RARRES2;LAMP2
dephosphorylation (GO:0016311)	GO:0016311	0.68289	1	0.853388	0.325501	PTPRT;PPM1D
DNA-templated transcription, initiation (GO:0006352)	GO:0006352	0.68594	1	0.853388	0.321697	RARB;TCF4;PPM1D
protein dephosphorylation (GO:0006470)	GO:0006470	0.687137	1	0.846561	0.317648	PTPRT;PPM1D
regulation of tyrosine phosphorylation of STAT protein (GO:0042509)	GO:0042509	0.688295	1	0.867378	0.323999	CRLF1
regulation of vesicle fusion (GO:0031338)	GO:0031338	0.688295	1	0.867378	0.323999	STXBP6
glycosaminoglycan metabolic process (GO:0030203)	GO:0030203	0.688295	1	0.867378	0.323999	EXT2
regulation of cellular ketone metabolic process (GO:0010565)	GO:0010565	0.688295	1	0.867378	0.323999	PRKAG2
negative regulation of viral life cycle (GO:1903901)	GO:1903901	0.688295	1	0.867378	0.323999	TRIM8
regulation of tumor necrosis factor production (GO:0032680)	GO:0032680	0.688295	1	0.867378	0.323999	LGALS9
striated muscle contraction (GO:0006941)	GO:0006941	0.688295	1	0.867378	0.323999	RCSD1
negative regulation of MAP kinase activity (GO:0043407)	GO:0043407	0.688295	1	0.867378	0.323999	SPRED2
regulation of DNA replication (GO:0006275)	GO:0006275	0.688295	1	0.867378	0.323999	IGF1R
positive regulation of catabolic process (GO:0009896)	GO:0009896	0.694204	1	0.853388	0.311478	GSK3B
diterpenoid metabolic process (GO:0016101)	GO:0016101	0.694204	1	0.853388	0.311478	RARRES2
regulation of actin filament-based process (GO:0032970)	GO:0032970	0.694204	1	0.853388	0.311478	RICTOR
negative regulation of intrinsic apoptotic signaling pathway (GO:2001243)	GO:2001243	0.694204	1	0.853388	0.311478	AKT1
establishment of protein localization to organelle (GO:0072594)	GO:0072594	0.694204	1	0.853388	0.311478	AKT1
positive regulation of protein kinase B signaling (GO:0051897)	GO:0051897	0.695493	1	0.833229	0.302574	RICTOR;FGFR2
negative regulation of response to stimulus (GO:0048585)	GO:0048585	0.695493	1	0.833229	0.302574	FGFR2;IGF1R
protein complex assembly (GO:0006461)	GO:0006461	0.6963	1	0.839842	0.304002	GSK3B;BIN2;SH3PXD2A
positive regulation of mitochondrion organization (GO:0010822)	GO:0010822	0.699601	1	0.82672	0.295342	GSK3B;CAMKK2
carbohydrate homeostasis (GO:0033500)	GO:0033500	0.700002	1	0.839842	0.299549	PAX6
negative regulation of neuron apoptotic process (GO:0043524)	GO:0043524	0.700002	1	0.839842	0.299549	CRLF1
positive regulation of gene expression (GO:0010628)	GO:0010628	0.702171	1	0.892128	0.315437	GSK3B;CASZ1;MAP2K1;NFATC1;PAX6;NFKB1;CAMKK2;FAM129B;DAB2;KAT6B;AKT1;TCF4;LGALS9
RNA metabolic process (GO:0016070)	GO:0016070	0.703062	1	0.831048	0.292787	DHX34;DHX37;LRPPRC
positive regulation of protein polymerization (GO:0032273)	GO:0032273	0.705689	1	0.82672	0.288178	TENM1
inorganic anion transmembrane transport (GO:0098661)	GO:0098661	0.705689	1	0.82672	0.288178	SLC12A8
positive regulation of JAK-STAT cascade (GO:0046427)	GO:0046427	0.705689	1	0.82672	0.288178	CRLF1
positive regulation of endocytosis (GO:0045807)	GO:0045807	0.705689	1	0.82672	0.288178	DAB2
cellular response to decreased oxygen levels (GO:0036294)	GO:0036294	0.705689	1	0.82672	0.288178	CPEB2
RNA processing (GO:0006396)	GO:0006396	0.709708	1	0.822436	0.282014	SRRM4;DHX34;DHX37
chromatin assembly (GO:0031497)	GO:0031497	0.71127	1	0.814001	0.277333	KAT6B
negative regulation of blood vessel morphogenesis (GO:2000181)	GO:2000181	0.71127	1	0.814001	0.277333	FAM129B
DNA synthesis involved in DNA repair (GO:0000731)	GO:0000731	0.71127	1	0.814001	0.277333	RAD51B
defense response to Gram-positive bacterium (GO:0050830)	GO:0050830	0.71127	1	0.814001	0.277333	RARRES2
sphingolipid biosynthetic process (GO:0030148)	GO:0030148	0.716744	1	0.801667	0.266984	PPM1L
epidermal cell differentiation (GO:0009913)	GO:0009913	0.722116	1	0.789702	0.257103	USH2A
negative regulation of protein serine/threonine kinase activity (GO:0071901)	GO:0071901	0.722116	1	0.789702	0.257103	AKT1
positive regulation of endothelial cell proliferation (GO:0001938)	GO:0001938	0.722116	1	0.789702	0.257103	AKT1
regulation of TOR signaling (GO:0032006)	GO:0032006	0.722116	1	0.789702	0.257103	RICTOR
extrinsic apoptotic signaling pathway (GO:0097191)	GO:0097191	0.722116	1	0.789702	0.257103	GSK3B
adenylate cyclase-modulating G-protein coupled receptor signaling pathway (GO:0007188)	GO:0007188	0.723294	1	0.789702	0.255816	GNAL;ADCY3
cellular response to organic cyclic compound (GO:0071407)	GO:0071407	0.727086	1	0.783853	0.249822	ADCY3;NFKB1
mitochondrial transport (GO:0006839)	GO:0006839	0.727086	1	0.783853	0.249822	ATP5O;SLC25A24
regulation of epithelial to mesenchymal transition (GO:0010717)	GO:0010717	0.727385	1	0.778089	0.247665	DAB2
monocarboxylic acid biosynthetic process (GO:0072330)	GO:0072330	0.727385	1	0.778089	0.247665	ALDH1A3
regulation of actin filament polymerization (GO:0030833)	GO:0030833	0.727385	1	0.778089	0.247665	TENM1
positive regulation of T cell activation (GO:0050870)	GO:0050870	0.727385	1	0.778089	0.247665	LGALS9
positive regulation of neurogenesis (GO:0050769)	GO:0050769	0.732555	1	0.766812	0.238645	TCF4
regulation of innate immune response (GO:0045088)	GO:0045088	0.732555	1	0.766812	0.238645	POLR3C
negative regulation of angiogenesis (GO:0016525)	GO:0016525	0.732555	1	0.766812	0.238645	FAM129B
regulation of osteoblast differentiation (GO:0045667)	GO:0045667	0.732555	1	0.766812	0.238645	FGFR2
response to organic cyclic compound (GO:0014070)	GO:0014070	0.732555	1	0.766812	0.238645	STAT5B
negative regulation of gene expression (GO:0010629)	GO:0010629	0.734931	1	0.85615	0.263676	MAP2K1;DAB2;BCL7A;KAT6B;ENC1;LGALS9;PPM1D;NFKB1;DKK3;FAM129B
regulation of cell growth (GO:0001558)	GO:0001558	0.735155	1	0.789702	0.24297	FAM107A;AKT1;SGK1
endocytosis (GO:0006897)	GO:0006897	0.735349	1	0.804716	0.247378	RIN3;CSNK1E;ATP9A;CORO1C
positive regulation of endothelial cell migration (GO:0010595)	GO:0010595	0.737627	1	0.755858	0.23002	AKT1
vascular endothelial growth factor receptor signaling pathway (GO:0048010)	GO:0048010	0.737627	1	0.755858	0.23002	CYFIP2
regulation of vesicle-mediated transport (GO:0060627)	GO:0060627	0.738199	1	0.766812	0.23276	MAP2K1;PACSIN1
positive regulation of multicellular organismal process (GO:0051240)	GO:0051240	0.738209	1	0.785793	0.23851	DAB2;FGFR2;FAM129B
recombinational repair (GO:0000725)	GO:0000725	0.742604	1	0.745212	0.22177	RAD51B
histone acetylation (GO:0016573)	GO:0016573	0.742604	1	0.745212	0.22177	KAT6B
defense response to Gram-negative bacterium (GO:0050829)	GO:0050829	0.742604	1	0.745212	0.22177	RARRES2
positive regulation of growth (GO:0045927)	GO:0045927	0.742604	1	0.745212	0.22177	AKT1
lysosomal transport (GO:0007041)	GO:0007041	0.747486	1	0.734862	0.213874	KIF13A
negative regulation of cysteine-type endopeptidase activity (GO:2000117)	GO:2000117	0.747486	1	0.734862	0.213874	AKT1
SCF-dependent proteasomal ubiquitin-dependent protein catabolic process (GO:0031146)	GO:0031146	0.747486	1	0.734862	0.213874	FBXO31
regulation of epithelial cell proliferation (GO:0050678)	GO:0050678	0.747486	1	0.734862	0.213874	FGFR2
negative regulation of cell cycle (GO:0045786)	GO:0045786	0.747486	1	0.734862	0.213874	SLC9A3R1
canonical Wnt signaling pathway (GO:0060070)	GO:0060070	0.752276	1	0.724795	0.206315	GSK3B
chloride transport (GO:0006821)	GO:0006821	0.752276	1	0.724795	0.206315	SLC12A8
mitotic spindle organization (GO:0007052)	GO:0007052	0.756975	1	0.715001	0.199074	MAP9
regulation of gene expression, epigenetic (GO:0040029)	GO:0040029	0.756975	1	0.715001	0.199074	PPM1D
positive regulation of defense response (GO:0031349)	GO:0031349	0.756975	1	0.715001	0.199074	POLR3C
glucose homeostasis (GO:0042593)	GO:0042593	0.756975	1	0.715001	0.199074	PAX6
regulation of G-protein coupled receptor protein signaling pathway (GO:0008277)	GO:0008277	0.756975	1	0.715001	0.199074	RGS6
nitrogen compound transport (GO:0071705)	GO:0071705	0.756975	1	0.715001	0.199074	SLC1A5
cellular protein complex assembly (GO:0043623)	GO:0043623	0.759271	1	0.734862	0.202379	SEPT11;POGZ
negative regulation of cellular amide metabolic process (GO:0034249)	GO:0034249	0.761585	1	0.705467	0.192137	ENC1
C-terminal protein lipidation (GO:0006501)	GO:0006501	0.761585	1	0.705467	0.192137	OPCML
regulation of actin cytoskeleton organization (GO:0032956)	GO:0032956	0.761585	1	0.705467	0.192137	RICTOR
regulation of defense response (GO:0031347)	GO:0031347	0.761585	1	0.705467	0.192137	TRAF3
double-strand break repair via homologous recombination (GO:0000724)	GO:0000724	0.766108	1	0.696185	0.185486	RAD51B
transforming growth factor beta receptor signaling pathway (GO:0007179)	GO:0007179	0.766108	1	0.696185	0.185486	PARD3
nucleic acid-templated transcription (GO:0097659)	GO:0097659	0.766108	1	0.696185	0.185486	LZTS1
positive regulation of JNK cascade (GO:0046330)	GO:0046330	0.766108	1	0.696185	0.185486	MAP3K4
hemopoiesis (GO:0030097)	GO:0030097	0.766108	1	0.696185	0.185486	FGFR2
negative regulation of extrinsic apoptotic signaling pathway (GO:2001237)	GO:2001237	0.766108	1	0.696185	0.185486	AKT1
positive regulation of cellular process (GO:0048522)	GO:0048522	0.768148	1	0.815569	0.215125	DAB2;NEUROD4;PARD3;GLP2R;AKT1;CRLF1;FGFR2;IGF1R
response to ionizing radiation (GO:0010212)	GO:0010212	0.770545	1	0.687144	0.179109	RAD51B
regulated exocytosis (GO:0045055)	GO:0045055	0.772491	1	0.715001	0.184566	RARRES2;LAMP2
sensory perception of mechanical stimulus (GO:0050954)	GO:0050954	0.774899	1	0.678334	0.172991	USH2A
visual perception (GO:0007601)	GO:0007601	0.774899	1	0.678334	0.172991	PAX6
nucleosome organization (GO:0034728)	GO:0034728	0.77917	1	0.669748	0.16712	KAT6B
anaphase-promoting complex-dependent catabolic process (GO:0031145)	GO:0031145	0.77917	1	0.669748	0.16712	FBXO31
steroid biosynthetic process (GO:0006694)	GO:0006694	0.77917	1	0.669748	0.16712	PRKAG2
regulation of endothelial cell proliferation (GO:0001936)	GO:0001936	0.77917	1	0.669748	0.16712	AKT1
response to calcium ion (GO:0051592)	GO:0051592	0.77917	1	0.669748	0.16712	SLC25A24
RNA transport (GO:0050658)	GO:0050658	0.78336	1	0.661376	0.161483	RBFOX1
retrograde vesicle-mediated transport, Golgi to ER (GO:0006890)	GO:0006890	0.78336	1	0.661376	0.161483	ATP9A
regulation of phosphatidylinositol 3-kinase signaling (GO:0014066)	GO:0014066	0.78336	1	0.661376	0.161483	SLC9A3R1
spindle assembly (GO:0051225)	GO:0051225	0.78336	1	0.661376	0.161483	MAP9
regulation of hydrolase activity (GO:0051336)	GO:0051336	0.78336	1	0.661376	0.161483	CHN2
cellular response to hormone stimulus (GO:0032870)	GO:0032870	0.78336	1	0.661376	0.161483	STAT5B
protein stabilization (GO:0050821)	GO:0050821	0.785075	1	0.696185	0.16846	STXBP4;LAMP2
ion transmembrane transport (GO:0034220)	GO:0034220	0.785954	1	0.724795	0.174572	ATP10D;SGK1;GABRD
sensory perception of sound (GO:0007605)	GO:0007605	0.787471	1	0.653211	0.156071	USH2A
protein catabolic process (GO:0030163)	GO:0030163	0.787471	1	0.653211	0.156071	LAMP2
positive regulation of protein catabolic process (GO:0045732)	GO:0045732	0.787471	1	0.653211	0.156071	GSK3B
mitotic cell cycle phase transition (GO:0044772)	GO:0044772	0.791069	1	0.718236	0.168333	CHMP4B;CSNK1E;USP29
negative regulation of NF-kappaB transcription factor activity (GO:0032088)	GO:0032088	0.791504	1	0.645245	0.150871	TRAF3
positive regulation of cell cycle (GO:0045787)	GO:0045787	0.791504	1	0.645245	0.150871	FGFR2
positive regulation of DNA metabolic process (GO:0051054)	GO:0051054	0.791504	1	0.645245	0.150871	IGF1R
positive regulation of transmembrane receptor protein serine/threonine kinase signaling pathway (GO:0090100)	GO:0090100	0.791504	1	0.645245	0.150871	DAB2
ephrin receptor signaling pathway (GO:0048013)	GO:0048013	0.791504	1	0.645245	0.150871	ITSN1
C-terminal protein amino acid modification (GO:0018410)	GO:0018410	0.791504	1	0.645245	0.150871	OPCML
gene expression (GO:0010467)	GO:0010467	0.792046	1	0.77241	0.180076	TSPAN15;MRPS9;DHX34;DHX37;TSPAN5;LZTS1
response to lipopolysaccharide (GO:0032496)	GO:0032496	0.794109	1	0.68271	0.157389	LGALS9;NFKB1
activation of GTPase activity (GO:0090630)	GO:0090630	0.799343	1	0.629882	0.141072	CORO1C
regulation of cell cycle G2/M phase transition (GO:1902749)	GO:1902749	0.799343	1	0.629882	0.141072	CSNK1E
cellular response to molecule of bacterial origin (GO:0071219)	GO:0071219	0.799343	1	0.629882	0.141072	NFKB1
calcium ion transmembrane transport (GO:0070588)	GO:0070588	0.806887	1	0.615233	0.132011	MCUB
mitochondrial translational elongation (GO:0070125)	GO:0070125	0.810553	1	0.608162	0.127737	MRPS9
cellular response to BMP stimulus (GO:0071773)	GO:0071773	0.810553	1	0.608162	0.127737	ADAMTS7
calcium ion homeostasis (GO:0055074)	GO:0055074	0.810553	1	0.608162	0.127737	CCL1
Wnt signaling pathway, planar cell polarity pathway (GO:0060071)	GO:0060071	0.814149	1	0.601251	0.123624	MAGI2
apoptotic process (GO:0006915)	GO:0006915	0.815142	1	0.687144	0.140447	CYFIP2;PRUNE2;AKT1
positive regulation of cell proliferation (GO:0008284)	GO:0008284	0.815544	1	0.748727	0.152665	GLP2R;RBPMS2;AKT1;CRLF1;FGFR2;IGF1R
T cell receptor signaling pathway (GO:0050852)	GO:0050852	0.816577	1	0.649203	0.13155	CSK;NFKB1
positive regulation of transcription from RNA polymerase II promoter (GO:0045944)	GO:0045944	0.81689	1	0.811121	0.16405	KDM6B;STAT5B;WWOX;NFATC1;PAX6;GRHL2;NFKB1;KLF7;RARB;CAMTA1;TCF4;LMX1B;FGFR2
neutrophil mediated immunity (GO:0002446)	GO:0002446	0.817126	1	0.760514	0.153595	BIN2;CRISPLD2;IDH1;LAMP2;TMC6;IRAK4;NFKB1
mitochondrial translational termination (GO:0070126)	GO:0070126	0.817677	1	0.594495	0.119665	MRPS9
regulation of neuron apoptotic process (GO:0043523)	GO:0043523	0.817677	1	0.594495	0.119665	CRLF1
positive regulation of response to external stimulus (GO:0032103)	GO:0032103	0.821138	1	0.587889	0.115852	RARRES2
regulation of JNK cascade (GO:0046328)	GO:0046328	0.821138	1	0.587889	0.115852	IGF1R
lipid transport (GO:0006869)	GO:0006869	0.824534	1	0.581429	0.112179	ABCA6
regulation of protein catabolic process (GO:0042176)	GO:0042176	0.824534	1	0.581429	0.112179	GSK3B
cellular response to lipopolysaccharide (GO:0071222)	GO:0071222	0.824534	1	0.581429	0.112179	NFKB1
cell cycle G1/S phase transition (GO:0044843)	GO:0044843	0.827866	1	0.575109	0.108641	USP29
proteasomal protein catabolic process (GO:0010498)	GO:0010498	0.828429	1	0.669748	0.126063	GSK3B;ENC1;AGAP3
anterograde trans-synaptic signaling (GO:0098916)	GO:0098916	0.834761	1	0.661376	0.119451	PMP22;GRIK4;GABRD
translational termination (GO:0006415)	GO:0006415	0.840572	1	0.551146	0.0957189	MRPS9
cellular metal ion homeostasis (GO:0006875)	GO:0006875	0.840572	1	0.551146	0.0957189	CCL1
mRNA metabolic process (GO:0016071)	GO:0016071	0.8436	1	0.545464	0.092771	SRRM4
protein targeting to ER (GO:0045047)	GO:0045047	0.8436	1	0.545464	0.092771	CHMP4B
negative regulation of cell motility (GO:2000146)	GO:2000146	0.8436	1	0.545464	0.092771	MAGI2
protein ubiquitination (GO:0016567)	GO:0016567	0.845746	1	0.731957	0.122629	RNF144B;PDZD4;ENC1;PDZRN3;FBXO41;RNF220;FBXO31
histone modification (GO:0016570)	GO:0016570	0.84657	1	0.539898	0.0899267	KAT6B
response to molecule of bacterial origin (GO:0002237)	GO:0002237	0.84657	1	0.539898	0.0899267	LGALS9
steroid metabolic process (GO:0008202)	GO:0008202	0.849484	1	0.534445	0.0871818	WWOX
small GTPase mediated signal transduction (GO:0007264)	GO:0007264	0.849484	1	0.534445	0.0871818	GRAP
negative regulation of cellular macromolecule biosynthetic process (GO:2000113)	GO:2000113	0.854003	1	0.72338	0.114164	GSK3B;DAB2;BCL7A;KAT6B;ENC1;DKK3;FAM129B
protein processing (GO:0016485)	GO:0016485	0.855148	1	0.523862	0.0819744	CPXM2
cellular divalent inorganic cation homeostasis (GO:0072503)	GO:0072503	0.855148	1	0.523862	0.0819744	CCL1
regulation of protein ubiquitination (GO:0031396)	GO:0031396	0.855148	1	0.523862	0.0819744	AKT1
inflammatory response (GO:0006954)	GO:0006954	0.858116	1	0.629882	0.0963818	CCL1;LGALS9;NFKB1
protein import into nucleus (GO:0006606)	GO:0006606	0.860599	1	0.51369	0.0771186	AKT1
Fc-epsilon receptor signaling pathway (GO:0038095)	GO:0038095	0.861382	1	0.581429	0.0867596	NFATC1;NFKB1
Fc receptor signaling pathway (GO:0038093)	GO:0038093	0.863437	1	0.578252	0.0849069	NFATC1;NFKB1
translational elongation (GO:0006414)	GO:0006414	0.865845	1	0.503905	0.0725871	MRPS9
G1/S transition of mitotic cell cycle (GO:0000082)	GO:0000082	0.865845	1	0.503905	0.0725871	USP29
protein transport (GO:0015031)	GO:0015031	0.867208	1	0.649203	0.0924959	GOLGA4;KIF13A;LAMP2;MYH9
response to endoplasmic reticulum stress (GO:0034976)	GO:0034976	0.868394	1	0.499151	0.0704351	GSK3B
viral life cycle (GO:0019058)	GO:0019058	0.870895	1	0.494486	0.068355	CHMP4B
mitochondrial translation (GO:0032543)	GO:0032543	0.870895	1	0.494486	0.068355	MRPS9
regulation of response to external stimulus (GO:0032101)	GO:0032101	0.870895	1	0.494486	0.068355	TRAF3
positive regulation of cell cycle process (GO:0090068)	GO:0090068	0.870895	1	0.494486	0.068355	RCC2
regulation of protein secretion (GO:0050708)	GO:0050708	0.870895	1	0.494486	0.068355	SERGEF
cilium organization (GO:0044782)	GO:0044782	0.880722	1	0.551146	0.070003	SEPT11;TEKT1
regulation of immune effector process (GO:0002697)	GO:0002697	0.887121	1	0.464123	0.05559	TRAF3
ubiquitin-dependent protein catabolic process (GO:0006511)	GO:0006511	0.888689	1	0.620646	0.0732414	RNF144B;GSK3B;ENC1;AGAP3
negative regulation of cell growth (GO:0030308)	GO:0030308	0.889266	1	0.460087	0.0539951	CDKL3
sphingolipid metabolic process (GO:0006665)	GO:0006665	0.891371	1	0.456121	0.0524513	PPM1L
positive regulation of peptidyl-tyrosine phosphorylation (GO:0050731)	GO:0050731	0.891371	1	0.456121	0.0524513	CRLF1
neutrophil degranulation (GO:0043312)	GO:0043312	0.892646	1	0.662756	0.0752661	BIN2;CRISPLD2;IDH1;LAMP2;TMC6;NFKB1
neutrophil activation involved in immune response (GO:0002283)	GO:0002283	0.896996	1	0.657268	0.0714476	BIN2;CRISPLD2;IDH1;LAMP2;TMC6;NFKB1
stimulatory C-type lectin receptor signaling pathway (GO:0002223)	GO:0002223	0.901312	1	0.437273	0.0454342	NFKB1
regulation of transcription, DNA-templated (GO:0006355)	GO:0006355	0.90379	1	0.794644	0.0803852	STAT5B;TENM1;CASZ1;MAP2K1;NFATC1;PAX6;FOXL1;SSRP1;EPOP;GRHL2;NFKB1;DKK3;CAMKK2;FAM129B;KLF7;TCEAL6;DAB2;BCL7A;KAT6B;POLR3C;AKT1;TERF2IP;TCF4;LMX1B
negative regulation of transcription, DNA-templated (GO:0045892)	GO:0045892	0.90512	1	0.71588	0.0713648	WWOX;TENM2;DAB2;EDNRB;BCL7A;KAT6B;RARB;NFKB1;FGFR2;DKK3;FAM129B
protein polyubiquitination (GO:0000209)	GO:0000209	0.905563	1	0.560884	0.0556386	RNF144B;FBXO41;FBXO31
innate immune response activating cell surface receptor signaling pathway (GO:0002220)	GO:0002220	0.906836	1	0.426694	0.0417281	NFKB1
G-protein coupled receptor signaling pathway, coupled to cyclic nucleotide second messenger (GO:0007187)	GO:0007187	0.908607	1	0.42328	0.0405681	GNAL
G2/M transition of mitotic cell cycle (GO:0000086)	GO:0000086	0.910346	1	0.419921	0.0394436	CSNK1E
protein lipidation (GO:0006497)	GO:0006497	0.912051	1	0.416615	0.0383534	OPCML
non-canonical Wnt signaling pathway (GO:0035567)	GO:0035567	0.912051	1	0.416615	0.0383534	NFATC1
cell cycle G2/M phase transition (GO:0044839)	GO:0044839	0.912051	1	0.416615	0.0383534	CSNK1E
chemical synaptic transmission (GO:0007268)	GO:0007268	0.912896	1	0.549239	0.0500538	PMP22;GRIK4;GABRD
ion transport (GO:0006811)	GO:0006811	0.912896	1	0.549239	0.0500538	ATP10D;SGK1;GABRD
regulation of translation (GO:0006417)	GO:0006417	0.91349	1	0.496808	0.0449529	CYFIP2;ENC1
regulation of mRNA stability (GO:0043488)	GO:0043488	0.913724	1	0.41336	0.0372963	AKT1
regulation of protein processing (GO:0070613)	GO:0070613	0.913724	1	0.41336	0.0372963	CCBE1
proteolysis (GO:0006508)	GO:0006508	0.915224	1	0.545464	0.048321	TINAGL1;CPXM2;ADAMTS7
protein glycosylation (GO:0006486)	GO:0006486	0.916975	1	0.407	0.035277	FUT2
cellular response to hypoxia (GO:0071456)	GO:0071456	0.920103	1	0.400834	0.0333771	CPEB2
positive regulation of cytosolic calcium ion concentration (GO:0007204)	GO:0007204	0.921624	1	0.39782	0.0324695	CCL1
cellular response to organic substance (GO:0071310)	GO:0071310	0.921624	1	0.39782	0.0324695	STAT5B
Fc-gamma receptor signaling pathway involved in phagocytosis (GO:0038096)	GO:0038096	0.921624	1	0.39782	0.0324695	CYFIP2
viral process (GO:0016032)	GO:0016032	0.922393	1	0.481	0.0388571	CHMP4B;CCL1
Fc-gamma receptor signaling pathway (GO:0038094)	GO:0038094	0.923115	1	0.394851	0.0315888	CYFIP2
Fc receptor mediated stimulatory signaling pathway (GO:0002431)	GO:0002431	0.924578	1	0.391926	0.0307342	CYFIP2
negative regulation of nucleic acid-templated transcription (GO:1903507)	GO:1903507	0.924907	1	0.595834	0.0465118	DAB2;BCL7A;KAT6B;DKK3;FAM129B
muscle contraction (GO:0006936)	GO:0006936	0.927421	1	0.386205	0.0290998	HMCN2
regulation of cytosolic calcium ion concentration (GO:0051480)	GO:0051480	0.927421	1	0.386205	0.0290998	CCL1
response to cytokine (GO:0034097)	GO:0034097	0.928802	1	0.383406	0.0283183	LGALS9
transmembrane transport (GO:0055085)	GO:0055085	0.929186	1	0.559895	0.0411221	SLC22A23;ATP10D;SGK1;GABRD
negative regulation of sequence-specific DNA binding transcription factor activity (GO:0043433)	GO:0043433	0.931486	1	0.377929	0.0268232	TRAF3
inorganic cation transmembrane transport (GO:0098662)	GO:0098662	0.931486	1	0.377929	0.0268232	ATP5O
extracellular matrix organization (GO:0030198)	GO:0030198	0.932577	1	0.462097	0.0322558	SH3PXD2A;COL19A1
double-strand break repair (GO:0006302)	GO:0006302	0.93279	1	0.375249	0.026108	RAD51B
modification-dependent protein catabolic process (GO:0019941)	GO:0019941	0.93279	1	0.375249	0.026108	RNF144B
translation (GO:0006412)	GO:0006412	0.935682	1	0.456121	0.0303228	MRPS9;TARSL2
transmembrane receptor protein serine/threonine kinase signaling pathway (GO:0007178)	GO:0007178	0.936555	1	0.367431	0.0240839	PARD3
DNA metabolic process (GO:0006259)	GO:0006259	0.9382	1	0.50551	0.0322477	RAD51B;TERF2IP;CSNK1E
sensory perception of smell (GO:0007608)	GO:0007608	0.944204	1	0.439088	0.0252094	GNAL;ADCY3
protein modification by small protein conjugation (GO:0032446)	GO:0032446	0.94505	1	0.531759	0.0300535	PDZD4;ENC1;PDZRN3;RNF220
spermatogenesis (GO:0007283)	GO:0007283	0.946635	1	0.345817	0.0189652	TSGA10
male gamete generation (GO:0048232)	GO:0048232	0.947651	1	0.343572	0.0184734	TSGA10
cellular protein localization (GO:0034613)	GO:0034613	0.948496	1	0.485413	0.0256674	SEPT11;KIF13A;PACSIN1
antigen receptor-mediated signaling pathway (GO:0050851)	GO:0050851	0.95677	1	0.411751	0.0181962	CSK;NFKB1
negative regulation of transcription from RNA polymerase II promoter (GO:0000122)	GO:0000122	0.95813	1	0.561877	0.0240322	WWOX;TENM2;EDNRB;RARB;NFKB1;FGFR2
intracellular protein transport (GO:0006886)	GO:0006886	0.961269	1	0.457436	0.0180692	KIF13A;LAMP2;AKT1
nuclear-transcribed mRNA catabolic process (GO:0000956)	GO:0000956	0.964371	1	0.304081	0.0110317	DHX34
peptide biosynthetic process (GO:0043043)	GO:0043043	0.964371	1	0.304081	0.0110317	MRPS9
regulation of angiogenesis (GO:0045765)	GO:0045765	0.966371	1	0.298927	0.0102257	FAM129B
organonitrogen compound biosynthetic process (GO:1901566)	GO:1901566	0.968863	1	0.292321	0.00924664	PPM1L
regulation of mitotic cell cycle phase transition (GO:1901990)	GO:1901990	0.970611	1	0.287555	0.00857762	CSNK1E
cellular macromolecule biosynthetic process (GO:0034645)	GO:0034645	0.971024	1	0.432507	0.0127173	EXT2;MRPS9;LZTS1
DNA repair (GO:0006281)	GO:0006281	0.973846	1	0.367431	0.00973788	RAD51B;CSNK1E
cellular protein metabolic process (GO:0044267)	GO:0044267	0.982637	1	0.437273	0.00765909	CDKL3;MRPS9;ADORA2B;AKT1
regulation of transcription from RNA polymerase II promoter (GO:0006357)	GO:0006357	0.985418	1	0.644371	0.00946517	KDM6B;STAT5B;WWOX;TENM2;NFATC1;PAX6;FOXL1;EPOP;GRHL2;NFKB1;KLF7;TCEAL6;EDNRB;RARB;CAMTA1;TCF4;LMX1B;FGFR2
Ras protein signal transduction (GO:0007265)	GO:0007265	0.986142	1	0.237265	0.00331098	GRAP
sensory perception of chemical stimulus (GO:0007606)	GO:0007606	0.98628	1	0.323609	0.00447061	GNAL;ADCY3
regulation of gene expression (GO:0010468)	GO:0010468	0.988906	1	0.561245	0.00626115	GSK3B;SRRM4;MAP2K1;KAT6B;AKT1;TERF2IP;PAX6;LGALS9;LMX1B;SSRP1;NFKB1
defense response to bacterium (GO:0042742)	GO:0042742	0.990209	1	0.219544	0.00216004	RARRES2
post-translational protein modification (GO:0043687)	GO:0043687	0.991717	1	0.296415	0.00246552	FBXO41;FBXO31
regulation of immune response (GO:0050776)	GO:0050776	0.991929	1	0.210797	0.00170823	CSK
protein deubiquitination (GO:0016579)	GO:0016579	0.992813	1	0.205876	0.00148507	TRAF3
regulation of cellular macromolecule biosynthetic process (GO:2000112)	GO:2000112	0.993064	1	0.419256	0.00291818	CYFIP2;KAT6B;TERF2IP;LMX1B;SSRP1
protein modification by small protein removal (GO:0070646)	GO:0070646	0.993347	1	0.202721	0.00135316	TRAF3
Golgi vesicle transport (GO:0048193)	GO:0048193	0.994517	1	0.19524	0.00107352	ATP9A
mRNA processing (GO:0006397)	GO:0006397	0.995652	1	0.186961	0.000815	SRRM4
regulation of nucleic acid-templated transcription (GO:1903506)	GO:1903506	0.99708	1	0.348666	0.00101962	KAT6B;TERF2IP;LMX1B;SSRP1

## Sheet: NLGF.vs.WT-GOterms
GO Term Description	Go Term	P-value	Adjusted P-value	Odds Ratio	Combined Score	Genes
nervous system development (GO:0007399)	GO:0007399	3.88e-07	0.00197865	2.8177	41.5974	NRXN1;KALRN;TRAK2;PCDHA1;ERBB3;BTBD3;PCDHA5;PCDHA4;PCDHA3;PCDHA2;PCDHA9;JARID2;EPHB2;ASIC2;MARK4;PCDHA8;PCDHA7;PCDHAC2;GPM6B;PCDHA6;PCDHAC1;SZT2;RBFOX3;CRIM1;PAX6;PCDHA12;PCDHA11;ABTB2;SDK2;FGFR2
homophilic cell adhesion via plasma membrane adhesion molecules (GO:0007156)	GO:0007156	1.71e-05	0.0437074	6.00962	65.9536	PTPRT;CDH6;CDH22;CDH13;CDH15;PVR;PCDHA7;SDK2;NECTIN2
positive regulation of nervous system development (GO:0051962)	GO:0051962	0.000198	0.336366	5.75279	49.0629	CAMK2B;TENM4;CLSTN3;PARD3;NRXN1;DAB2IP;EPHB2
cell-cell adhesion via plasma-membrane adhesion molecules (GO:0098742)	GO:0098742	0.000522	0.665777	3.31046	25.0208	CDH6;PTPRT;TENM4;CDH22;CDH13;CDH15;PVR;PCDHA7;SDK2;NECTIN2;TGFBR2
adherens junction organization (GO:0034332)	GO:0034332	0.000528	0.53895	5.82751	43.976	CDH6;CDH22;CDH13;CDH15;PVR;NECTIN2
regulation of developmental growth (GO:0048638)	GO:0048638	0.000603	0.513219	7.12251	52.7983	GHR;ABL1;APOE;NKD1;FGFR2
central nervous system development (GO:0007417)	GO:0007417	0.000622	0.453569	2.7571	20.3537	EPHA7;SZT2;SLC6A17;SMG9;PAX6;SMARCA1;TGFBR2;DMRTA2;ATXN1;COL4A1;RARB;JARID2;ASIC2;FGFR2
positive regulation of synapse maturation (GO:0090129)	GO:0090129	0.000963	0.614066	14.245	98.9429	CAMK2B;NRXN1;DAB2IP
intraciliary retrograde transport (GO:0035721)	GO:0035721	0.00135144	0.689637	12.8205	84.6999	DYNC2H1;DYNC2LI1;IFT140
regulation of synapse maturation (GO:0090128)	GO:0090128	0.00135144	0.766263	12.8205	84.6999	CAMK2B;NRXN1;DAB2IP
cell-cell junction organization (GO:0045216)	GO:0045216	0.00145883	0.676766	4.1548	27.1313	CDH6;CDH22;CDH13;CDH15;PVR;SDK2;NECTIN2
cell-cell adhesion mediated by cadherin (GO:0044331)	GO:0044331	0.00184097	0.782873	7.43218	46.8039	CDH6;CDH22;CDH13;CDH15
brain development (GO:0007420)	GO:0007420	0.00194487	0.763438	3.23206	20.1763	DMRTA2;EPHA7;ATXN1;SLC6A17;COL4A1;RARB;SMG9;SMARCA1;TGFBR2
regulation of neuronal synaptic plasticity (GO:0048168)	GO:0048168	0.00216876	0.790514	7.12251	43.6866	CAMK2B;APOE;EPHB2;SLC8A2
negative regulation of cell communication (GO:0010648)	GO:0010648	0.00232146	0.789761	3.8352	23.2626	GLRA1;EPHA7;ERBB3;KIF26A;TIE1;EPHB2;FGFR2
cell morphogenesis (GO:0000902)	GO:0000902	0.0025111	0.800885	4.34594	26.0193	CYFIP2;CDH6;TENM4;CDH22;CDH13;CDH15
regulation of oxidoreductase activity (GO:0051341)	GO:0051341	0.00305685	0.866616	9.86193	57.1043	SZT2;ABL1;MT3
negative regulation of epidermal growth factor-activated receptor activity (GO:0007175)	GO:0007175	0.00305685	0.917593	9.86193	57.1043	CBLC;CBL;SNX6
negative regulation of signaling (GO:0023057)	GO:0023057	0.00330305	0.887129	3.60416	20.5902	GLRA1;EPHA7;ERBB3;KIF26A;TIE1;EPHB2;FGFR2
negative regulation of small GTPase mediated signal transduction (GO:0051058)	GO:0051058	0.00338931	0.864781	6.33112	36.0059	DAB2IP;EPHB2;ARHGAP25;ARHGAP12
regulation of focal adhesion assembly (GO:0051893)	GO:0051893	0.0035177	0.854802	4.85625	27.4376	ABL1;THBS1;GPM6B;SLC9A1;CORO1C
branching involved in blood vessel morphogenesis (GO:0001569)	GO:0001569	0.00382348	0.848313	9.15751	50.9761	COL4A1;TGFBR2;ENG
regulation of fibroblast migration (GO:0010762)	GO:0010762	0.00382348	0.886873	9.15751	50.9761	PRKCE;THBS1;CORO1C
protein O-linked fucosylation (GO:0036066)	GO:0036066	0.00469707	0.958766	8.54701	45.8189	POFUT2;SLC35C1;THBS1
regulation of cell-substrate junction assembly (GO:0090109)	GO:0090109	0.00469707	0.998714	8.54701	45.8189	GPM6B;SLC9A1;CORO1C
positive regulation of synaptic transmission (GO:0050806)	GO:0050806	0.00475773	0.933797	3.82702	20.4668	SLC24A2;TSHZ3;CLSTN3;NRXN1;EPHB2;SLC8A2
neuron differentiation (GO:0030182)	GO:0032012	0.00500859	0.946623	5.69801	30.1801	AGAP2;ASAP3;AGAP1;ASAP2
positive regulation of leukocyte activation (GO:0002696)	GO:0002696	0.00568161	0.999767	8.01282	41.4305	CD2;THBS1;NECTIN2
positive regulation of cardiac muscle tissue growth (GO:0055023)	GO:0055023	0.00568161	1	8.01282	41.4305	AKAP6;RBPJ;FGFR2
cellular response to glucagon stimulus (GO:0071377)	GO:0071377	0.00633539	1	5.34188	27.0385	GNG7;ADCY3;GNG8;GNG12
negative regulation of receptor activity (GO:2000272)	GO:2000272	0.00633539	1	5.34188	27.0385	CBLC;CBL;EPHB2;SNX6
positive regulation of calcium ion transmembrane transporter activity (GO:1901021)	GO:1901021	0.00678061	1	7.54148	37.6598	AKAP6;ANK2;SLC9A1
negative regulation of signal transduction (GO:0009968)	GO:0009968	0.00710128	1	2.1141	10.4595	EPHA7;PID1;TIE1;DAB2IP;NFATC1;WWP2;THBS1;GLI3;NKD1;FAM129B;ERBB3;KIF26A;EPHB2;FGFR2
regulation of cell-matrix adhesion (GO:0001952)	GO:0001952	0.00723078	1	4.10914	20.2556	CDH13;THBS1;GPM6B;SLC9A1;CORO1C
positive regulation of catecholamine secretion (GO:0033605)	GO:0033605	0.00770001	0.982329	14.245	69.3238	GRK2;KCNB1
epithelial to mesenchymal transition involved in endocardial cushion formation (GO:0003198)	GO:0003198	0.00770001	1	14.245	69.3238	RBPJ;ENG
regulation of extent of cell growth (GO:0061387)	GO:0061387	0.00770001	1	14.245	69.3238	ABL1;APOE
positive regulation of myelination (GO:0031643)	GO:0031643	0.00770001	1	14.245	69.3238	TENM4;PARD3
positive regulation of fibroblast migration (GO:0010763)	GO:0010763	0.00770001	1	14.245	69.3238	PRKCE;THBS1
regulation of epithelial to mesenchymal transition involved in endocardial cushion formation (GO:1905005)	GO:1905005	0.00770001	1	14.245	69.3238	ENG;TGFBR2
embryonic organ development (GO:0048568)	GO:0048568	0.00783409	0.975058	4.03161	19.5504	RARB;RBPJ;GLI3;FGFR2;TGFBR2
response to glucagon (GO:0033762)	GO:0033762	0.00787668	0.957017	5.02765	24.3532	GNG7;ADCY3;GNG8;GNG12
regulation of adherens junction organization (GO:1903391)	GO:1903391	0.00799717	0.949059	7.12251	34.3922	GPM6B;SLC9A1;CORO1C
negative regulation of Wnt signaling pathway (GO:0030178)	GO:0030178	0.00801375	0.929413	2.45604	11.8543	PSMD10;PSMD9;TMEM88;IGFBP4;DAB2IP;NFATC1;APOE;GLI3;NKD1;RBMS3
negative regulation of canonical Wnt signaling pathway (GO:0090090)	GO:0090090	0.0081749	0.927034	2.59875	12.4914	PSMD10;PSMD9;TMEM88;IGFBP4;DAB2IP;APOE;GLI3;NKD1;RBMS3
glycosphingolipid metabolic process (GO:0006687)	GO:0006687	0.00847151	0.939785	3.95695	18.8788	SMPD3;CERK;GLB1;ST8SIA5;ST6GALNAC5
regulation of long-term synaptic potentiation (GO:1900271)	GO:1900271	0.00933395	1	6.74764	31.5391	ABL1;APOE;EPHB2
cytoskeleton organization (GO:0007010)	GO:0007010	0.00964268	1	2.71334	12.5941	FGD6;DST;APOE;CDC42BPB;SYNE3;PLD2;SYNE1;PAK4
glycosaminoglycan catabolic process (GO:0006027)	GO:0006027	0.00985228	1	3.81563	17.6284	CEMIP;HPSE2;GLB1;GPC3;SLC9A1
regulation of Cdc42 protein signal transduction (GO:0032489)	GO:0032489	0.0106139	0.933838	12.21	55.5018	ABL1;APOE
positive regulation of neurological system process (GO:0031646)	GO:0031646	0.0106139	0.950221	12.21	55.5018	TENM4;PARD3
chylomicron remnant clearance (GO:0034382)	GO:0034382	0.0106139	0.967189	12.21	55.5018	APOC2;APOE
amino acid import across plasma membrane (GO:0089718)	GO:0089718	0.0106139	0.984774	12.21	55.5018	SLC1A3;SLC7A2
cardiac atrium development (GO:0003230)	GO:0003230	0.0106139	1	12.21	55.5018	ANK2;ENG
positive regulation of dendritic spine morphogenesis (GO:0061003)	GO:0061003	0.0106139	1	12.21	55.5018	CAMK2B;LRP8
positive regulation of calcineurin-NFAT signaling cascade (GO:0070886)	GO:0070886	0.0106139	1	12.21	55.5018	AKAP6;SLC9A1
dorsal aorta development (GO:0035907)	GO:0035907	0.0106139	1	12.21	55.5018	RBPJ;ENG
dorsal aorta morphogenesis (GO:0035912)	GO:0035912	0.0106139	1	12.21	55.5018	RBPJ;ENG
regulation of dendrite development (GO:0050773)	GO:0050773	0.0106191	0.918459	4.62	20.9984	CAMK2B;CAMK1D;DAB2IP;LRP8
embryonic digestive tract development (GO:0048566)	GO:0048566	0.0107932	0.902915	6.41026	29.031	RARB;GLI3;FGFR2
positive regulation of dendritic spine development (GO:0060999)	GO:0060999	0.0107932	0.917964	6.41026	29.031	CAMK2B;APOE;LRP8
regulation of canonical Wnt signaling pathway (GO:0060828)	GO:0060828	0.0119243	0.981448	2.20697	9.77508	PSMD10;PSMD9;SCEL;TMEM88;IGFBP4;DAB2IP;APOE;GLI3;NKD1;FGFR2;RBMS3
positive regulation of cellular component organization (GO:0051130)	GO:0051130	0.012304	0.996622	2.82213	12.4112	CAMK2B;CLSTN3;NRXN1;APOC2;DAB2IP;APOE;EPHB2
long-term synaptic potentiation (GO:0060291)	GO:0060291	0.0123769	0.971683	6.10501	26.8127	SLC24A2;TSHZ3;SLC8A2
negative regulation of protein tyrosine kinase activity (GO:0061099)	GO:0061099	0.0123769	0.986865	6.10501	26.8127	CBLC;CBL;SNX6
establishment of protein localization to membrane (GO:0090150)	GO:0090150	0.0131934	1	3.08928	13.3705	REEP1;RABGEF1;FRMPD1;PARD3;SYNE3;ZDHHC14
negative regulation of epidermal growth factor receptor signaling pathway (GO:0042059)	GO:0042059	0.0139125	1	4.2735	18.2691	DAB2IP;CBLC;CBL;SNX6
ventricular trabecula myocardium morphogenesis (GO:0003222)	GO:0003222	0.0139341	0.974053	10.6838	45.6561	RBPJ;ENG
regulation of positive chemotaxis (GO:0050926)	GO:0050926	0.0139341	0.987582	10.6838	45.6561	F7;CDH13
cellular response to nitric oxide (GO:0071732)	GO:0071732	0.0139341	1	10.6838	45.6561	DPEP1;MT3
cytoskeletal anchoring at nuclear membrane (GO:0090286)	GO:0090286	0.0139341	1	10.6838	45.6561	SYNE3;SYNE1
positive regulation of alpha-beta T cell differentiation (GO:0046638)	GO:0046638	0.0139341	1	10.6838	45.6561	GLI3;TGFBR2
cellular response to reactive nitrogen species (GO:1902170)	GO:1902170	0.0139341	1	10.6838	45.6561	DPEP1;MT3
regulation of ERBB signaling pathway (GO:1901184)	GO:1901184	0.0140866	0.945838	5.82751	24.8399	ERBB3;CDH13;RBPJ
outflow tract septum morphogenesis (GO:0003148)	GO:0003148	0.0140866	0.95845	5.82751	24.8399	FGFR2;TGFBR2;ENG
regulation of vascular endothelial growth factor receptor signaling pathway (GO:0030947)	GO:0030947	0.0140866	0.971402	5.82751	24.8399	DAB2IP;MT3;FAM129B
diterpenoid metabolic process (GO:0016101)	GO:0016101	0.0149037	0.98771	3.44637	14.4959	APOC2;GPC3;NAPEPLD;APOE;LRP8
calcium-dependent cell-cell adhesion via plasma membrane cell adhesion molecules (GO:0016339)	GO:0016339	0.0151387	0.990418	4.16927	17.4713	CDH6;CDH22;CDH13;CDH15
regulation of proteolysis (GO:0030162)	GO:0030162	0.0158866	1	3.39167	14.0492	CYFIP2;ABTB2;FBXW11;BTBD3;LTBP4
positive regulation of cell projection organization (GO:0031346)	GO:0031346	0.0158866	1	3.39167	14.0492	CAMK2B;CAMK1D;DPYSL3;DAB2IP;APOE
very-low-density lipoprotein particle remodeling (GO:0034372)	GO:0034372	0.0176403	1	9.49668	38.3435	APOC2;APOE
actin crosslink formation (GO:0051764)	GO:0051764	0.0176403	1	9.49668	38.3435	DPYSL3;PLS1
positive regulation of coagulation (GO:0050820)	GO:0050820	0.0176403	1	9.49668	38.3435	F12;THBS1
sterol catabolic process (GO:0016127)	GO:0016127	0.0176403	1	9.49668	38.3435	APOE;MT3
positive regulation of natural killer cell mediated cytotoxicity directed against tumor cell target (GO:0002860)	GO:0002860	0.0176403	1	9.49668	38.3435	PVR;NECTIN2
chylomicron remodeling (GO:0034371)	GO:0034371	0.0176403	1	9.49668	38.3435	APOC2;APOE
positive regulation of natural killer cell mediated immune response to tumor cell (GO:0002857)	GO:0002857	0.0176403	1	9.49668	38.3435	PVR;NECTIN2
positive regulation of hemostasis (GO:1900048)	GO:1900048	0.0176403	1	9.49668	38.3435	F12;THBS1
negative regulation of vascular endothelial growth factor receptor signaling pathway (GO:0030948)	GO:0030948	0.0176403	1	9.49668	38.3435	DAB2IP;FAM129B
cholesterol catabolic process (GO:0006707)	GO:0006707	0.0176403	1	9.49668	38.3435	APOE;MT3
negative regulation of ERBB signaling pathway (GO:1901185)	GO:1901185	0.0177902	0.986775	3.97535	16.0171	ERBB3;DAB2IP;CBLC;CBL
cardiac ventricle morphogenesis (GO:0003208)	GO:0003208	0.0177902	0.997618	3.97535	16.0171	RBPJ;FGFR2;TGFBR2;ENG
regulation of epidermal growth factor-activated receptor activity (GO:0007176)	GO:0007176	0.0178884	0.981551	5.34188	21.4936	CBLC;CBL;SNX6
regulation of neuron apoptotic process (GO:0043523)	GO:0043523	0.0180929	0.982216	2.88101	11.5593	EPHA7;ERBB3;KCNB1;AGAP2;APOE;MT3
regulation of Ras protein signal transduction (GO:0046578)	GO:0046578	0.0190158	1	2.849	11.2891	AGAP2;ASAP3;DAB2IP;AGAP1;ASAP2;EPHB2
lamellipodium organization (GO:0097581)	GO:0097581	0.019982	1	5.12821	20.0663	SNX1;ARHGEF4;CDH13
positive regulation of calcium ion transmembrane transport (GO:1904427)	GO:1904427	0.019982	1	5.12821	20.0663	CEMIP;AKAP6;ANK2
positive regulation of lipase activity (GO:0060193)	GO:0060193	0.0217125	1	8.54701	32.7339	APOC2;FGFR2
chylomicron assembly (GO:0034378)	GO:0034378	0.0217125	1	8.54701	32.7339	APOC2;APOE
regulation of natural killer cell mediated cytotoxicity directed against tumor cell target (GO:0002858)	GO:0002858	0.0217125	1	8.54701	32.7339	PVR;NECTIN2
telomere maintenance via recombination (GO:0000722)	GO:0000722	0.0217125	1	8.54701	32.7339	RAD51;NSMCE2
regulation of phospholipase activity (GO:0010517)	GO:0010517	0.0217125	1	8.54701	32.7339	APOC2;FGFR2
regulation of plasminogen activation (GO:0010755)	GO:0010755	0.0217125	1	8.54701	32.7339	F12;THBS1
regulation of signal transduction (GO:0009966)	GO:0009966	0.0217595	1	2.01753	7.72253	EPHA7;RGS3;ERBB3;USP20;KIF26A;IGFBP4;FRMPD1;GNG7;TIE1;EPHB2;FGFR2
positive regulation of synapse assembly (GO:0051965)	GO:0051965	0.0222048	1	4.93097	18.7744	CLSTN3;NRXN1;EPHB2
positive regulation of wound healing (GO:0090303)	GO:0090303	0.0222048	1	4.93097	18.7744	F12;PRKCE;THBS1
regulation of supramolecular fiber organization (GO:1902903)	GO:1902903	0.0222048	1	4.93097	18.7744	ABL1;BRK1;APOE
protein ubiquitination involved in ubiquitin-dependent protein catabolic process (GO:0042787)	GO:0042787	0.0239868	1	3.0525	11.3866	CUL4A;ABTB2;AREL1;BTBD3;WWP2
positive regulation of phosphorylation (GO:0042327)	GO:0042327	0.0250172	1	2.05457	7.57765	EPHA7;ERBB3;HGF;TIE1;ABL1;EPHB2;MT3;THBS1;FGFR2;ENG
proteasome assembly (GO:0043248)	GO:0043248	0.0261317	1	7.77001	28.3186	PSMD10;PSMD9
positive regulation of mesenchymal cell proliferation (GO:0002053)	GO:0002053	0.0261317	1	7.77001	28.3186	FGFR2;TGFBR2
positive regulation of fatty acid biosynthetic process (GO:0045723)	GO:0045723	0.0261317	1	7.77001	28.3186	SLC45A3;APOC2
response to nitric oxide (GO:0071731)	GO:0071731	0.0261317	1	7.77001	28.3186	DPEP1;MT3
alcohol catabolic process (GO:0046164)	GO:0046164	0.0261317	1	7.77001	28.3186	APOE;MT3
positive regulation of neuron projection development (GO:0010976)	GO:0010976	0.0263847	1	2.6434	9.6087	CAMK2B;CAMK1D;DPYSL3;DAB2IP;APOE;LRP8
negative regulation of cysteine-type endopeptidase activity (GO:2000117)	GO:2000117	0.0267111	1	2.96771	10.7511	PCID2;HGF;DPEP1;THBS1;MT3
positive regulation of calcium-mediated signaling (GO:0050850)	GO:0050850	0.0270377	1	4.57875	16.5317	CDH13;AKAP6;SLC9A1
positive regulation of lipid biosynthetic process (GO:0046889)	GO:0046889	0.0270377	1	4.57875	16.5317	SLC45A3;APOC2;APOE
regulation of reactive oxygen species metabolic process (GO:2000377)	GO:2000377	0.0274002	1	3.48857	12.5491	PID1;THBS1;MT3;TGFBR2
histone modification (GO:0016570)	GO:0016570	0.0275722	1	2.61643	9.39547	EYA1;KAT6B;PADI3;PADI4;MT3;CPA4
regulation of mesenchymal cell proliferation (GO:0010464)	GO:0010464	0.0308795	1	7.12251	24.7697	FGFR2;TGFBR2
peptidyl-arginine modification (GO:0018195)	GO:0018195	0.0308795	1	7.12251	24.7697	PADI3;PADI4
regulation of oligodendrocyte differentiation (GO:0048713)	GO:0048713	0.0308795	1	7.12251	24.7697	SLC45A3;TENM4
negative regulation of metabolic process (GO:0009892)	GO:0009892	0.0308795	1	7.12251	24.7697	APOC2;MT3
regulation of actomyosin structure organization (GO:0110020)	GO:0110020	0.0308795	1	7.12251	24.7697	ASAP3;SLC9A1
phospholipid efflux (GO:0033700)	GO:0033700	0.0308795	1	7.12251	24.7697	APOC2;APOE
protein kinase C-activating G-protein coupled receptor signaling pathway (GO:0007205)	GO:0007205	0.0308795	1	7.12251	24.7697	PARD3;DGKH
eye photoreceptor cell differentiation (GO:0001754)	GO:0001754	0.0308795	1	7.12251	24.7697	NKD1;SDK2
retinoid metabolic process (GO:0001523)	GO:0001523	0.0311541	1	2.849	9.88265	APOC2;GPC3;NAPEPLD;APOE;LRP8
negative regulation of endothelial cell proliferation (GO:0001937)	GO:0001937	0.032385	1	4.2735	14.6584	SPARC;APOE;THBS1
positive regulation of cation channel activity (GO:2001259)	GO:2001259	0.032385	1	4.2735	14.6584	AKAP6;ANK2;EPHB2
regulation of blood coagulation (GO:0030193)	GO:0030193	0.032385	1	4.2735	14.6584	F12;APOE;THBS1
skeletal system morphogenesis (GO:0048705)	GO:0048705	0.0352499	1	4.13565	13.835	IFT140;RARB;FGFR2
regulation of granulocyte chemotaxis (GO:0071622)	GO:0071622	0.0359382	1	6.57462	21.8669	CAMK1D;THBS1
positive regulation of cardiac muscle cell proliferation (GO:0060045)	GO:0060045	0.0359382	1	6.57462	21.8669	RBPJ;FGFR2
positive regulation of cellular carbohydrate metabolic process (GO:0010676)	GO:0010676	0.0359382	1	6.57462	21.8669	SLC45A3;PRKCE
muscle cell development (GO:0055001)	GO:0055001	0.0359382	1	6.57462	21.8669	ANK2;ENG
positive regulation of T cell mediated cytotoxicity (GO:0001916)	GO:0001916	0.0359382	1	6.57462	21.8669	PVR;NECTIN2
tricarboxylic acid metabolic process (GO:0072350)	GO:0072350	0.0359382	1	6.57462	21.8669	GHR;IDH1
protein localization to endoplasmic reticulum (GO:0070972)	GO:0070972	0.0359382	1	6.57462	21.8669	ANK2;UBAC2
triglyceride-rich lipoprotein particle remodeling (GO:0034370)	GO:0034370	0.0359382	1	6.57462	21.8669	APOC2;APOE
regulation of fibrinolysis (GO:0051917)	GO:0051917	0.0359382	1	6.57462	21.8669	F12;THBS1
cell-cell junction assembly (GO:0007043)	GO:0007043	0.03776	1	2.70475	8.86213	CDH6;PARD3;CDH22;CDH13;CDH15
regulation of transforming growth factor beta receptor signaling pathway (GO:0017015)	GO:0017015	0.03776	1	2.70475	8.86213	LTBP4;THBS1;TGFBR2;ENG;SNX6
positive regulation of dendrite development (GO:1900006)	GO:1900006	0.038241	1	4.00641	13.0763	DAB2IP;APOE;LRP8
cyclic-nucleotide-mediated signaling (GO:0019935)	GO:0019935	0.038241	1	4.00641	13.0763	ADCY3;AKAP6;APOE
aminoglycan catabolic process (GO:0006026)	GO:0006026	0.038241	1	4.00641	13.0763	HPSE2;GLB1;GPC3
neuron projection morphogenesis (GO:0048812)	GO:0048812	0.0382527	1	2.09743	6.84503	NTNG1;NYAP1;PARD3;BTBD3;DAB2IP;SLIT3;EPHB2;FGFR2
negative regulation of MAPK cascade (GO:0043409)	GO:0043409	0.0395353	1	2.67094	8.62864	PSMD10;DAB2IP;CBLC;APOE;EPHB2
myeloid dendritic cell activation (GO:0001773)	GO:0001773	0.0412907	1	6.10501	19.4574	DOCK2;TGFBR2
regulation of secretion (GO:0051046)	GO:0051046	0.0412907	1	6.10501	19.4574	POFUT2;ERBB3
regulation of calcineurin-NFAT signaling cascade (GO:0070884)	GO:0070884	0.0412907	1	6.10501	19.4574	AKAP6;SLC9A1
negative regulation of focal adhesion assembly (GO:0051895)	GO:0051895	0.0412907	1	6.10501	19.4574	THBS1;CORO1C
cardiac left ventricle morphogenesis (GO:0003214)	GO:0003214	0.0412907	1	6.10501	19.4574	RBPJ;TGFBR2
regulation of lymphocyte differentiation (GO:0045619)	GO:0045619	0.0412907	1	6.10501	19.4574	CD2;ABL1
monosaccharide transport (GO:0015749)	GO:0015749	0.0412907	1	6.10501	19.4574	SLC45A3;SLC5A10
regulation of synapse organization (GO:0050807)	GO:0050807	0.0412907	1	6.10501	19.4574	CAMK2B;ABL1
entry into host cell (GO:0030260)	GO:0030260	0.0413573	1	3.885	12.3757	GRK2;WWP2;CBL
positive regulation of locomotion (GO:0040017)	GO:0040017	0.0413573	1	3.885	12.3757	CAVIN1;CHMP4B;THBS1
positive regulation of protein catabolic process (GO:0045732)	GO:0045732	0.0413605	1	2.63797	8.40305	DAB2IP;WWP2;APOE;ATG7;NKD1
ventricular cardiac muscle tissue morphogenesis (GO:0055010)	GO:0055010	0.0445973	1	3.77074	11.7273	RBPJ;FGFR2;ENG
regulation of axon extension (GO:0030516)	GO:0030516	0.0445973	1	3.77074	11.7273	ABL1;APOE;MT3
negative regulation of endothelial cell migration (GO:0010596)	GO:0010596	0.0445973	1	3.77074	11.7273	DAB2IP;APOE;THBS1
negative regulation of neuron death (GO:1901215)	GO:1901215	0.0451618	1	2.5744	7.97421	ERBB3;AGAP2;CHMP4B;APOE;MT3
regulation of epidermal growth factor receptor signaling pathway (GO:0042058)	GO:0042058	0.0466746	1	2.94724	9.032	DAB2IP;CBLC;CDH13;CBL
integrin-mediated signaling pathway (GO:0007229)	GO:0007229	0.0466746	1	2.94724	9.032	ITGB5;DST;ABL1;ITGB7
negative regulation of adherens junction organization (GO:1903392)	GO:1903392	0.0469205	1	5.69801	17.4319	THBS1;CORO1C
endocardial cushion morphogenesis (GO:0003203)	GO:0003203	0.0469205	1	5.69801	17.4319	TGFBR2;ENG
positive regulation of CREB transcription factor activity (GO:0032793)	GO:0032793	0.0469205	1	5.69801	17.4319	CAMK1D;LRP8
L-alpha-amino acid transmembrane transport (GO:1902475)	GO:1902475	0.0469205	1	5.69801	17.4319	SLC1A3;SLC7A2
positive regulation of potassium ion transmembrane transport (GO:1901381)	GO:1901381	0.0469205	1	5.69801	17.4319	AKAP6;ANK2
negative regulation of insulin secretion (GO:0046676)	GO:0046676	0.0469205	1	5.69801	17.4319	PSMD9;KCNB1
negative regulation of release of cytochrome c from mitochondria (GO:0090201)	GO:0090201	0.0469205	1	5.69801	17.4319	PSMD10;HGF
filopodium assembly (GO:0046847)	GO:0046847	0.0469205	1	5.69801	17.4319	FGD6;ARHGEF4
positive regulation of potassium ion transport (GO:0043268)	GO:0043268	0.0469205	1	5.69801	17.4319	AKAP6;ANK2
embryonic cranial skeleton morphogenesis (GO:0048701)	GO:0048701	0.0469205	1	5.69801	17.4319	FGFR2;TGFBR2
protein modification process (GO:0036211)	GO:0036211	0.0471381	1	2.54375	7.77033	ABL1;WWP2;PLOD1;PADI4;ATG7
negative regulation of epithelial cell migration (GO:0010633)	GO:0010633	0.0479597	1	3.663	11.126	DAB2IP;THBS1;CORO1C
regulation of synapse assembly (GO:0051963)	GO:0051963	0.0479597	1	3.663	11.126	CLSTN3;NRXN1;EPHB2
regulation of ion transmembrane transport (GO:0034765)	GO:0034765	0.0479597	1	3.663	11.126	KCNJ10;AKAP6;WWP2
regulation of peptidyl-tyrosine phosphorylation (GO:0050730)	GO:0050730	0.0491649	1	2.51383	7.57309	GHR;EPHA7;HGF;ABL1;LRP8
regulation of protein metabolic process (GO:0051246)	GO:0051246	0.0491817	1	2.89729	8.72732	ABTB2;BTBD3;LTBP4;APOE
cell junction assembly (GO:0034329)	GO:0034329	0.0491817	1	2.89729	8.72732	CDH6;CDH22;CDH13;CDH15
regulation of muscle cell differentiation (GO:0051147)	GO:0051147	0.0514428	1	3.56125	10.5673	ABL1;CDH15;FGFR2
regulation of cysteine-type endopeptidase activity (GO:2000116)	GO:2000116	0.0514428	1	3.56125	10.5673	EPHA7;PCID2;MT3
nucleosome assembly (GO:0006334)	GO:0006334	0.0517617	1	2.849	8.4362	SART3;KAT6B;PADI4;CABIN1
postsynaptic membrane organization (GO:0001941)	GO:0001941	0.0528117	1	5.34188	15.7106	NRXN1;APOE
positive regulation of dendrite morphogenesis (GO:0050775)	GO:0050775	0.0528117	1	5.34188	15.7106	CAMK2B;LRP8
hyaluronan catabolic process (GO:0030214)	GO:0030214	0.0528117	1	5.34188	15.7106	CEMIP;SLC9A1
positive regulation of cardiac muscle hypertrophy (GO:0010613)	GO:0010613	0.0528117	1	5.34188	15.7106	AKAP6;SLC9A1
hexose transport (GO:0008645)	GO:0008645	0.0528117	1	5.34188	15.7106	SLC45A3;SLC5A10
bone morphogenesis (GO:0060349)	GO:0060349	0.0528117	1	5.34188	15.7106	RARB;FGFR2
negative regulation of peptide hormone secretion (GO:0090278)	GO:0090278	0.0528117	1	5.34188	15.7106	PSMD9;KCNB1
cardiac epithelial to mesenchymal transition (GO:0060317)	GO:0060317	0.0528117	1	5.34188	15.7106	RBPJ;ENG
aorta morphogenesis (GO:0035909)	GO:0035909	0.0528117	1	5.34188	15.7106	RBPJ;ENG
positive regulation of positive chemotaxis (GO:0050927)	GO:0050927	0.0528117	1	5.34188	15.7106	F7;CDH13
protein targeting to membrane (GO:0006612)	GO:0006612	0.0544143	1	2.8023	8.15785	RABGEF1;PARD3;CHMP4B;ZDHHC14
negative regulation of MAP kinase activity (GO:0043407)	GO:0043407	0.0544143	1	2.8023	8.15785	RGS3;DAB2IP;CBLC;APOE
spliceosomal snRNP assembly (GO:0000387)	GO:0000387	0.0550449	1	3.465	10.0471	SART1;SART3;GEMIN7
negative regulation of G0 to G1 transition (GO:0070317)	GO:0070317	0.0550449	1	3.465	10.0471	L3MBTL2;RAD51;DAB2IP
positive regulation of catabolic process (GO:0009896)	GO:0009896	0.0571392	1	2.7571	7.89155	DAB2IP;WWP2;ATG7;NKD1
cellular amide metabolic process (GO:0043603)	GO:0043603	0.0571392	1	2.7571	7.89155	GHR;CERK;NAPEPLD;CPN1
regulation of multicellular organism growth (GO:0040014)	GO:0040014	0.0589492	1	5.02765	14.2337	GHR;FGFR2
high-density lipoprotein particle remodeling (GO:0034375)	GO:0034375	0.0589492	1	5.02765	14.2337	APOC2;APOE
reverse cholesterol transport (GO:0043691)	GO:0043691	0.0589492	1	5.02765	14.2337	APOC2;APOE
2-oxoglutarate metabolic process (GO:0006103)	GO:0006103	0.0589492	1	5.02765	14.2337	GHR;IDH1
glycosphingolipid biosynthetic process (GO:0006688)	GO:0006688	0.0589492	1	5.02765	14.2337	ST8SIA5;ST6GALNAC5
positive regulation of fatty acid metabolic process (GO:0045923)	GO:0045923	0.0589492	1	5.02765	14.2337	SLC45A3;APOC2
regulation of myelination (GO:0031641)	GO:0031641	0.0589492	1	5.02765	14.2337	TENM4;PARD3
embryo development ending in birth or egg hatching (GO:0009792)	GO:0009792	0.0589492	1	5.02765	14.2337	SCEL;CELF4
positive regulation of natural killer cell mediated cytotoxicity (GO:0045954)	GO:0045954	0.0589492	1	5.02765	14.2337	PVR;NECTIN2
virion assembly (GO:0019068)	GO:0019068	0.0589492	1	5.02765	14.2337	CHMP4B;APOE
cellular response to inorganic substance (GO:0071241)	GO:0071241	0.0589492	1	5.02765	14.2337	DPEP1;MT3
positive regulation of cation transmembrane transport (GO:1904064)	GO:1904064	0.0589492	1	5.02765	14.2337	AKAP6;ANK2
viral entry into host cell (GO:0046718)	GO:0046718	0.0589492	1	5.02765	14.2337	GRK2;WWP2
positive regulation of natural killer cell mediated immunity (GO:0002717)	GO:0002717	0.0589492	1	5.02765	14.2337	PVR;NECTIN2
negative regulation of protein modification process (GO:0031400)	GO:0031400	0.0599359	1	2.71334	7.63663	PID1;DAB2IP;EPHB2;CORO1C
negative regulation of neuron apoptotic process (GO:0043524)	GO:0043524	0.0599359	1	2.71334	7.63663	ERBB3;AGAP2;APOE;MT3
regulation of protein catabolic process (GO:0042176)	GO:0042176	0.06239	1	2.34808	6.51439	AGAP2;DAB2IP;WWP2;ATG7;NKD1
protein-DNA complex assembly (GO:0065004)	GO:0065004	0.06239	1	2.34808	6.51439	CUL4A;SART3;RAD51;KAT6B;PADI4
positive regulation of reactive oxygen species metabolic process (GO:2000379)	GO:2000379	0.0625986	1	3.28731	9.10918	PID1;THBS1;TGFBR2
regulation of G0 to G1 transition (GO:0070316)	GO:0070316	0.0625986	1	3.28731	9.10918	L3MBTL2;RAD51;DAB2IP
inorganic anion transmembrane transport (GO:0098661)	GO:0098661	0.0628042	1	2.67094	7.39245	GLRA1;SLC20A2;SLC1A3;SLC12A8
positive regulation of endocytosis (GO:0045807)	GO:0045807	0.0628042	1	2.67094	7.39245	CAMK1D;APOE;DOCK2;CBL
positive regulation of cellular metabolic process (GO:0031325)	GO:0031325	0.0647712	1	2.32256	6.35659	PID1;APOE;THBS1;MT3;TGFBR2
negative regulation of cell migration (GO:0030336)	GO:0030336	0.0650021	1	2.11909	5.79219	DPYSL3;DAB2IP;DPEP1;SRGAP3;CORO1C;ENG
positive regulation of synaptic transmission, glutamatergic (GO:0051968)	GO:0051968	0.0653183	1	4.74834	12.9558	TSHZ3;NRXN1
mitotic recombination (GO:0006312)	GO:0006312	0.0653183	1	4.74834	12.9558	RAD51;NSMCE2
regulation of cellular response to transforming growth factor beta stimulus (GO:1903844)	GO:1903844	0.0653183	1	4.74834	12.9558	LTBP4;ENG
positive regulation of metabolic process (GO:0009893)	GO:0009893	0.0653183	1	4.74834	12.9558	CAMK1D;ABL1
regulation of cardiac muscle cell proliferation (GO:0060043)	GO:0060043	0.0653183	1	4.74834	12.9558	RBPJ;FGFR2
heart trabecula morphogenesis (GO:0061384)	GO:0061384	0.0653183	1	4.74834	12.9558	RBPJ;ENG
establishment of epithelial cell polarity (GO:0090162)	GO:0090162	0.0653183	1	4.74834	12.9558	CYTH3;PARD3
negative regulation of blood vessel morphogenesis (GO:2000181)	GO:2000181	0.0657435	1	2.62985	7.15843	SPARC;DAB2IP;THBS1;FAM129B
intraciliary transport involved in cilium assembly (GO:0035735)	GO:0035735	0.0665461	1	3.20513	8.68545	DYNC2LI1;DYNC2H1;IFT140
regulation of cysteine-type endopeptidase activity involved in apoptotic process (GO:0043281)	GO:0043281	0.0672028	1	2.29758	6.20357	EPHA7;HGF;DPEP1;THBS1;MT3
negative regulation of epithelial cell proliferation (GO:0050680)	GO:0050680	0.0687533	1	2.59	6.93403	SPARC;DAB2IP;APOE;THBS1
axon development (GO:0061564)	GO:0061564	0.0696846	1	2.27314	6.05514	NTNG1;PARD3;SLIT3;EPHB2;FGFR2
mesenchymal cell differentiation (GO:0048762)	GO:0048762	0.0706046	1	3.12695	8.28849	HGF;RBPJ;FGFR2
negative regulation of protein serine/threonine kinase activity (GO:0071901)	GO:0071901	0.071833	1	2.55135	6.71874	ABL1;DAB2IP;CBLC;APOE
regulation of protein localization to plasma membrane (GO:1903076)	GO:1903076	0.071833	1	2.55135	6.71874	PID1;PRKCE;EPHB2;PLS1
regulation of protein kinase A signaling (GO:0010738)	GO:0010738	0.0719047	1	4.49843	11.8417	AKAP12;AKAP6
negative regulation of cell junction assembly (GO:1901889)	GO:1901889	0.0719047	1	4.49843	11.8417	THBS1;CORO1C
morphogenesis of an epithelium (GO:0002009)	GO:0002009	0.0719047	1	4.49843	11.8417	FGFR2;ARHGAP12
Rac protein signal transduction (GO:0016601)	GO:0016601	0.0719047	1	4.49843	11.8417	BRK1;CDH13
cellular response to zinc ion (GO:0071294)	GO:0071294	0.0719047	1	4.49843	11.8417	GLRA1;MT3
positive regulation of blood coagulation (GO:0030194)	GO:0030194	0.0719047	1	4.49843	11.8417	F12;THBS1
positive regulation of phospholipase activity (GO:0010518)	GO:0010518	0.0719047	1	4.49843	11.8417	APOC2;FGFR2
positive regulation of protein localization to membrane (GO:1905477)	GO:1905477	0.0722163	1	2.24921	5.91113	CEMIP;KCNB1;PRKCE;EPHB2;PLS1
regulation of protein modification process (GO:0031399)	GO:0031399	0.0747718	1	3.0525	7.9161	ATG7;MT3;CORO1C
positive regulation of protein metabolic process (GO:0051247)	GO:0051247	0.0747979	1	2.22578	5.77138	DAB2IP;WWP2;APOE;ATG7;NKD1
cellular metal ion homeostasis (GO:0006875)	GO:0006875	0.0747979	1	2.22578	5.77138	SLC24A2;ANK2;MT3;SLC8A2;SLC9A1
negative regulation of cysteine-type endopeptidase activity involved in apoptotic process (GO:0043154)	GO:0043154	0.0749821	1	2.51383	6.51208	HGF;DPEP1;THBS1;MT3
cell morphogenesis involved in neuron differentiation (GO:0048667)	GO:0048667	0.077429	1	2.20284	5.63572	NTNG1;PARD3;BTBD3;SLIT3;FGFR2
positive regulation of protein kinase B signaling (GO:0051897)	GO:0051897	0.0780822	1	2.01898	5.14838	F7;ERBB3;HGF;THBS1;FGFR2;ENG
negative regulation of response to stimulus (GO:0048585)	GO:0048585	0.0780822	1	2.01898	5.14838	EPHA7;ERBB3;KIF26A;TIE1;EPHB2;FGFR2
regulation of endothelial cell migration (GO:0010594)	GO:0010594	0.0781998	1	2.47739	6.31361	SPARC;ABL1;DAB2IP;THBS1
negative regulation of angiogenesis (GO:0016525)	GO:0016525	0.0781998	1	2.47739	6.31361	SPARC;DAB2IP;THBS1;FAM129B
ion transport (GO:0006811)	GO:0006811	0.0785938	1	1.62659	4.13718	SLC24A2;GLRA1;LASP1;SLC20A2;ATP10D;SLC1A3;ASIC2;SLC1A7;SLC8A2;BEST1;SLC9A1
regulation of cholesterol transport (GO:0032374)	GO:0032374	0.0786948	1	4.2735	10.864	APOC2;APOE
covalent chromatin modification (GO:0016569)	GO:0016569	0.0786948	1	4.2735	10.864	MT3;MBD3L1
regulation of fibroblast growth factor receptor signaling pathway (GO:0040036)	GO:0040036	0.0786948	1	4.2735	10.864	THBS1;FGFR2
positive regulation of protein localization to plasma membrane (GO:1903078)	GO:1903078	0.0790454	1	2.98151	7.56629	PRKCE;EPHB2;PLS1
branching morphogenesis of an epithelial tube (GO:0048754)	GO:0048754	0.0790454	1	2.98151	7.56629	COL4A1;TGFBR2;ENG
digestive tract development (GO:0048565)	GO:0048565	0.0790454	1	2.98151	7.56629	RARB;GLI3;FGFR2
positive regulation of neuron differentiation (GO:0045666)	GO:0045666	0.0801095	1	2.18036	5.50401	CAMK2B;CAMK1D;DPYSL3;DAB2IP;APOE
vascular endothelial growth factor receptor signaling pathway (GO:0048010)	GO:0048010	0.0814854	1	2.442	6.12291	CYFIP2;DAB2IP;BRK1;ELMO2
protein localization to membrane (GO:0072657)	GO:0072657	0.0824973	1	1.86966	4.66478	TMEM88;KCNB1;FRMPD1;NRXN1;ANK2;ITGB7;SYNE3
actomyosin structure organization (GO:0031032)	GO:0031032	0.0848383	1	2.40761	5.93959	OBSCN;ITGB5;TMOD4;CDC42BPB
hyaluronan metabolic process (GO:0030212)	GO:0030212	0.0856757	1	4.07	10.0008	CEMIP;SLC9A1
positive regulation of transcription from RNA polymerase II promoter involved in cellular response to chemical stimulus (GO:1901522)	GO:1901522	0.0856757	1	4.07	10.0008	RBPJ;MT3
energy reserve metabolic process (GO:0006112)	GO:0006112	0.0856757	1	4.07	10.0008	PID1;MT3
regulation of cardiac muscle contraction by calcium ion signaling (GO:0010882)	GO:0010882	0.0856757	1	4.07	10.0008	ANK2;SLC9A1
histone lysine demethylation (GO:0070076)	GO:0070076	0.0856757	1	4.07	10.0008	KDM6B;KDM4C
cellular protein complex localization (GO:0034629)	GO:0034629	0.0856757	1	4.07	10.0008	STXBP6;GPN2
positive regulation of lamellipodium organization (GO:1902745)	GO:1902745	0.0856757	1	4.07	10.0008	BRK1;CORO1C
regulation of macrophage activation (GO:0043030)	GO:0043030	0.0856757	1	4.07	10.0008	BPI;THBS1
embryonic skeletal system morphogenesis (GO:0048704)	GO:0048704	0.0856757	1	4.07	10.0008	FGFR2;TGFBR2
positive regulation of BMP signaling pathway (GO:0030513)	GO:0030513	0.0856757	1	4.07	10.0008	RBPJ;ENG
regulation of protein phosphorylation (GO:0001932)	GO:0001932	0.0876545	1	1.63736	3.98591	EPHA7;PID1;HGF;DAB2IP;ABL1;EPHB2;MT3;ENG;PAK4;CORO1C
regulation of kinase activity (GO:0043549)	GO:0043549	0.088444	1	2.1156	5.13114	EPHA7;ERBB3;TIE1;EPHB2;FGFR2
chloride transport (GO:0006821)	GO:0006821	0.0917423	1	2.34165	5.59366	GLRA1;SLC1A3;SLC12A8;BEST1
intraciliary transport (GO:0042073)	GO:0042073	0.0924807	1	2.78707	6.63533	DYNC2LI1;DYNC2H1;IFT140
positive regulation of protein localization to cell periphery (GO:1904377)	GO:1904377	0.0924807	1	2.78707	6.63533	PRKCE;EPHB2;PLS1
negative regulation of autophagy (GO:0010507)	GO:0010507	0.0924807	1	2.78707	6.63533	HGF;ATG7;MT3
protein targeting (GO:0006605)	GO:0006605	0.092536	1	1.9279	4.5887	RABGEF1;TOMM40;PARD3;AKAP6;ZDHHC14;TRAK2
Fc-gamma receptor signaling pathway involved in phagocytosis (GO:0038096)	GO:0038096	0.092536	1	1.9279	4.5887	CYFIP2;PRKCE;ABL1;ELMO2;BRK1;PLD2
regulation of natural killer cell mediated cytotoxicity (GO:0042269)	GO:0042269	0.0928346	1	3.885	9.23441	PVR;NECTIN2
acylglycerol homeostasis (GO:0055090)	GO:0055090	0.0928346	1	3.885	9.23441	APOC2;APOE
protein homotrimerization (GO:0070207)	GO:0070207	0.0928346	1	3.885	9.23441	BRK1;CLYBL
regulation of catecholamine secretion (GO:0050433)	GO:0050433	0.0928346	1	3.885	9.23441	GRK2;KCNB1
positive regulation of protein targeting to membrane (GO:0090314)	GO:0090314	0.0928346	1	3.885	9.23441	CEMIP;KCNB1
regulation of DNA biosynthetic process (GO:2000278)	GO:2000278	0.0928346	1	3.885	9.23441	HGF;FAM129B
peripheral nervous system development (GO:0007422)	GO:0007422	0.0928346	1	3.885	9.23441	ERBB3;ASIC2
protein localization to cell surface (GO:0034394)	GO:0034394	0.0928346	1	3.885	9.23441	PIGK;ANK2
urogenital system development (GO:0001655)	GO:0001655	0.0928346	1	3.885	9.23441	IFT140;EPHB2
inner ear morphogenesis (GO:0042472)	GO:0042472	0.0928346	1	3.885	9.23441	EPHB2;FGFR2
positive regulation of RNA splicing (GO:0033120)	GO:0033120	0.0928346	1	3.885	9.23441	CELF4;RBM20
Fc-gamma receptor signaling pathway (GO:0038094)	GO:0038094	0.0950765	1	1.91351	4.50263	CYFIP2;PRKCE;ABL1;ELMO2;BRK1;PLD2
positive regulation of epithelial cell migration (GO:0010634)	GO:0010634	0.0952919	1	2.31	5.43038	SPARC;PRKCE;ABL1;THBS1
regulation of G-protein coupled receptor protein signaling pathway (GO:0008277)	GO:0008277	0.0952919	1	2.31	5.43038	RGS3;USP20;FRMPD1;GNG7
response to glucose (GO:0009749)	GO:0009749	0.0971557	1	2.72777	6.35963	GYS2;KCNB1;THBS1
negative regulation of I-kappaB kinase/NF-kappaB signaling (GO:0043124)	GO:0043124	0.0971557	1	2.72777	6.35963	PSMD10;USP10;DAB2IP
heterophilic cell-cell adhesion via plasma membrane cell adhesion molecules (GO:0007157)	GO:0007157	0.0971557	1	2.72777	6.35963	TENM4;PVR;NECTIN2
Fc receptor mediated stimulatory signaling pathway (GO:0002431)	GO:0002431	0.0976541	1	1.89934	4.41847	CYFIP2;PRKCE;ABL1;ELMO2;BRK1;PLD2
negative regulation of phosphorylation (GO:0042326)	GO:0042326	0.0989053	1	2.2792	5.27314	PID1;DAB2IP;EPHB2;CORO1C
cellular protein modification process (GO:0006464)	GO:0006464	0.0992443	1	1.28077	2.9588	PTPRT;PSMD10;CAMK2B;F13A1;HIF3A;PLOD1;PRSS23;THBS1;FBXO41;PSMD9;ABL1;GPC3;APOE;MARK4;ATG7;IGFBP4;FBXW11;PRKCE;WWP2;KLHL3;KSR2;CDC42BPB;ALG1;PRKAB1;MT3;CLK3;TGFBR2;CUL4A;PIGK;PADI4
negative regulation of programmed cell death (GO:0043069)	GO:0043069	0.1	1	1.4664	3.3765	PSMD10;EPHA7;PCID2;AREL1;TIE1;HGF;CBL;MT3;THBS1;FAM129B;ERBB3;DPEP1;EPHB2;FGFR2
regulation of protein oligomerization (GO:0032459)	GO:0032459	0.100159	1	3.71609	8.55069	TMC8;APOE
cellular response to catecholamine stimulus (GO:0071870)	GO:0071870	0.100159	1	3.71609	8.55069	ABL1;SLC9A1
cholesterol efflux (GO:0033344)	GO:0033344	0.100159	1	3.71609	8.55069	APOC2;APOE
positive regulation of ERBB signaling pathway (GO:1901186)	GO:1901186	0.100159	1	3.71609	8.55069	CBL;RBPJ
lamellipodium assembly (GO:0030032)	GO:0030032	0.100159	1	3.71609	8.55069	ARHGEF4;CDH13
regulation of interleukin-8 secretion (GO:2000482)	GO:2000482	0.100159	1	3.71609	8.55069	CD2;C5AR2
cellular response to interleukin-6 (GO:0071354)	GO:0071354	0.100159	1	3.71609	8.55069	PID1;CBL
regulation of dendritic spine morphogenesis (GO:0061001)	GO:0061001	0.100159	1	3.71609	8.55069	CAMK2B;LRP8
divalent inorganic cation homeostasis (GO:0072507)	GO:0072507	0.100159	1	3.71609	8.55069	TMC8;MT3
regulation of release of sequestered calcium ion into cytosol by sarcoplasmic reticulum (GO:0010880)	GO:0010880	0.100159	1	3.71609	8.55069	AKAP6;ANK2
regulation of epithelial cell migration (GO:0010632)	GO:0010632	0.101925	1	2.67094	6.09915	PRKCE;DAB2IP;CORO1C
positive regulation of chemotaxis (GO:0050921)	GO:0050921	0.101925	1	2.67094	6.09915	F7;CDH13;THBS1
transforming growth factor beta receptor signaling pathway (GO:0007179)	GO:0007179	0.102582	1	2.24921	5.12167	ITGB5;PARD3;CBL;TGFBR2
positive regulation of transcription, DNA-templated (GO:0045893)	GO:0045893	0.102962	1	1.25916	2.86257	CASZ1;PID1;ONECUT1;GLIS3;GPATCH3;HIF3A;RBPJ;GLI3;FAM129B;SLC9A1;RELB;PSMD9;GRIP1;KDM6B;PCID2;ZFHX3;FBXW11;HGF;DAB2IP;TFEB;NFATC1;PAX6;ESRRG;SMARCA1;MT3;ARID1B;KAT6B;RARB;CDH13;LMX1B;FGFR2;ENG;PHF19
regulation of autophagy (GO:0010506)	GO:0010506	0.105032	1	1.68414	3.7952	USP10;HGF;TFEB;ABL1;PRKAB1;MT3;PRKAG3;SNX6
regulation of MAPK cascade (GO:0043408)	GO:0043408	0.105032	1	1.68414	3.7952	PSMD10;EPHA7;ERBB3;DAB2IP;KSR2;EPHB2;FGFR2;PAK4
ubiquitin-dependent protein catabolic process (GO:0006511)	GO:0006511	0.106012	1	1.50387	3.375	ABTB2;PSMD10;CUL4A;PSMD9;AREL1;ANAPC16;FBXW11;BTBD3;CBLC;KLHL3;WWP2;CBL
regulation of release of sequestered calcium ion into cytosol (GO:0051279)	GO:0051279	0.106785	1	2.61643	5.8528	CEMIP;ANK2;AKAP6
negative regulation of apoptotic process (GO:0043066)	GO:0043066	0.107107	1	1.40982	3.14942	PSMD10;EPHA7;PCID2;AREL1;TIE1;HGF;AGAP2;CBL;MT3;THBS1;FAM129B;ERBB3;DPEP1;APOE;EPHB2;FGFR2
positive regulation of histone methylation (GO:0031062)	GO:0031062	0.107639	1	3.56125	7.93795	JARID2;PHF19
ear morphogenesis (GO:0042471)	GO:0042471	0.107639	1	3.56125	7.93795	EPHB2;FGFR2
positive regulation of purine nucleotide biosynthetic process (GO:1900373)	GO:1900373	0.107639	1	3.56125	7.93795	PID1;APOE
receptor clustering (GO:0043113)	GO:0043113	0.107639	1	3.56125	7.93795	NRXN1;ITGB7
negative regulation of developmental growth (GO:0048640)	GO:0048640	0.107639	1	3.56125	7.93795	MT3;NKD1
regulation of actin filament bundle assembly (GO:0032231)	GO:0032231	0.107639	1	3.56125	7.93795	ASAP3;SLC9A1
macromolecule modification (GO:0043412)	GO:0043412	0.107639	1	3.56125	7.93795	ADAT3;ST6GALNAC5
regulation of transmembrane transport (GO:0034762)	GO:0034762	0.107639	1	3.56125	7.93795	KCNJ10;WWP2
regulation of chemotaxis (GO:0050920)	GO:0050920	0.107639	1	3.56125	7.93795	GPR183;THBS1
negative regulation of interleukin-6 production (GO:0032715)	GO:0032715	0.107639	1	3.56125	7.93795	C5AR2;BPI
transition metal ion homeostasis (GO:0055076)	GO:0055076	0.107639	1	3.56125	7.93795	TMC8;MT3
regulation of transcription from RNA polymerase II promoter in response to hypoxia (GO:0061418)	GO:0061418	0.110119	1	2.19154	4.83496	PSMD10;PSMD9;HIF3A;RBPJ
regulation of small GTPase mediated signal transduction (GO:0051056)	GO:0051056	0.111091	1	1.8315	4.02456	OBSCN;ARHGEF4;SRGAP3;KALRN;ARHGAP25;ARHGAP12
regulation of cellular component organization (GO:0051128)	GO:0051128	0.111091	1	1.8315	4.02456	SPARC;LTBP4;ABL1;DAB2IP;TMC8;CDH13
neurogenesis (GO:0022008)	GO:0022008	0.111734	1	2.5641	5.61958	ABTB2;BTBD3;TRAK2
circulatory system development (GO:0072359)	GO:0072359	0.112755	1	1.96032	4.27848	ERBB3;RARB;RBM20;SMG9;TGFBR2
cation transport (GO:0006812)	GO:0006812	0.113978	1	2.1638	4.69923	SLC22A3;SLC6A17;ATP10D;ASIC2
peptidyl-tyrosine phosphorylation (GO:0018108)	GO:0018108	0.113978	1	2.1638	4.69923	GHR;ABL1;EPHB2;FGFR2
regulation of endothelial cell proliferation (GO:0001936)	GO:0001936	0.113978	1	2.1638	4.69923	SPARC;CDH13;APOE;THBS1
heterotypic cell-cell adhesion (GO:0034113)	GO:0034113	0.115261	1	3.4188	7.38652	CD2;ITGB7
negative regulation of gene expression, epigenetic (GO:0045814)	GO:0045814	0.115261	1	3.4188	7.38652	JARID2;PHF19
in utero embryonic development (GO:0001701)	GO:0001701	0.115261	1	3.4188	7.38652	LMX1B;FGFR2
positive regulation of leukocyte mediated cytotoxicity (GO:0001912)	GO:0001912	0.115261	1	3.4188	7.38652	PVR;NECTIN2
response to alcohol (GO:0097305)	GO:0097305	0.115261	1	3.4188	7.38652	GLRA1;TGFBR2
regulation of viral release from host cell (GO:1902186)	GO:1902186	0.115261	1	3.4188	7.38652	CHMP4B;TRIM11
regulation of potassium ion transmembrane transporter activity (GO:1901016)	GO:1901016	0.115261	1	3.4188	7.38652	WWP2;ANK2
positive regulation of embryonic development (GO:0040019)	GO:0040019	0.115261	1	3.4188	7.38652	TENM4;FAM129B
L-amino acid transport (GO:0015807)	GO:0015807	0.115261	1	3.4188	7.38652	SLC6A17;SLC1A3
signal transduction in response to DNA damage (GO:0042770)	GO:0042770	0.115261	1	3.4188	7.38652	USP10;ABL1
macroautophagy (GO:0016236)	GO:0016236	0.116	1	1.9425	4.18447	TOMM40;CHMP4B;PRKAB1;ATG7;PRKAG3
peptidyl-tyrosine modification (GO:0018212)	GO:0018212	0.116769	1	2.51383	5.39859	ABL1;EPHB2;FGFR2
regulation of phosphatidylinositol 3-kinase signaling (GO:0014066)	GO:0014066	0.117896	1	2.13675	4.56827	ERBB3;HGF;DAB2IP;CBL
NIK/NF-kappaB signaling (GO:0038061)	GO:0038061	0.117896	1	2.13675	4.56827	PSMD10;PSMD9;FBXW11;RELB
positive regulation of proteolysis (GO:0045862)	GO:0045862	0.121887	1	2.46548	5.189	CYFIP2;FBXW11;APOE
plasma membrane bounded cell projection morphogenesis (GO:0120039)	GO:0120039	0.121887	1	2.46548	5.189	SNX1;NYAP1;DAB2IP
monovalent inorganic cation homeostasis (GO:0055067)	GO:0055067	0.123016	1	3.28731	6.88837	SLC12A8;SLC9A1
response to ketone (GO:1901654)	GO:1901654	0.123016	1	3.28731	6.88837	SLIT3;THBS1
negative chemotaxis (GO:0050919)	GO:0050919	0.123016	1	3.28731	6.88837	EPHA7;SLIT3
internal peptidyl-lysine acetylation (GO:0018393)	GO:0018393	0.123016	1	3.28731	6.88837	KAT6B;CPA4
regulation of viral entry into host cell (GO:0046596)	GO:0046596	0.123016	1	3.28731	6.88837	TRIM11;NECTIN2
negative regulation of protein phosphorylation (GO:0001933)	GO:0001933	0.125194	1	1.68059	3.49208	PSMD10;PID1;PARD3;DAB2IP;EPHB2;CORO1C;ENG
positive regulation of kinase activity (GO:0033674)	GO:0033674	0.125996	1	1.89093	3.91708	EPHA7;ERBB3;TIE1;EPHB2;FGFR2
positive regulation of phosphatidylinositol 3-kinase signaling (GO:0014068)	GO:0014068	0.127086	1	2.41896	4.99005	ERBB3;HGF;CBL
mRNA polyadenylation (GO:0006378)	GO:0006378	0.130892	1	3.16556	6.43678	CPSF3;SYMPK
regulation of cilium assembly (GO:1902017)	GO:1902017	0.130892	1	3.16556	6.43678	DYNC2LI1;IFT140
response to hexose (GO:0009746)	GO:0009746	0.130892	1	3.16556	6.43678	GYS2;THBS1
peptidyl-glutamic acid modification (GO:0018200)	GO:0018200	0.130892	1	3.16556	6.43678	F7;AGBL4
negative regulation of cell-matrix adhesion (GO:0001953)	GO:0001953	0.130892	1	3.16556	6.43678	THBS1;CORO1C
extrinsic apoptotic signaling pathway via death domain receptors (GO:0008625)	GO:0008625	0.130892	1	3.16556	6.43678	DAB2IP;DEDD2
regulation of protein targeting to membrane (GO:0090313)	GO:0090313	0.130892	1	3.16556	6.43678	CEMIP;KCNB1
positive regulation of nucleic acid-templated transcription (GO:1903508)	GO:1903508	0.132406	1	1.36207	2.75395	CASZ1;PCID2;ZFHX3;FBXW11;NFATC1;PAX6;ESRRG;GPATCH3;SMARCA1;MT3;GLI3;FAM129B;PSMD9;GRIP1;KAT6B;PHF19
quaternary ammonium group transport (GO:0015697)	GO:0015697	0.132454	1	7.12251	14.3983	SLC22A3
macropinocytosis (GO:0044351)	GO:0044351	0.132454	1	7.12251	14.3983	DOCK2
positive regulation of skeletal muscle fiber development (GO:0048743)	GO:0048743	0.132454	1	7.12251	14.3983	FAM129B
smooth muscle tissue development (GO:0048745)	GO:0048745	0.132454	1	7.12251	14.3983	ENG
positive regulation of interferon-gamma secretion (GO:1902715)	GO:1902715	0.132454	1	7.12251	14.3983	CD2
regulation of fat cell proliferation (GO:0070344)	GO:0070344	0.132454	1	7.12251	14.3983	PID1
regulation of immunoglobulin mediated immune response (GO:0002889)	GO:0002889	0.132454	1	7.12251	14.3983	NECTIN2
regulation of histone H3-K27 methylation (GO:0061085)	GO:0061085	0.132454	1	7.12251	14.3983	PHF19
vocal learning (GO:0042297)	GO:0042297	0.132454	1	7.12251	14.3983	NRXN1
negative regulation of mRNA catabolic process (GO:1902373)	GO:1902373	0.132454	1	7.12251	14.3983	DHX34
vascular smooth muscle cell differentiation (GO:0035886)	GO:0035886	0.132454	1	7.12251	14.3983	ENG
catecholamine transport (GO:0051937)	GO:0051937	0.132454	1	7.12251	14.3983	SLC22A3
lipoprotein metabolic process (GO:0042157)	GO:0042157	0.132454	1	7.12251	14.3983	APOE
positive regulation of ATP biosynthetic process (GO:2001171)	GO:2001171	0.132454	1	7.12251	14.3983	PID1
regulation of T cell tolerance induction (GO:0002664)	GO:0002664	0.132454	1	7.12251	14.3983	TGFBR2
positive regulation of extrinsic apoptotic signaling pathway via death domain receptors (GO:1902043)	GO:1902043	0.132454	1	7.12251	14.3983	THBS1
muscle tissue development (GO:0060537)	GO:0060537	0.132454	1	7.12251	14.3983	ENG
vascular smooth muscle cell development (GO:0097084)	GO:0097084	0.132454	1	7.12251	14.3983	ENG
negative regulation of neurological system process (GO:0031645)	GO:0031645	0.132454	1	7.12251	14.3983	GLRA1
positive regulation of cGMP biosynthetic process (GO:0030828)	GO:0030828	0.132454	1	7.12251	14.3983	APOE
negative regulation of sterol transport (GO:0032372)	GO:0032372	0.132454	1	7.12251	14.3983	APOC2
negative regulation of phospholipid metabolic process (GO:1903726)	GO:1903726	0.132454	1	7.12251	14.3983	DAB2IP
glandular epithelial cell development (GO:0002068)	GO:0002068	0.132454	1	7.12251	14.3983	PAX6
citrate metabolic process (GO:0006101)	GO:0006101	0.132454	1	7.12251	14.3983	GHR
photoreceptor cell differentiation (GO:0046530)	GO:0046530	0.132454	1	7.12251	14.3983	NKD1
regulation of chemokine-mediated signaling pathway (GO:0070099)	GO:0070099	0.132454	1	7.12251	14.3983	SLIT3
growth hormone secretion (GO:0030252)	GO:0030252	0.132454	1	7.12251	14.3983	LTBP4
regulation of glial cell differentiation (GO:0045685)	GO:0045685	0.132454	1	7.12251	14.3983	SLC45A3
gland morphogenesis (GO:0022612)	GO:0022612	0.132454	1	7.12251	14.3983	FGFR2
synaptic transmission, glycinergic (GO:0060012)	GO:0060012	0.132454	1	7.12251	14.3983	GLRA1
regulation of respiratory system process (GO:0044065)	GO:0044065	0.132454	1	7.12251	14.3983	TSHZ3
positive regulation of phospholipid transport (GO:2001140)	GO:2001140	0.132454	1	7.12251	14.3983	APOE
negative regulation of phospholipase activity (GO:0010519)	GO:0010519	0.132454	1	7.12251	14.3983	ABL1
lipoprotein catabolic process (GO:0042159)	GO:0042159	0.132454	1	7.12251	14.3983	APOE
imitative learning (GO:0098596)	GO:0098596	0.132454	1	7.12251	14.3983	NRXN1
enteric nervous system development (GO:0048484)	GO:0048484	0.132454	1	7.12251	14.3983	KIF26A
epithelial tube formation (GO:0072175)	GO:0072175	0.132454	1	7.12251	14.3983	FGFR2
venous blood vessel morphogenesis (GO:0048845)	GO:0048845	0.132454	1	7.12251	14.3983	ENG
astrocyte differentiation (GO:0048708)	GO:0048708	0.132454	1	7.12251	14.3983	MT3
heterocycle catabolic process (GO:0046700)	GO:0046700	0.132454	1	7.12251	14.3983	DPEP1
long term synaptic depression (GO:0060292)	GO:0060292	0.132454	1	7.12251	14.3983	SLC24A2
negative regulation of interleukin-6 secretion (GO:1900165)	GO:1900165	0.132454	1	7.12251	14.3983	C5AR2
L-amino acid import (GO:0043092)	GO:0043092	0.132454	1	7.12251	14.3983	SLC1A3
positive regulation of peptidyl-tyrosine phosphorylation (GO:0050731)	GO:0050731	0.136373	1	1.84203	3.66999	GHR;ERBB3;HGF;ABL1;LRP8
negative regulation of cellular response to growth factor stimulus (GO:0090288)	GO:0090288	0.137716	1	2.331	4.62136	DAB2IP;THBS1;FAM129B
negative regulation of gene expression (GO:0010629)	GO:0010629	0.138458	1	1.31386	2.59775	TSHZ3;FBXW11;DAB2IP;ARID5A;SAMD4B;WWP2;RBPJ;MT3;GLI3;DEDD2;FAM129B;ATXN1;KAT6B;DIP2A;JARID2;ENG;SNX6;PHF19;RBMS3
RNA polyadenylation (GO:0043631)	GO:0043631	0.138881	1	3.0525	6.02606	CPSF3;SYMPK
cellular response to alcohol (GO:0097306)	GO:0097306	0.138881	1	3.0525	6.02606	GLRA1;RAD51
carboxylic acid catabolic process (GO:0046395)	GO:0046395	0.138881	1	3.0525	6.02606	CEMIP;SLC9A1
positive regulation of protein tyrosine kinase activity (GO:0061098)	GO:0061098	0.138881	1	3.0525	6.02606	ERBB3;LRP8
positive regulation of extrinsic apoptotic signaling pathway (GO:2001238)	GO:2001238	0.138881	1	3.0525	6.02606	THBS1;DEDD2
regulation of transmembrane receptor protein serine/threonine kinase signaling pathway (GO:0090092)	GO:0090092	0.138881	1	3.0525	6.02606	LTBP4;ENG
triglyceride homeostasis (GO:0070328)	GO:0070328	0.138881	1	3.0525	6.02606	APOC2;APOE
regulation of fatty acid biosynthetic process (GO:0042304)	GO:0042304	0.138881	1	3.0525	6.02606	SLC45A3;APOC2
transmembrane receptor protein tyrosine kinase signaling pathway (GO:0007169)	GO:0007169	0.139708	1	1.40292	2.76122	CYFIP2;PTPRT;EPHA7;HGF;BRK1;CBL;KALRN;GHR;ERBB3;ABL1;ELMO2;EPHB2;FGFR2
positive regulation of gene expression (GO:0010628)	GO:0010628	0.140153	1	1.27485	2.5051	CASZ1;PCID2;ZFHX3;PID1;FBXW11;NFATC1;PAX6;ESRRG;ANK2;GPATCH3;SMARCA1;PRKAB1;MT3;THBS1;GLI3;FAM129B;PSMD9;GRIP1;KAT6B;RBM20;EPHB2;PHF19;RBMS3
cellular response to interleukin-1 (GO:0071347)	GO:0071347	0.140596	1	1.7094	3.35361	PSMD10;PSMD9;FBXW11;USP10;DAB2IP;IRAK4
negative regulation of cellular catabolic process (GO:0031330)	GO:0031330	0.14314	1	2.28938	4.45039	HGF;DAB2IP;MT3
positive regulation of cellular component biogenesis (GO:0044089)	GO:0044089	0.146879	1	1.96483	3.76882	SMPD3;CLSTN3;NRXN1;EPHB2
regulation of MAP kinase activity (GO:0043405)	GO:0043405	0.146879	1	1.96483	3.76882	DAB2IP;CBLC;APOE;EPHB2
regulation of striated muscle contraction (GO:0006942)	GO:0006942	0.146973	1	2.94724	5.65137	GRK2;ANK2
dicarboxylic acid transport (GO:0006835)	GO:0006835	0.146973	1	2.94724	5.65137	SLC1A3;SLC1A7
negative regulation of Notch signaling pathway (GO:0045746)	GO:0045746	0.146973	1	2.94724	5.65137	WWP2;FAM129B
regulation of neutrophil chemotaxis (GO:0090022)	GO:0090022	0.146973	1	2.94724	5.65137	CAMK1D;C5AR2
positive regulation of transcription from RNA polymerase II promoter in response to stress (GO:0036003)	GO:0036003	0.146973	1	2.94724	5.65137	RBPJ;MT3
regulation of neuron projection development (GO:0010975)	GO:0010975	0.147115	1	1.79559	3.44132	CAMK2B;CAMK1D;DPYSL3;DAB2IP;APOE
chloride transmembrane transport (GO:1902476)	GO:1902476	0.148635	1	2.24921	4.28759	GLRA1;SLC1A3;SLC12A8
actin filament organization (GO:0007015)	GO:0007015	0.150774	1	1.78063	3.36889	TMOD4;DPYSL3;ARHGAP25;PLS1;ARHGAP12
positive regulation of multicellular organism growth (GO:0040018)	GO:0040018	0.15276	1	6.10501	11.4706	GHR
regulation of cyclic nucleotide metabolic process (GO:0030799)	GO:0030799	0.15276	1	6.10501	11.4706	THBS1
membrane raft polarization (GO:0001766)	GO:0001766	0.15276	1	6.10501	11.4706	CD2
phosphate ion transmembrane transport (GO:0035435)	GO:0035435	0.15276	1	6.10501	11.4706	SLC20A2
venous blood vessel development (GO:0060841)	GO:0060841	0.15276	1	6.10501	11.4706	ENG
positive regulation of lipid transport (GO:0032370)	GO:0032370	0.15276	1	6.10501	11.4706	APOE
positive regulation of lamellipodium morphogenesis (GO:2000394)	GO:2000394	0.15276	1	6.10501	11.4706	CORO1C
positive regulation of sphingolipid biosynthetic process (GO:0090154)	GO:0090154	0.15276	1	6.10501	11.4706	SMPD3
response to misfolded protein (GO:0051788)	GO:0051788	0.15276	1	6.10501	11.4706	F12
positive regulation of glutamate receptor signaling pathway (GO:1900451)	GO:1900451	0.15276	1	6.10501	11.4706	EPHB2
positive regulation of metaphase/anaphase transition of cell cycle (GO:1902101)	GO:1902101	0.15276	1	6.10501	11.4706	NSMCE2
postsynaptic density assembly (GO:0097107)	GO:0097107	0.15276	1	6.10501	11.4706	NRXN1
tachykinin receptor signaling pathway (GO:0007217)	GO:0007217	0.15276	1	6.10501	11.4706	GRK2
regulation of dendritic spine maintenance (GO:1902950)	GO:1902950	0.15276	1	6.10501	11.4706	APOE
regulation of mitochondrial fusion (GO:0010635)	GO:0010635	0.15276	1	6.10501	11.4706	PID1
hemostasis (GO:0007599)	GO:0007599	0.15276	1	6.10501	11.4706	VWF
regulation of cardiac muscle cell membrane potential (GO:0086036)	GO:0086036	0.15276	1	6.10501	11.4706	SLC9A1
positive regulation of histone H3-K9 methylation (GO:0051574)	GO:0051574	0.15276	1	6.10501	11.4706	JARID2
ornithine transport (GO:0015822)	GO:0015822	0.15276	1	6.10501	11.4706	SLC7A2
oxaloacetate metabolic process (GO:0006107)	GO:0006107	0.15276	1	6.10501	11.4706	GHR
nucleoside diphosphate metabolic process (GO:0009132)	GO:0009132	0.15276	1	6.10501	11.4706	AK7
posttranslational protein targeting to endoplasmic reticulum membrane (GO:0006620)	GO:0006620	0.15276	1	6.10501	11.4706	CHMP4B
cytoplasmic sequestering of NF-kappaB (GO:0007253)	GO:0007253	0.15276	1	6.10501	11.4706	PSMD10
transcription-dependent tethering of RNA polymerase II gene DNA at nuclear periphery (GO:0000972)	GO:0000972	0.15276	1	6.10501	11.4706	PCID2
retrograde axonal transport (GO:0008090)	GO:0008090	0.15276	1	6.10501	11.4706	DST
cellular response to leptin stimulus (GO:0044320)	GO:0044320	0.15276	1	6.10501	11.4706	MT3
membrane raft distribution (GO:0031580)	GO:0031580	0.15276	1	6.10501	11.4706	CD2
valine metabolic process (GO:0006573)	GO:0006573	0.15276	1	6.10501	11.4706	GHR
regulation of transcription from RNA polymerase II promoter involved in myocardial precursor cell differentiation (GO:0003256)	GO:0003256	0.15276	1	6.10501	11.4706	RBPJ
negative regulation of synapse organization (GO:1905809)	GO:1905809	0.15276	1	6.10501	11.4706	APOE
regulation of sterol transport (GO:0032371)	GO:0032371	0.15276	1	6.10501	11.4706	APOE
activation of MAPKKK activity (GO:0000185)	GO:0000185	0.15276	1	6.10501	11.4706	DAB2IP
strand invasion (GO:0042148)	GO:0042148	0.15276	1	6.10501	11.4706	RAD51
retinoic acid receptor signaling pathway (GO:0048384)	GO:0048384	0.15276	1	6.10501	11.4706	RARB
positive regulation of protein deubiquitination (GO:1903003)	GO:1903003	0.15276	1	6.10501	11.4706	SART3
regulation of smooth muscle cell differentiation (GO:0051150)	GO:0051150	0.15276	1	6.10501	11.4706	FGFR2
chromatin-mediated maintenance of transcription (GO:0048096)	GO:0048096	0.15276	1	6.10501	11.4706	ARID1B
response to type I interferon (GO:0034340)	GO:0034340	0.15276	1	6.10501	11.4706	TRIM56
negative regulation of protein kinase activity by regulation of protein phosphorylation (GO:0044387)	GO:0044387	0.15276	1	6.10501	11.4706	CORO1C
adenine nucleotide transport (GO:0051503)	GO:0051503	0.15276	1	6.10501	11.4706	SLC25A24
positive regulation of macrophage migration (GO:1905523)	GO:1905523	0.15276	1	6.10501	11.4706	THBS1
attachment of GPI anchor to protein (GO:0016255)	GO:0016255	0.15276	1	6.10501	11.4706	PIGK
membrane fusion involved in viral entry into host cell (GO:0039663)	GO:0039663	0.15276	1	6.10501	11.4706	NECTIN2
protein deglutamylation (GO:0035608)	GO:0035608	0.15276	1	6.10501	11.4706	AGBL4
positive regulation of mitotic sister chromatid separation (GO:1901970)	GO:1901970	0.15276	1	6.10501	11.4706	NSMCE2
regulation of transcription from RNA polymerase II promoter involved in heart development (GO:1901213)	GO:1901213	0.15276	1	6.10501	11.4706	RBPJ
granulocyte migration (GO:0097530)	GO:0097530	0.15276	1	6.10501	11.4706	IRAK4
positive regulation of triglyceride catabolic process (GO:0010898)	GO:0010898	0.15276	1	6.10501	11.4706	APOC2
negative regulation of macrophage activation (GO:0043031)	GO:0043031	0.15276	1	6.10501	11.4706	BPI
regulation of alpha-beta T cell differentiation (GO:0046637)	GO:0046637	0.15276	1	6.10501	11.4706	GLI3
negative regulation of alpha-beta T cell activation (GO:0046636)	GO:0046636	0.15276	1	6.10501	11.4706	GLI3
ion homeostasis (GO:0050801)	GO:0050801	0.15276	1	6.10501	11.4706	KLHL3
purine ribonucleotide transport (GO:0015868)	GO:0015868	0.15276	1	6.10501	11.4706	SLC25A24
activation of signaling protein activity involved in unfolded protein response (GO:0006987)	GO:0006987	0.15276	1	6.10501	11.4706	DAB2IP
regulation of norepinephrine secretion (GO:0014061)	GO:0014061	0.15276	1	6.10501	11.4706	KCNB1
negative regulation of transporter activity (GO:0032410)	GO:0032410	0.15276	1	6.10501	11.4706	WWP2
fusion of virus membrane with host plasma membrane (GO:0019064)	GO:0019064	0.15276	1	6.10501	11.4706	NECTIN2
positive regulation of ceramide biosynthetic process (GO:2000304)	GO:2000304	0.15276	1	6.10501	11.4706	SMPD3
hyaluronan biosynthetic process (GO:0030213)	GO:0030213	0.15276	1	6.10501	11.4706	CEMIP
positive regulation of mitotic cell cycle spindle assembly checkpoint (GO:0090267)	GO:0090267	0.15276	1	6.10501	11.4706	PCID2
SA node cell action potential (GO:0086015)	GO:0086015	0.15276	1	6.10501	11.4706	ANK2
regulation of microtubule binding (GO:1904526)	GO:1904526	0.15276	1	6.10501	11.4706	ABL1
positive regulation of macrophage chemotaxis (GO:0010759)	GO:0010759	0.15276	1	6.10501	11.4706	THBS1
regulation of skeletal muscle fiber development (GO:0048742)	GO:0048742	0.15276	1	6.10501	11.4706	FAM129B
negative regulation of RIG-I signaling pathway (GO:0039536)	GO:0039536	0.15276	1	6.10501	11.4706	GPATCH3
sensory organ morphogenesis (GO:0090596)	GO:0090596	0.15276	1	6.10501	11.4706	GLI3
regulation of Wnt signaling pathway, planar cell polarity pathway (GO:2000095)	GO:2000095	0.15276	1	6.10501	11.4706	NKD1
regulation of protein heterodimerization activity (GO:0043497)	GO:0043497	0.15276	1	6.10501	11.4706	DAB2IP
negative regulation of necrotic cell death (GO:0060547)	GO:0060547	0.15276	1	6.10501	11.4706	MT3
positive regulation of CD4-positive, alpha-beta T cell activation (GO:2000516)	GO:2000516	0.15276	1	6.10501	11.4706	TGFBR2
positive regulation of gastrulation (GO:2000543)	GO:2000543	0.15276	1	6.10501	11.4706	TENM4
axonogenesis (GO:0007409)	GO:0007409	0.15358	1	1.5331	2.87231	CYFIP2;NTNG1;PARD3;NRXN1;SLIT3;EPHB2;FGFR2;FAM129B
phospholipid transport (GO:0015914)	GO:0015914	0.154196	1	2.21043	4.13247	APOC2;ATP10D;APOE
post-Golgi vesicle-mediated transport (GO:0006892)	GO:0006892	0.154196	1	2.21043	4.13247	DOPEY2;STXBP6;SCAMP3
cellular response to drug (GO:0035690)	GO:0035690	0.155157	1	2.849	5.30859	DPEP1;MT3
regulation of leukocyte chemotaxis (GO:0002688)	GO:0002688	0.155157	1	2.849	5.30859	F7;CAMK1D
phosphatidylinositol 3-kinase signaling (GO:0014065)	GO:0014065	0.155157	1	2.849	5.30859	NYAP1;ERBB3
protein homooligomerization (GO:0051260)	GO:0051260	0.158813	1	1.57445	2.89703	RAD51;VWF;DPYSL3;PEX11B;CHMP4B;BRK1;CLYBL
regulation of extrinsic apoptotic signaling pathway (GO:2001236)	GO:2001236	0.159822	1	2.17297	3.98456	TMC8;THBS1;DEDD2
negative regulation of nucleic acid-templated transcription (GO:1903507)	GO:1903507	0.160636	1	1.3475	2.46406	TSHZ3;FBXW11;DAB2IP;ARID5A;WWP2;RBPJ;MT3;GLI3;DEDD2;FAM129B;ATXN1;KAT6B;JARID2;SNX6
regulation of dendritic spine development (GO:0060998)	GO:0060998	0.163427	1	2.7571	4.99418	CAMK2B;APOE
negative regulation of blood vessel endothelial cell migration (GO:0043537)	GO:0043537	0.163427	1	2.7571	4.99418	APOE;THBS1
negative regulation of tumor necrosis factor superfamily cytokine production (GO:1903556)	GO:1903556	0.163427	1	2.7571	4.99418	C5AR2;BPI
alpha-amino acid metabolic process (GO:1901605)	GO:1901605	0.163427	1	2.7571	4.99418	GHR;DPEP1
positive regulation of release of sequestered calcium ion into cytosol (GO:0051281)	GO:0051281	0.163427	1	2.7571	4.99418	CEMIP;AKAP6
positive regulation of protein dephosphorylation (GO:0035307)	GO:0035307	0.163427	1	2.7571	4.99418	SYMPK;AKAP6
regulation of protein tyrosine kinase activity (GO:0061097)	GO:0061097	0.163427	1	2.7571	4.99418	ERBB3;LRP8
zinc ion homeostasis (GO:0055069)	GO:0055069	0.163427	1	2.7571	4.99418	TMC8;MT3
regulation of protein autophosphorylation (GO:0031952)	GO:0031952	0.163427	1	2.7571	4.99418	EPHA7;ENG
positive regulation of cellular protein metabolic process (GO:0032270)	GO:0032270	0.164562	1	1.87846	3.38963	CYFIP2;FBXW11;THBS1;ATG7
regulation of stress fiber assembly (GO:0051492)	GO:0051492	0.165509	1	2.13675	3.84343	ASAP3;ABL1;SLC9A1
platelet degranulation (GO:0002576)	GO:0002576	0.165784	1	1.72319	3.09669	SPARC;VWF;HGF;F13A1;THBS1
extracellular matrix organization (GO:0030198)	GO:0030198	0.169944	1	1.49293	2.6459	SPARC;ITGB5;VWF;COL4A1;LAMA4;ITGB7;THBS1;GPM6B
positive regulation of protein phosphorylation (GO:0001934)	GO:0001934	0.171036	1	1.34844	2.38118	CEMIP;EPHA7;HGF;DAB2IP;KSR2;LRP8;MT3;GHR;ERBB3;ABL1;EPHB2;FGFR2;ENG
glycosaminoglycan metabolic process (GO:0030203)	GO:0030203	0.171256	1	2.10172	3.7087	HPSE2;GLB1;GPC3
regulation of tumor necrosis factor production (GO:0032680)	GO:0032680	0.171256	1	2.10172	3.7087	CD2;C5AR2;BPI
RNA 3'-end processing (GO:0031123)	GO:0031123	0.171256	1	2.10172	3.7087	CPSF3;CSTF1;SYMPK
dendrite morphogenesis (GO:0048813)	GO:0048813	0.171773	1	2.67094	4.70508	BTBD3;EPHB2
positive regulation of calcium ion transport into cytosol (GO:0010524)	GO:0010524	0.171773	1	2.67094	4.70508	CEMIP;AKAP6
response to zinc ion (GO:0010043)	GO:0010043	0.171773	1	2.67094	4.70508	GLRA1;MT3
protein trimerization (GO:0070206)	GO:0070206	0.171773	1	2.67094	4.70508	BRK1;CLYBL
regulation of potassium ion transmembrane transport (GO:1901379)	GO:1901379	0.171773	1	2.67094	4.70508	AKAP6;WWP2
positive regulation of T cell differentiation (GO:0045582)	GO:0045582	0.171773	1	2.67094	4.70508	SART1;GLI3
mismatch repair (GO:0006298)	GO:0006298	0.171773	1	2.67094	4.70508	MSH5;ABL1
vasculogenesis (GO:0001570)	GO:0001570	0.171773	1	2.67094	4.70508	TGFBR2;ENG
exocyst localization (GO:0051601)	GO:0051601	0.172593	1	5.34188	9.38473	STXBP6
neuron projection extension involved in neuron projection guidance (GO:1902284)	GO:1902284	0.172593	1	5.34188	9.38473	SLIT3
mRNA cleavage (GO:0006379)	GO:0006379	0.172593	1	5.34188	9.38473	CPSF3
DNA recombinase assembly (GO:0000730)	GO:0000730	0.172593	1	5.34188	9.38473	RAD51
nucleoside diphosphate phosphorylation (GO:0006165)	GO:0006165	0.172593	1	5.34188	9.38473	AK7
response to epinephrine (GO:0071871)	GO:0071871	0.172593	1	5.34188	9.38473	SLC9A1
regulation of dopamine uptake involved in synaptic transmission (GO:0051584)	GO:0051584	0.172593	1	5.34188	9.38473	RAB3B
cellular response to forskolin (GO:1904322)	GO:1904322	0.172593	1	5.34188	9.38473	ADCY3
response to magnesium ion (GO:0032026)	GO:0032026	0.172593	1	5.34188	9.38473	THBS1
negative regulation of anion transmembrane transport (GO:1903960)	GO:1903960	0.172593	1	5.34188	9.38473	THBS1
negative regulation of toll-like receptor 4 signaling pathway (GO:0034144)	GO:0034144	0.172593	1	5.34188	9.38473	DAB2IP
positive regulation of transforming growth factor beta production (GO:0071636)	GO:0071636	0.172593	1	5.34188	9.38473	THBS1
positive regulation of mitotic metaphase/anaphase transition (GO:0045842)	GO:0045842	0.172593	1	5.34188	9.38473	NSMCE2
DNA repair complex assembly (GO:0090735)	GO:0090735	0.172593	1	5.34188	9.38473	RAD51
cellular cation homeostasis (GO:0030003)	GO:0030003	0.172593	1	5.34188	9.38473	MT3
negative regulation of glucose import (GO:0046325)	GO:0046325	0.172593	1	5.34188	9.38473	PID1
DNA damage induced protein phosphorylation (GO:0006975)	GO:0006975	0.172593	1	5.34188	9.38473	ABL1
transepithelial transport (GO:0070633)	GO:0070633	0.172593	1	5.34188	9.38473	BEST1
regulation of ATP biosynthetic process (GO:2001169)	GO:2001169	0.172593	1	5.34188	9.38473	PID1
spleen development (GO:0048536)	GO:0048536	0.172593	1	5.34188	9.38473	PCID2
axon extension involved in axon guidance (GO:0048846)	GO:0048846	0.172593	1	5.34188	9.38473	SLIT3
response to forskolin (GO:1904321)	GO:1904321	0.172593	1	5.34188	9.38473	ADCY3
multi-ciliated epithelial cell differentiation (GO:1903251)	GO:1903251	0.172593	1	5.34188	9.38473	CEP152
Schwann cell development (GO:0014044)	GO:0014044	0.172593	1	5.34188	9.38473	PARD3
desensitization of G-protein coupled receptor protein signaling pathway (GO:0002029)	GO:0002029	0.172593	1	5.34188	9.38473	GRK2
positive regulation of ryanodine-sensitive calcium-release channel activity (GO:0060316)	GO:0060316	0.172593	1	5.34188	9.38473	AKAP6
positive regulation of spindle checkpoint (GO:0090232)	GO:0090232	0.172593	1	5.34188	9.38473	PCID2
atrial cardiac muscle cell to AV node cell signaling (GO:0086026)	GO:0086026	0.172593	1	5.34188	9.38473	ANK2
regulation of transcription from RNA polymerase II promoter in response to oxidative stress (GO:0043619)	GO:0043619	0.172593	1	5.34188	9.38473	MT3
insulin metabolic process (GO:1901142)	GO:1901142	0.172593	1	5.34188	9.38473	CPN1
central nervous system myelination (GO:0022010)	GO:0022010	0.172593	1	5.34188	9.38473	TENM4
negative regulation of retrograde protein transport, ER to cytosol (GO:1904153)	GO:1904153	0.172593	1	5.34188	9.38473	UBAC2
peptidyl-lysine hydroxylation (GO:0017185)	GO:0017185	0.172593	1	5.34188	9.38473	PLOD1
positive regulation of IRE1-mediated unfolded protein response (GO:1903896)	GO:1903896	0.172593	1	5.34188	9.38473	DAB2IP
positive regulation of tumor necrosis factor biosynthetic process (GO:0042535)	GO:0042535	0.172593	1	5.34188	9.38473	THBS1
cellular response to epinephrine stimulus (GO:0071872)	GO:0071872	0.172593	1	5.34188	9.38473	SLC9A1
negative regulation of establishment of protein localization (GO:1904950)	GO:1904950	0.172593	1	5.34188	9.38473	WWP2
early endosome to Golgi transport (GO:0034498)	GO:0034498	0.172593	1	5.34188	9.38473	SNX1
double-strand break repair via synthesis-dependent strand annealing (GO:0045003)	GO:0045003	0.172593	1	5.34188	9.38473	RAD51
positive regulation of immunoglobulin mediated immune response (GO:0002891)	GO:0002891	0.172593	1	5.34188	9.38473	NECTIN2
exocrine system development (GO:0035272)	GO:0035272	0.172593	1	5.34188	9.38473	FGFR2
regulation of nitrogen compound metabolic process (GO:0051171)	GO:0051171	0.172593	1	5.34188	9.38473	APOE
cGMP-mediated signaling (GO:0019934)	GO:0019934	0.172593	1	5.34188	9.38473	APOE
basement membrane organization (GO:0071711)	GO:0071711	0.172593	1	5.34188	9.38473	COL4A1
leptin-mediated signaling pathway (GO:0033210)	GO:0033210	0.172593	1	5.34188	9.38473	MT3
negative regulation of exocytosis (GO:0045920)	GO:0045920	0.172593	1	5.34188	9.38473	STXBP6
peripheral nervous system axon ensheathment (GO:0032292)	GO:0032292	0.172593	1	5.34188	9.38473	PARD3
actin filament network formation (GO:0051639)	GO:0051639	0.172593	1	5.34188	9.38473	PLS1
positive regulation of respiratory burst (GO:0060267)	GO:0060267	0.172593	1	5.34188	9.38473	CAMK1D
asymmetric protein localization (GO:0008105)	GO:0008105	0.172593	1	5.34188	9.38473	PARD3
nucleotide phosphorylation (GO:0046939)	GO:0046939	0.172593	1	5.34188	9.38473	AK7
regulation of dendritic cell antigen processing and presentation (GO:0002604)	GO:0002604	0.172593	1	5.34188	9.38473	THBS1
regulation of amyloid fibril formation (GO:1905906)	GO:1905906	0.172593	1	5.34188	9.38473	APOE
regulation of long term synaptic depression (GO:1900452)	GO:1900452	0.172593	1	5.34188	9.38473	KCNB1
positive regulation of lipoprotein lipase activity (GO:0051006)	GO:0051006	0.172593	1	5.34188	9.38473	APOC2
positive regulation of viral entry into host cell (GO:0046598)	GO:0046598	0.172593	1	5.34188	9.38473	TRIM11
nose development (GO:0043584)	GO:0043584	0.172593	1	5.34188	9.38473	GLI3
histone H3-K36 demethylation (GO:0070544)	GO:0070544	0.172593	1	5.34188	9.38473	KDM4C
arginine catabolic process (GO:0006527)	GO:0006527	0.172593	1	5.34188	9.38473	PADI4
positive regulation of non-canonical Wnt signaling pathway (GO:2000052)	GO:2000052	0.172593	1	5.34188	9.38473	NKD1
succinate metabolic process (GO:0006105)	GO:0006105	0.172593	1	5.34188	9.38473	GHR
negative regulation of intracellular signal transduction (GO:1902532)	GO:1902532	0.176755	1	1.59261	2.75998	PSMD10;USP10;DAB2IP;ARHGAP25;THBS1;ARHGAP12
regulation of T cell differentiation (GO:0045580)	GO:0045580	0.180187	1	2.59	4.43865	CD2;ABL1
negative regulation of mitochondrion organization (GO:0010823)	GO:0010823	0.180187	1	2.59	4.43865	PSMD10;HGF
stem cell differentiation (GO:0048863)	GO:0048863	0.180187	1	2.59	4.43865	JARID2;FGFR2
positive regulation of cell-matrix adhesion (GO:0001954)	GO:0001954	0.180187	1	2.59	4.43865	ABL1;CDH13
positive regulation of catalytic activity (GO:0043085)	GO:0043085	0.180187	1	2.59	4.43865	ABL1;MT3
activation of protein kinase activity (GO:0032147)	GO:0032147	0.181275	1	1.4673	2.50576	GHR;DAB2IP;ABL1;ADCY3;MT3;THBS1;PAK4;TGFBR2
interleukin-1-mediated signaling pathway (GO:0070498)	GO:0070498	0.182963	1	1.79937	3.05618	PSMD10;PSMD9;FBXW11;IRAK4
regulation of protein kinase B signaling (GO:0051896)	GO:0051896	0.183705	1	1.57307	2.66544	F7;ERBB3;HGF;THBS1;FGFR2;ENG
positive regulation of protein modification process (GO:0031401)	GO:0031401	0.183705	1	1.57307	2.66544	HGF;ABL1;SYMPK;ATG7;MT3;ENG
epithelial cell differentiation (GO:0030855)	GO:0030855	0.187665	1	1.78063	2.97916	KDM6B;RARB;FGFR2;CNN3
regulation of interleukin-8 production (GO:0032677)	GO:0032677	0.188661	1	2.51383	4.19257	C5AR2;BPI
negative regulation of cellular metabolic process (GO:0031324)	GO:0031324	0.188661	1	2.51383	4.19257	APOE;MT3
positive regulation of muscle cell differentiation (GO:0051149)	GO:0051149	0.188661	1	2.51383	4.19257	ABL1;CDH15
bone development (GO:0060348)	GO:0060348	0.188661	1	2.51383	4.19257	RARB;FGFR2
endoplasmic reticulum organization (GO:0007029)	GO:0007029	0.188661	1	2.51383	4.19257	REEP1;DOPEY2
positive regulation of cell development (GO:0010720)	GO:0010720	0.188661	1	2.51383	4.19257	AKAP6;FAM129B
regulation of interferon-beta production (GO:0032648)	GO:0032648	0.188661	1	2.51383	4.19257	POLR3B;RELB
removal of superoxide radicals (GO:0019430)	GO:0019430	0.191962	1	4.74834	7.83694	MT3
alanine transport (GO:0032328)	GO:0032328	0.191962	1	4.74834	7.83694	SLC6A17
acidic amino acid transport (GO:0015800)	GO:0015800	0.191962	1	4.74834	7.83694	SLC1A3
positive regulation of voltage-gated potassium channel activity (GO:1903818)	GO:1903818	0.191962	1	4.74834	7.83694	AKAP6
epithelial cell apoptotic process (GO:1904019)	GO:1904019	0.191962	1	4.74834	7.83694	DAB2IP
postsynaptic membrane assembly (GO:0097104)	GO:0097104	0.191962	1	4.74834	7.83694	NRXN1
sarcoplasmic reticulum calcium ion transport (GO:0070296)	GO:0070296	0.191962	1	4.74834	7.83694	ANK2
regulation of SNARE complex assembly (GO:0035542)	GO:0035542	0.191962	1	4.74834	7.83694	STXBP6
negative regulation of catenin import into nucleus (GO:0035414)	GO:0035414	0.191962	1	4.74834	7.83694	DAB2IP
regulation of interferon-gamma secretion (GO:1902713)	GO:1902713	0.191962	1	4.74834	7.83694	CD2
regulation of mast cell activation (GO:0033003)	GO:0033003	0.191962	1	4.74834	7.83694	NECTIN2
embryonic digestive tract morphogenesis (GO:0048557)	GO:0048557	0.191962	1	4.74834	7.83694	FGFR2
mature B cell differentiation involved in immune response (GO:0002313)	GO:0002313	0.191962	1	4.74834	7.83694	GPR183
sphingomyelin metabolic process (GO:0006684)	GO:0006684	0.191962	1	4.74834	7.83694	SMPD3
cellular response to dopamine (GO:1903351)	GO:1903351	0.191962	1	4.74834	7.83694	ABL1
homocysteine metabolic process (GO:0050667)	GO:0050667	0.191962	1	4.74834	7.83694	DPEP1
regulation of morphogenesis of an epithelium (GO:1905330)	GO:1905330	0.191962	1	4.74834	7.83694	FGFR2
mitochondrial respiratory chain complex III assembly (GO:0034551)	GO:0034551	0.191962	1	4.74834	7.83694	LYRM7
positive regulation of long-term synaptic potentiation (GO:1900273)	GO:1900273	0.191962	1	4.74834	7.83694	EPHB2
positive regulation of cholesterol esterification (GO:0010873)	GO:0010873	0.191962	1	4.74834	7.83694	APOE
mitochondrion morphogenesis (GO:0070584)	GO:0070584	0.191962	1	4.74834	7.83694	PID1
response to dopamine (GO:1903350)	GO:1903350	0.191962	1	4.74834	7.83694	ABL1
response to muscle stretch (GO:0035994)	GO:0035994	0.191962	1	4.74834	7.83694	SLC9A1
negative regulation of protein exit from endoplasmic reticulum (GO:0070862)	GO:0070862	0.191962	1	4.74834	7.83694	UBAC2
myelin assembly (GO:0032288)	GO:0032288	0.191962	1	4.74834	7.83694	TENM4
virion attachment to host cell (GO:0019062)	GO:0019062	0.191962	1	4.74834	7.83694	NECTIN2
negative regulation of phosphatidylinositol 3-kinase signaling (GO:0014067)	GO:0014067	0.191962	1	4.74834	7.83694	DAB2IP
nucleoside phosphate biosynthetic process (GO:1901293)	GO:1901293	0.191962	1	4.74834	7.83694	AK7
respiratory chain complex III assembly (GO:0017062)	GO:0017062	0.191962	1	4.74834	7.83694	LYRM7
negative regulation of fibrinolysis (GO:0051918)	GO:0051918	0.191962	1	4.74834	7.83694	THBS1
negative regulation of histone methylation (GO:0031061)	GO:0031061	0.191962	1	4.74834	7.83694	JARID2
protein localization to vacuole (GO:0072665)	GO:0072665	0.191962	1	4.74834	7.83694	SZT2
myeloid leukocyte mediated immunity (GO:0002444)	GO:0002444	0.191962	1	4.74834	7.83694	IRAK4
nucleoside triphosphate biosynthetic process (GO:0009142)	GO:0009142	0.191962	1	4.74834	7.83694	AK7
glycine transport (GO:0015816)	GO:0015816	0.191962	1	4.74834	7.83694	SLC6A17
pinocytosis (GO:0006907)	GO:0006907	0.191962	1	4.74834	7.83694	DOCK2
negative regulation of alcohol biosynthetic process (GO:1902931)	GO:1902931	0.191962	1	4.74834	7.83694	APOE
Notch signaling involved in heart development (GO:0061314)	GO:0061314	0.191962	1	4.74834	7.83694	RBPJ
atrioventricular valve development (GO:0003171)	GO:0003171	0.191962	1	4.74834	7.83694	TGFBR2
regulation of sequestering of calcium ion (GO:0051282)	GO:0051282	0.191962	1	4.74834	7.83694	ANK2
engulfment of apoptotic cell (GO:0043652)	GO:0043652	0.191962	1	4.74834	7.83694	THBS1
regulation of organ morphogenesis (GO:2000027)	GO:2000027	0.191962	1	4.74834	7.83694	FGFR2
cellular response to superoxide (GO:0071451)	GO:0071451	0.191962	1	4.74834	7.83694	MT3
peroxisome fission (GO:0016559)	GO:0016559	0.191962	1	4.74834	7.83694	PEX11B
postsynaptic density organization (GO:0097106)	GO:0097106	0.191962	1	4.74834	7.83694	NRXN1
negative regulation of interferon-beta production (GO:0032688)	GO:0032688	0.191962	1	4.74834	7.83694	RELB
protein autoprocessing (GO:0016540)	GO:0016540	0.191962	1	4.74834	7.83694	F12
proline transport (GO:0015824)	GO:0015824	0.191962	1	4.74834	7.83694	SLC6A17
negative regulation of amyloid-beta formation (GO:1902430)	GO:1902430	0.191962	1	4.74834	7.83694	APOE
axonal transport of mitochondrion (GO:0019896)	GO:0019896	0.191962	1	4.74834	7.83694	TRAK2
cellular response to acidic pH (GO:0071468)	GO:0071468	0.191962	1	4.74834	7.83694	SLC9A1
mesodermal cell differentiation (GO:0048333)	GO:0048333	0.191962	1	4.74834	7.83694	KDM6B
lipoprotein biosynthetic process (GO:0042158)	GO:0042158	0.191962	1	4.74834	7.83694	ATG7
fatty acid homeostasis (GO:0055089)	GO:0055089	0.191962	1	4.74834	7.83694	APOE
positive regulation of triglyceride lipase activity (GO:0061365)	GO:0061365	0.191962	1	4.74834	7.83694	APOC2
regulation of glycoprotein biosynthetic process (GO:0010559)	GO:0010559	0.191962	1	4.74834	7.83694	MT3
negative regulation of cell motility (GO:2000146)	GO:2000146	0.192407	1	1.76227	2.90447	DPYSL3;DPEP1;SRGAP3;ENG
protein localization to organelle (GO:0033365)	GO:0033365	0.192407	1	1.76227	2.90447	OBSCN;IFT140;ANK2;UBAC2
regulation of cell growth (GO:0001558)	GO:0001558	0.192832	1	1.48829	2.44962	PSMD10;KIF26A;LTBP4;TMC8;AKAP6;SLIT3;MT3
positive regulation of ERK1 and ERK2 cascade (GO:0070374)	GO:0070374	0.192832	1	1.48829	2.44962	EPHA7;ERBB3;GPR183;TIE1;EPHB2;MT3;FGFR2
proteasomal protein catabolic process (GO:0010498)	GO:0010498	0.192926	1	1.44253	2.37362	ABTB2;PSMD10;CUL4A;PSMD9;ANAPC16;FBXW11;BTBD3;WWP2
glycolipid metabolic process (GO:0006664)	GO:0006664	0.194777	1	1.97239	3.22663	SMPD3;CERK;GLB1
chromatin assembly (GO:0031497)	GO:0031497	0.194777	1	1.97239	3.22663	SART3;KAT6B;PADI4
cellular response to reactive oxygen species (GO:0034614)	GO:0034614	0.194777	1	1.97239	3.22663	ABL1;DPEP1;MT3
DNA synthesis involved in DNA repair (GO:0000731)	GO:0000731	0.194777	1	1.97239	3.22663	RAD51;USP10;POLE
negative regulation of apoptotic signaling pathway (GO:2001234)	GO:2001234	0.194777	1	1.97239	3.22663	PSMD10;HGF;THBS1
positive regulation of multicellular organismal process (GO:0051240)	GO:0051240	0.196062	1	1.48092	2.41289	GHR;PRKCE;APOC2;RBPJ;FGFR2;FAM129B;TGFBR2
negative regulation of cell-substrate adhesion (GO:0010812)	GO:0010812	0.197188	1	2.442	3.96483	THBS1;CORO1C
regulation of endothelial cell apoptotic process (GO:2000351)	GO:2000351	0.197188	1	2.442	3.96483	THBS1;PAK4
endothelial cell migration (GO:0043542)	GO:0043542	0.197188	1	2.442	3.96483	ABL1;CDH13
regulation of mitochondrial membrane potential (GO:0051881)	GO:0051881	0.197188	1	2.442	3.96483	PID1;ABL1
negative regulation of tumor necrosis factor production (GO:0032720)	GO:0032720	0.197188	1	2.442	3.96483	C5AR2;BPI
regulation of cardiac muscle contraction (GO:0055117)	GO:0055117	0.197188	1	2.442	3.96483	ANK2;SLC9A1
actin filament bundle organization (GO:0061572)	GO:0061572	0.197188	1	2.442	3.96483	DPYSL3;PLS1
DNA-dependent DNA replication maintenance of fidelity (GO:0045005)	GO:0045005	0.197188	1	2.442	3.96483	RAD51;POLE
cellular response to organic substance (GO:0071310)	GO:0071310	0.201547	1	1.60658	2.57331	GHR;PID1;DPYSL3;AKAP6;SLIT3
negative regulation of transcription, DNA-templated (GO:0045892)	GO:0045892	0.201816	1	1.20899	1.93486	PSMD10;ZFHX3;TSHZ3;FBXW11;CBX2;DAB2IP;GLIS3;ARID5A;WWP2;RBPJ;LRP8;MT3;GLI3;DEDD2;FAM129B;MBD3L1;RELB;ATXN1;KAT6B;RARB;JARID2;FGFR2;SNX6
MAPK cascade (GO:0000165)	GO:0000165	0.205647	1	1.38351	2.18815	PSMD10;CAMK2B;PSMD9;ERBB3;FBXW11;HGF;DAB2IP;MT3;FGFR2
regulation of receptor-mediated endocytosis (GO:0048259)	GO:0048259	0.205761	1	2.37417	3.75365	APOC2;CBL
regulation of smoothened signaling pathway (GO:0008589)	GO:0008589	0.205761	1	2.37417	3.75365	GLI3;FGFR2
heart looping (GO:0001947)	GO:0001947	0.205761	1	2.37417	3.75365	TGFBR2;ENG
zymogen activation (GO:0031638)	GO:0031638	0.205761	1	2.37417	3.75365	CYFIP2;F12
epithelial cell migration (GO:0010631)	GO:0010631	0.205761	1	2.37417	3.75365	ABL1;CDH13
cardiac muscle tissue morphogenesis (GO:0055008)	GO:0055008	0.205761	1	2.37417	3.75365	FGFR2;ENG
axonal transport (GO:0098930)	GO:0098930	0.205761	1	2.37417	3.75365	DST;TRAK2
negative regulation of blood coagulation (GO:0030195)	GO:0030195	0.205761	1	2.37417	3.75365	F12;APOE
extrinsic apoptotic signaling pathway (GO:0097191)	GO:0097191	0.206822	1	1.91351	3.01549	ERBB3;DAB2IP;DEDD2
cellular response to metal ion (GO:0071248)	GO:0071248	0.206849	1	1.7094	2.69362	GLRA1;DPEP1;MT3;SLC25A24
cellular response to transforming growth factor beta stimulus (GO:0071560)	GO:0071560	0.206849	1	1.7094	2.69362	ITGB5;PARD3;CBL;TGFBR2
regulation of cell migration (GO:0030334)	GO:0030334	0.208027	1	1.35237	2.12335	F7;CEMIP;HGF;DPYSL3;DPEP1;CDH13;SRGAP3;THBS1;ENG;CORO1C
negative regulation of viral-induced cytoplasmic pattern recognition receptor signaling pathway (GO:0039532)	GO:0039532	0.210878	1	4.2735	6.6516	GPATCH3
regulation of phospholipase C activity (GO:1900274)	GO:1900274	0.210878	1	4.2735	6.6516	ABL1
negative regulation of cellular protein catabolic process (GO:1903363)	GO:1903363	0.210878	1	4.2735	6.6516	DAB2IP
endothelium development (GO:0003158)	GO:0003158	0.210878	1	4.2735	6.6516	KDM6B
negative regulation of sodium ion transmembrane transport (GO:1902306)	GO:1902306	0.210878	1	4.2735	6.6516	PRKCE
negative regulation of cholesterol transport (GO:0032375)	GO:0032375	0.210878	1	4.2735	6.6516	APOC2
cellular response to growth hormone stimulus (GO:0071378)	GO:0071378	0.210878	1	4.2735	6.6516	GHR
neuron projection regeneration (GO:0031102)	GO:0031102	0.210878	1	4.2735	6.6516	APOE
positive regulation of steroid metabolic process (GO:0045940)	GO:0045940	0.210878	1	4.2735	6.6516	APOE
regulation of actin filament length (GO:0030832)	GO:0030832	0.210878	1	4.2735	6.6516	BRK1
chloride ion homeostasis (GO:0055064)	GO:0055064	0.210878	1	4.2735	6.6516	SLC12A8
regulation of Arp2/3 complex-mediated actin nucleation (GO:0034315)	GO:0034315	0.210878	1	4.2735	6.6516	BRK1
regulation of platelet-derived growth factor receptor signaling pathway (GO:0010640)	GO:0010640	0.210878	1	4.2735	6.6516	F7
response to acidic pH (GO:0010447)	GO:0010447	0.210878	1	4.2735	6.6516	SLC9A1
contractile actin filament bundle assembly (GO:0030038)	GO:0030038	0.210878	1	4.2735	6.6516	ITGB5
I-kappaB phosphorylation (GO:0007252)	GO:0007252	0.210878	1	4.2735	6.6516	DAB2IP
regulation of triglyceride catabolic process (GO:0010896)	GO:0010896	0.210878	1	4.2735	6.6516	APOC2
L-glutamate transport (GO:0015813)	GO:0015813	0.210878	1	4.2735	6.6516	SLC1A3
regulation of respiratory burst (GO:0060263)	GO:0060263	0.210878	1	4.2735	6.6516	CAMK1D
regulation of actin filament-based movement (GO:1903115)	GO:1903115	0.210878	1	4.2735	6.6516	ANK2
positive regulation of glial cell differentiation (GO:0045687)	GO:0045687	0.210878	1	4.2735	6.6516	TENM4
regulation of amyloid-beta clearance (GO:1900221)	GO:1900221	0.210878	1	4.2735	6.6516	APOE
positive regulation of acrosome reaction (GO:2000344)	GO:2000344	0.210878	1	4.2735	6.6516	GLRA1
astrocyte development (GO:0014002)	GO:0014002	0.210878	1	4.2735	6.6516	MT3
positive regulation of cardiac muscle cell differentiation (GO:2000727)	GO:2000727	0.210878	1	4.2735	6.6516	AKAP6
creatine metabolic process (GO:0006600)	GO:0006600	0.210878	1	4.2735	6.6516	GHR
androgen biosynthetic process (GO:0006702)	GO:0006702	0.210878	1	4.2735	6.6516	HSD17B3
positive regulation of fertilization (GO:1905516)	GO:1905516	0.210878	1	4.2735	6.6516	GLRA1
T cell chemotaxis (GO:0010818)	GO:0010818	0.210878	1	4.2735	6.6516	GPR183
regulation of pH (GO:0006885)	GO:0006885	0.210878	1	4.2735	6.6516	SLC9A1
negative regulation of autophagosome assembly (GO:1902902)	GO:1902902	0.210878	1	4.2735	6.6516	CHMP4B
negative regulation of cell activation (GO:0050866)	GO:0050866	0.210878	1	4.2735	6.6516	APOE
protein localization to synapse (GO:0035418)	GO:0035418	0.210878	1	4.2735	6.6516	NRXN1
central nervous system projection neuron axonogenesis (GO:0021952)	GO:0021952	0.210878	1	4.2735	6.6516	SZT2
mitochondrial respiratory chain complex III biogenesis (GO:0097033)	GO:0097033	0.210878	1	4.2735	6.6516	LYRM7
nuclear mRNA surveillance (GO:0071028)	GO:0071028	0.210878	1	4.2735	6.6516	PCID2
myeloid dendritic cell differentiation (GO:0043011)	GO:0043011	0.210878	1	4.2735	6.6516	TGFBR2
insulin-like growth factor receptor signaling pathway (GO:0048009)	GO:0048009	0.210878	1	4.2735	6.6516	GHR
positive regulation of circadian rhythm (GO:0042753)	GO:0042753	0.210878	1	4.2735	6.6516	FBXW11
positive regulation of T cell receptor signaling pathway (GO:0050862)	GO:0050862	0.210878	1	4.2735	6.6516	NECTIN2
complement receptor mediated signaling pathway (GO:0002430)	GO:0002430	0.210878	1	4.2735	6.6516	C5AR2
neuron projection fasciculation (GO:0106030)	GO:0106030	0.210878	1	4.2735	6.6516	EPHB2
negative regulation of sodium ion transmembrane transporter activity (GO:2000650)	GO:2000650	0.210878	1	4.2735	6.6516	PRKCE
stress fiber assembly (GO:0043149)	GO:0043149	0.210878	1	4.2735	6.6516	ITGB5
negative regulation of protein autophosphorylation (GO:0031953)	GO:0031953	0.210878	1	4.2735	6.6516	ENG
endothelial tube morphogenesis (GO:0061154)	GO:0061154	0.210878	1	4.2735	6.6516	RBPJ
positive regulation of mRNA splicing, via spliceosome (GO:0048026)	GO:0048026	0.210878	1	4.2735	6.6516	CELF4
positive regulation of nuclease activity (GO:0032075)	GO:0032075	0.210878	1	4.2735	6.6516	DAB2IP
cellular divalent inorganic cation homeostasis (GO:0072503)	GO:0072503	0.211732	1	1.69248	2.62746	SLC24A2;ANK2;MT3;SLC8A2
intrinsic apoptotic signaling pathway (GO:0097193)	GO:0097193	0.211732	1	1.69248	2.62746	CUL4A;ZMAT4;ABL1;DAB2IP
regulation of actin filament polymerization (GO:0030833)	GO:0030833	0.212907	1	1.88537	2.91648	PRKCE;CDC42EP4;KANK4
termination of RNA polymerase II transcription (GO:0006369)	GO:0006369	0.212907	1	1.88537	2.91648	CPSF3;CSTF1;SYMPK
peptidyl-threonine phosphorylation (GO:0018107)	GO:0018107	0.212907	1	1.88537	2.91648	CAMK2B;CAMK1D;TGFBR2
protein phosphorylation (GO:0006468)	GO:0006468	0.21406	1	1.27296	1.96227	CAMK2B;CAMK1D;PRKCE;DAB2IP;KSR2;CDC42BPB;PRKAB1;CLK3;TGFBR2;GRK2;ABL1;EPHB2;MARK4;FGFR2
epithelial to mesenchymal transition (GO:0001837)	GO:0001837	0.214374	1	2.31	3.55748	HGF;RBPJ
positive regulation of receptor activity (GO:2000273)	GO:2000273	0.214374	1	2.31	3.55748	AKAP6;EPHB2
positive regulation of smooth muscle cell proliferation (GO:0048661)	GO:0048661	0.214374	1	2.31	3.55748	CDH13;THBS1
protein K63-linked ubiquitination (GO:0070534)	GO:0070534	0.214374	1	2.31	3.55748	WWP2;TRIM56
regulation of peptidyl-threonine phosphorylation (GO:0010799)	GO:0010799	0.214374	1	2.31	3.55748	CEMIP;PARD3
negative regulation of Ras protein signal transduction (GO:0046580)	GO:0046580	0.214374	1	2.31	3.55748	DAB2IP;EPHB2
actin filament bundle assembly (GO:0051017)	GO:0051017	0.214374	1	2.31	3.55748	DPYSL3;PLS1
regulation of metal ion transport (GO:0010959)	GO:0010959	0.214374	1	2.31	3.55748	CAMK2B;ANK2
post-translational protein modification (GO:0043687)	GO:0043687	0.216971	1	1.31677	2.01201	PSMD10;CUL4A;PSMD9;FBXW11;IGFBP4;GPC3;KLHL3;APOE;HIF3A;PRSS23;FBXO41
positive regulation of transferase activity (GO:0051347)	GO:0051347	0.218218	1	1.55967	2.37423	EPHA7;ERBB3;TIE1;EPHB2;FGFR2
regulation of endocytosis (GO:0030100)	GO:0030100	0.21903	1	1.85805	2.82153	ABL1;CDH13;APOE
positive regulation of plasma membrane bounded cell projection assembly (GO:0120034)	GO:0120034	0.21903	1	1.85805	2.82153	CDC42EP4;DPYSL3;BRK1
negative regulation of cellular macromolecule biosynthetic process (GO:2000113)	GO:2000113	0.22165	1	1.252	1.88634	TSHZ3;FBXW11;DAB2IP;ARID5A;SAMD4B;WWP2;RBPJ;MT3;GLI3;DEDD2;FAM129B;ATXN1;KAT6B;JARID2;SNX6
response to cytokine (GO:0034097)	GO:0034097	0.222452	1	1.54837	2.32727	PID1;DPYSL3;AKAP6;TRIM56;RELB
potassium ion import (GO:0010107)	GO:0010107	0.223019	1	2.24921	3.37494	KCNJ10;SLC12A8
regulation of ossification (GO:0030278)	GO:0030278	0.223019	1	2.24921	3.37494	RBPJ;FGFR2
regulation of ERK1 and ERK2 cascade (GO:0070372)	GO:0070372	0.223343	1	1.38413	2.07487	EPHA7;ERBB3;GPR183;TIE1;DAB2IP;EPHB2;MT3;FGFR2
positive regulation of endothelial cell migration (GO:0010595)	GO:0010595	0.225189	1	1.8315	2.73043	SPARC;ABL1;THBS1
regulation of Notch signaling pathway (GO:0008593)	GO:0008593	0.225189	1	1.8315	2.73043	WWP2;RBPJ;FAM129B
calcium-mediated signaling (GO:0019722)	GO:0019722	0.225189	1	1.8315	2.73043	ANK2;KSR2;SLC9A1
positive regulation of endothelial cell apoptotic process (GO:2000353)	GO:2000353	0.229353	1	3.885	5.72064	THBS1
negative regulation of morphogenesis of an epithelium (GO:1905331)	GO:1905331	0.229353	1	3.885	5.72064	NKD1
regulation of histone H3-K9 methylation (GO:0051570)	GO:0051570	0.229353	1	3.885	5.72064	JARID2
negative regulation of leukocyte activation (GO:0002695)	GO:0002695	0.229353	1	3.885	5.72064	BPI
regulation of tumor necrosis factor biosynthetic process (GO:0042534)	GO:0042534	0.229353	1	3.885	5.72064	THBS1
drug transmembrane transport (GO:0006855)	GO:0006855	0.229353	1	3.885	5.72064	SLC22A3
postsynapse assembly (GO:0099068)	GO:0099068	0.229353	1	3.885	5.72064	NRXN1
morphogenesis of an epithelial sheet (GO:0002011)	GO:0002011	0.229353	1	3.885	5.72064	ARHGAP12
positive regulation by host of viral process (GO:0044794)	GO:0044794	0.229353	1	3.885	5.72064	APOE
regulation of lamellipodium morphogenesis (GO:2000392)	GO:2000392	0.229353	1	3.885	5.72064	CORO1C
regulation of vascular endothelial growth factor signaling pathway (GO:1900746)	GO:1900746	0.229353	1	3.885	5.72064	DAB2IP
T-helper cell differentiation (GO:0042093)	GO:0042093	0.229353	1	3.885	5.72064	GPR183
T cell differentiation in thymus (GO:0033077)	GO:0033077	0.229353	1	3.885	5.72064	GLI3
calcineurin-NFAT signaling cascade (GO:0033173)	GO:0033173	0.229353	1	3.885	5.72064	NFATC1
regulation of long-term neuronal synaptic plasticity (GO:0048169)	GO:0048169	0.229353	1	3.885	5.72064	CAMK2B
modulation by host of viral process (GO:0044788)	GO:0044788	0.229353	1	3.885	5.72064	APOE
urea cycle (GO:0000050)	GO:0000050	0.229353	1	3.885	5.72064	NMRAL1
myeloid cell activation involved in immune response (GO:0002275)	GO:0002275	0.229353	1	3.885	5.72064	DOCK2
attachment of mitotic spindle microtubules to kinetochore (GO:0051315)	GO:0051315	0.229353	1	3.885	5.72064	NUF2
mitochondrion distribution (GO:0048311)	GO:0048311	0.229353	1	3.885	5.72064	TRAK2
negative regulation of amyloid precursor protein catabolic process (GO:1902992)	GO:1902992	0.229353	1	3.885	5.72064	APOE
response to axon injury (GO:0048678)	GO:0048678	0.229353	1	3.885	5.72064	DPYSL3
regulation of short-term neuronal synaptic plasticity (GO:0048172)	GO:0048172	0.229353	1	3.885	5.72064	SLC8A2
regulation of ceramide biosynthetic process (GO:2000303)	GO:2000303	0.229353	1	3.885	5.72064	SMPD3
sphingolipid catabolic process (GO:0030149)	GO:0030149	0.229353	1	3.885	5.72064	SMPD3
negative regulation of protein localization to cell surface (GO:2000009)	GO:2000009	0.229353	1	3.885	5.72064	GPM6B
response to sterol (GO:0036314)	GO:0036314	0.229353	1	3.885	5.72064	TGFBR2
regulation of cholesterol esterification (GO:0010872)	GO:0010872	0.229353	1	3.885	5.72064	APOE
cell part morphogenesis (GO:0032990)	GO:0032990	0.229353	1	3.885	5.72064	PID1
negative regulation of T cell differentiation (GO:0045581)	GO:0045581	0.229353	1	3.885	5.72064	GLI3
negative regulation of heart contraction (GO:0045822)	GO:0045822	0.229353	1	3.885	5.72064	GRK2
negative regulation of chemotaxis (GO:0050922)	GO:0050922	0.229353	1	3.885	5.72064	THBS1
cellular response to increased oxygen levels (GO:0036295)	GO:0036295	0.229353	1	3.885	5.72064	ATG7
methylation-dependent chromatin silencing (GO:0006346)	GO:0006346	0.229353	1	3.885	5.72064	MBD3L1
positive regulation of sodium ion transmembrane transporter activity (GO:2000651)	GO:2000651	0.229353	1	3.885	5.72064	SLC9A1
positive regulation of glucose metabolic process (GO:0010907)	GO:0010907	0.229353	1	3.885	5.72064	SLC45A3
epithelial cell-cell adhesion (GO:0090136)	GO:0090136	0.229353	1	3.885	5.72064	ITGB5
embryonic hemopoiesis (GO:0035162)	GO:0035162	0.229353	1	3.885	5.72064	TGFBR2
aspartate family amino acid biosynthetic process (GO:0009067)	GO:0009067	0.229353	1	3.885	5.72064	PLOD1
protein carboxylation (GO:0018214)	GO:0018214	0.229353	1	3.885	5.72064	F7
regulation of symbiosis, encompassing mutualism through parasitism (GO:0043903)	GO:0043903	0.229353	1	3.885	5.72064	CHMP4B
regulation of blood vessel endothelial cell proliferation involved in sprouting angiogenesis (GO:1903587)	GO:1903587	0.229353	1	3.885	5.72064	THBS1
peptidyl-glutamic acid carboxylation (GO:0017187)	GO:0017187	0.229353	1	3.885	5.72064	F7
hepatocyte growth factor receptor signaling pathway (GO:0048012)	GO:0048012	0.229353	1	3.885	5.72064	HGF
regulation of cell communication (GO:0010646)	GO:0010646	0.231381	1	1.80571	2.64299	SCG5;ANK2;LRP8
negative regulation of ubiquitin-protein ligase activity involved in mitotic cell cycle (GO:0051436)	GO:0051436	0.231381	1	1.80571	2.64299	PSMD10;PSMD9;ANAPC16
signal transduction by p53 class mediator (GO:0072331)	GO:0072331	0.23169	1	2.19154	3.20481	USP10;ZMAT4
negative regulation of protein catabolic process (GO:0042177)	GO:0042177	0.23169	1	2.19154	3.20481	AGAP2;DAB2IP
regulation of extrinsic apoptotic signaling pathway via death domain receptors (GO:1902041)	GO:1902041	0.23169	1	2.19154	3.20481	TMC8;THBS1
regulation of alternative mRNA splicing, via spliceosome (GO:0000381)	GO:0000381	0.23169	1	2.19154	3.20481	RBFOX3;CELF4
positive regulation of phagocytosis (GO:0050766)	GO:0050766	0.23169	1	2.19154	3.20481	CAMK1D;DOCK2
regulation of plasma membrane bounded cell projection assembly (GO:0120032)	GO:0120032	0.23169	1	2.19154	3.20481	DYNC2LI1;IFT140
DNA biosynthetic process (GO:0071897)	GO:0071897	0.23169	1	2.19154	3.20481	RAD51;POLE
modification-dependent protein catabolic process (GO:0019941)	GO:0019941	0.235297	1	1.51543	2.19268	PSMD9;AREL1;CBLC;KLHL3;CBL
DNA-templated transcription, termination (GO:0006353)	GO:0006353	0.236602	1	1.61264	2.32443	CAVIN1;CPSF3;CSTF1;SYMPK
positive regulation of MAPK cascade (GO:0043410)	GO:0043410	0.237503	1	1.33085	1.91319	EPHA7;ERBB3;GPR183;TIE1;DAB2IP;KSR2;EPHB2;MT3;FGFR2
Rho protein signal transduction (GO:0007266)	GO:0007266	0.237604	1	1.78063	2.55903	CDC42EP4;CDH13;PAK4
SCF-dependent proteasomal ubiquitin-dependent protein catabolic process (GO:0031146)	GO:0031146	0.237604	1	1.78063	2.55903	PSMD10;PSMD9;FBXW11
regulation of ubiquitin-protein ligase activity involved in mitotic cell cycle (GO:0051439)	GO:0051439	0.237604	1	1.78063	2.55903	PSMD10;PSMD9;ANAPC16
negative regulation of transport (GO:0051051)	GO:0051051	0.240382	1	2.13675	3.046	ERBB3;WWP2
embryonic heart tube morphogenesis (GO:0003143)	GO:0003143	0.240382	1	2.13675	3.046	TGFBR2;ENG
positive regulation of epithelial to mesenchymal transition (GO:0010718)	GO:0010718	0.240382	1	2.13675	3.046	TGFBR2;ENG
sensory organ development (GO:0007423)	GO:0007423	0.240382	1	2.13675	3.046	SMG9;PAX6
ameboidal-type cell migration (GO:0001667)	GO:0001667	0.240382	1	2.13675	3.046	ITGB7;CORO1C
negative regulation of ERK1 and ERK2 cascade (GO:0070373)	GO:0070373	0.240382	1	2.13675	3.046	DAB2IP;EPHB2
regulation of release of cytochrome c from mitochondria (GO:0090199)	GO:0090199	0.240382	1	2.13675	3.046	PSMD10;HGF
regulation of viral transcription (GO:0046782)	GO:0046782	0.240382	1	2.13675	3.046	NELFA;TRIM11
determination of heart left/right asymmetry (GO:0061371)	GO:0061371	0.240382	1	2.13675	3.046	TGFBR2;ENG
viral life cycle (GO:0019058)	GO:0019058	0.241658	1	1.59757	2.26892	GRK2;CHMP4B;WWP2;APOE
positive regulation of cell motility (GO:2000147)	GO:2000147	0.242795	1	1.43246	2.0277	F7;CEMIP;CAVIN1;HGF;CDH13;THBS1
protein oligomerization (GO:0051259)	GO:0051259	0.246866	1	1.37855	1.92847	RAD51;VWF;DPYSL3;PEX11B;CHMP4B;DGKH;SLC9A1
regulation of retrograde protein transport, ER to cytosol (GO:1904152)	GO:1904152	0.247396	1	3.56125	4.97424	UBAC2
axonal fasciculation (GO:0007413)	GO:0007413	0.247396	1	3.56125	4.97424	EPHB2
histone H3-K9 demethylation (GO:0033169)	GO:0033169	0.247396	1	3.56125	4.97424	KDM4C
negative regulation of chondrocyte differentiation (GO:0032331)	GO:0032331	0.247396	1	3.56125	4.97424	CHADL
negative regulation of protein oligomerization (GO:0032460)	GO:0032460	0.247396	1	3.56125	4.97424	TMC8
regulation of protein glycosylation (GO:0060049)	GO:0060049	0.247396	1	3.56125	4.97424	MT3
regulation of viral life cycle (GO:1903900)	GO:1903900	0.247396	1	3.56125	4.97424	NECTIN2
regulation of IRE1-mediated unfolded protein response (GO:1903894)	GO:1903894	0.247396	1	3.56125	4.97424	DAB2IP
negative regulation of ERAD pathway (GO:1904293)	GO:1904293	0.247396	1	3.56125	4.97424	UBAC2
negative regulation of oxidoreductase activity (GO:0051354)	GO:0051354	0.247396	1	3.56125	4.97424	MT3
protein insertion into membrane (GO:0051205)	GO:0051205	0.247396	1	3.56125	4.97424	REEP1
entry of bacterium into host cell (GO:0035635)	GO:0035635	0.247396	1	3.56125	4.97424	CBL
positive regulation of skeletal muscle tissue development (GO:0048643)	GO:0048643	0.247396	1	3.56125	4.97424	FAM129B
regulation of histone methylation (GO:0031060)	GO:0031060	0.247396	1	3.56125	4.97424	JARID2
positive regulation of potassium ion transmembrane transporter activity (GO:1901018)	GO:1901018	0.247396	1	3.56125	4.97424	ANK2
alternative mRNA splicing, via spliceosome (GO:0000380)	GO:0000380	0.247396	1	3.56125	4.97424	CELF4
negative regulation of substrate adhesion-dependent cell spreading (GO:1900025)	GO:1900025	0.247396	1	3.56125	4.97424	CORO1C
exit from mitosis (GO:0010458)	GO:0010458	0.247396	1	3.56125	4.97424	CHMP4B
spliceosomal tri-snRNP complex assembly (GO:0000244)	GO:0000244	0.247396	1	3.56125	4.97424	SART3
positive regulation of pseudopodium assembly (GO:0031274)	GO:0031274	0.247396	1	3.56125	4.97424	CDC42EP4
activation of cysteine-type endopeptidase activity (GO:0097202)	GO:0097202	0.247396	1	3.56125	4.97424	CYFIP2
kinetochore organization (GO:0051383)	GO:0051383	0.247396	1	3.56125	4.97424	NUF2
regulation of mononuclear cell migration (GO:0071675)	GO:0071675	0.247396	1	3.56125	4.97424	THBS1
regulation of pseudopodium assembly (GO:0031272)	GO:0031272	0.247396	1	3.56125	4.97424	CDC42EP4
negative regulation of histone modification (GO:0031057)	GO:0031057	0.247396	1	3.56125	4.97424	JARID2
response to interleukin-6 (GO:0070741)	GO:0070741	0.247396	1	3.56125	4.97424	PID1
positive regulation of endoplasmic reticulum unfolded protein response (GO:1900103)	GO:1900103	0.247396	1	3.56125	4.97424	DAB2IP
negative regulation of ATP metabolic process (GO:1903579)	GO:1903579	0.247396	1	3.56125	4.97424	PID1
protein hydroxylation (GO:0018126)	GO:0018126	0.247396	1	3.56125	4.97424	PLOD1
negative regulation of DNA damage response, signal transduction by p53 class mediator (GO:0043518)	GO:0043518	0.247396	1	3.56125	4.97424	PSMD10
cellular response to fatty acid (GO:0071398)	GO:0071398	0.247396	1	3.56125	4.97424	PID1
regulation of hormone secretion (GO:0046883)	GO:0046883	0.247396	1	3.56125	4.97424	SCG5
negative regulation of fibroblast growth factor receptor signaling pathway (GO:0040037)	GO:0040037	0.247396	1	3.56125	4.97424	THBS1
negative regulation of interleukin-12 production (GO:0032695)	GO:0032695	0.247396	1	3.56125	4.97424	THBS1
keratan sulfate catabolic process (GO:0042340)	GO:0042340	0.247396	1	3.56125	4.97424	GLB1
positive regulation of vascular endothelial growth factor receptor signaling pathway (GO:0030949)	GO:0030949	0.247396	1	3.56125	4.97424	MT3
positive regulation of neuron migration (GO:2001224)	GO:2001224	0.247396	1	3.56125	4.97424	DAB2IP
calcineurin-mediated signaling (GO:0097720)	GO:0097720	0.247396	1	3.56125	4.97424	NFATC1
transcription from RNA polymerase II promoter (GO:0006366)	GO:0006366	0.248023	1	1.23359	1.71991	PCID2;ZFHX3;CPSF3;MED8;GLIS3;NFATC1;PAX6;ESRRG;RBPJ;NR3C2;CSTF1;RARB;SYMPK;NELFA
transmembrane receptor protein serine/threonine kinase signaling pathway (GO:0007178)	GO:0007178	0.248345	1	1.48386	2.06692	ITGB5;PARD3;CBL;TGFBR2;ENG
regulation of phagocytosis (GO:0050764)	GO:0050764	0.249089	1	2.08464	2.89753	CAMK1D;DOCK2
phosphatidic acid metabolic process (GO:0046473)	GO:0046473	0.249089	1	2.08464	2.89753	PLD2;DGKH
DNA duplex unwinding (GO:0032508)	GO:0032508	0.249089	1	2.08464	2.89753	CUL4A;RAD51
positive regulation of cell division (GO:0051781)	GO:0051781	0.249089	1	2.08464	2.89753	PRKCE;FGFR2
negative regulation of cell projection organization (GO:0031345)	GO:0031345	0.249089	1	2.08464	2.89753	DPYSL3;APOE
regulation of substrate adhesion-dependent cell spreading (GO:1900024)	GO:1900024	0.249089	1	2.08464	2.89753	ABL1;CORO1C
mRNA 3'-end processing (GO:0031124)	GO:0031124	0.250132	1	1.7325	2.40084	CPSF3;CSTF1;SYMPK
regulation of cell motility (GO:2000145)	GO:2000145	0.251843	1	1.56826	2.16255	ERBB3;CAVIN1;ABL1;NKD1
negative regulation of protein kinase activity (GO:0006469)	GO:0006469	0.251843	1	1.56826	2.16255	ABL1;DAB2IP;EPHB2;CORO1C
peptidyl-serine phosphorylation (GO:0018105)	GO:0018105	0.252735	1	1.47362	2.02684	CAMK2B;GRK2;CAMK1D;PRKCE;TGFBR2
antigen processing and presentation of exogenous peptide antigen via MHC class I, TAP-dependent (GO:0002479)	GO:0002479	0.256433	1	1.7094	2.3263	PSMD10;PSMD9;ITGB5
cellular response to peptide hormone stimulus (GO:0071375)	GO:0071375	0.256969	1	1.554	2.11158	GNG7;ADCY3;GNG8;GNG12
cellular response to calcium ion (GO:0071277)	GO:0071277	0.257804	1	2.035	2.75856	DPEP1;SLC25A24
negative regulation of protein secretion (GO:0050709)	GO:0050709	0.257804	1	2.035	2.75856	PSMD9;KCNB1
glycolipid biosynthetic process (GO:0009247)	GO:0009247	0.257804	1	2.035	2.75856	ST8SIA5;ST6GALNAC5
regulation of ion transmembrane transporter activity (GO:0032412)	GO:0032412	0.257804	1	2.035	2.75856	WWP2;ANK2
positive regulation of cell migration (GO:0030335)	GO:0030335	0.261064	1	1.3536	1.81787	F7;CEMIP;PRKCE;HGF;DAB2IP;CDH13;THBS1
regulation of hematopoietic stem cell differentiation (GO:1902036)	GO:1902036	0.262756	1	1.68691	2.25461	PSMD10;PSMD9;ABL1
positive regulation of ubiquitin-protein ligase activity involved in regulation of mitotic cell cycle transition (GO:0051437)	GO:0051437	0.262756	1	1.68691	2.25461	PSMD10;PSMD9;ANAPC16
sodium ion export from cell (GO:0036376)	GO:0036376	0.265017	1	3.28731	4.36542	SLC9A1
negative regulation of hemostasis (GO:1900047)	GO:1900047	0.265017	1	3.28731	4.36542	APOE
atrial cardiac muscle cell action potential (GO:0086014)	GO:0086014	0.265017	1	3.28731	4.36542	ANK2
cellular response to nitrogen starvation (GO:0006995)	GO:0006995	0.265017	1	3.28731	4.36542	ATG7
regulation of NMDA receptor activity (GO:2000310)	GO:2000310	0.265017	1	3.28731	4.36542	EPHB2
DNA replication-independent nucleosome organization (GO:0034724)	GO:0034724	0.265017	1	3.28731	4.36542	CABIN1
renal absorption (GO:0070293)	GO:0070293	0.265017	1	3.28731	4.36542	KLHL3
regulation of glucose import in response to insulin stimulus (GO:2001273)	GO:2001273	0.265017	1	3.28731	4.36542	PID1
viral translation (GO:0019081)	GO:0019081	0.265017	1	3.28731	4.36542	EIF3G
synaptic vesicle cycle (GO:0099504)	GO:0099504	0.265017	1	3.28731	4.36542	PLD2
endoplasmic reticulum tubular network organization (GO:0071786)	GO:0071786	0.265017	1	3.28731	4.36542	REEP1
myelination in peripheral nervous system (GO:0022011)	GO:0022011	0.265017	1	3.28731	4.36542	PARD3
sodium ion export (GO:0071436)	GO:0071436	0.265017	1	3.28731	4.36542	SLC9A1
atrial septum development (GO:0003283)	GO:0003283	0.265017	1	3.28731	4.36542	ANK2
positive regulation of cholesterol efflux (GO:0010875)	GO:0010875	0.265017	1	3.28731	4.36542	APOE
positive regulation of actin nucleation (GO:0051127)	GO:0051127	0.265017	1	3.28731	4.36542	BRK1
pathway-restricted SMAD protein phosphorylation (GO:0060389)	GO:0060389	0.265017	1	3.28731	4.36542	TGFBR2
cardiocyte differentiation (GO:0035051)	GO:0035051	0.265017	1	3.28731	4.36542	KDM6B
poly(A)+ mRNA export from nucleus (GO:0016973)	GO:0016973	0.265017	1	3.28731	4.36542	PCID2
phosphate ion transport (GO:0006817)	GO:0006817	0.265017	1	3.28731	4.36542	SLC20A2
B cell activation involved in immune response (GO:0002312)	GO:0002312	0.265017	1	3.28731	4.36542	GPR183
negative regulation of viral release from host cell (GO:1902187)	GO:1902187	0.265017	1	3.28731	4.36542	TRIM11
leukocyte differentiation (GO:0002521)	GO:0002521	0.265017	1	3.28731	4.36542	RELB
toll-like receptor 9 signaling pathway (GO:0034162)	GO:0034162	0.265017	1	3.28731	4.36542	IRAK4
neuron fate commitment (GO:0048663)	GO:0048663	0.265017	1	3.28731	4.36542	PAX6
sensory perception of taste (GO:0050909)	GO:0050909	0.265017	1	3.28731	4.36542	ASIC2
regulation of endothelial cell chemotaxis (GO:2001026)	GO:2001026	0.265017	1	3.28731	4.36542	THBS1
cellular response to low-density lipoprotein particle stimulus (GO:0071404)	GO:0071404	0.265017	1	3.28731	4.36542	CDH13
regulation of necrotic cell death (GO:0010939)	GO:0010939	0.265017	1	3.28731	4.36542	MT3
cranial nerve development (GO:0021545)	GO:0021545	0.265017	1	3.28731	4.36542	ERBB3
positive regulation of lamellipodium assembly (GO:0010592)	GO:0010592	0.265017	1	3.28731	4.36542	BRK1
positive regulation of alpha-beta T cell proliferation (GO:0046641)	GO:0046641	0.265017	1	3.28731	4.36542	TGFBR2
negative regulation of cartilage development (GO:0061037)	GO:0061037	0.265017	1	3.28731	4.36542	CHADL
negative regulation of ubiquitin-protein transferase activity (GO:0051444)	GO:0051444	0.265017	1	3.28731	4.36542	ABL1
high-density lipoprotein particle assembly (GO:0034380)	GO:0034380	0.265017	1	3.28731	4.36542	APOE
amyloid precursor protein metabolic process (GO:0042982)	GO:0042982	0.265017	1	3.28731	4.36542	APOE
endothelial cell differentiation (GO:0045446)	GO:0045446	0.265017	1	3.28731	4.36542	KDM6B
response to fatty acid (GO:0070542)	GO:0070542	0.265017	1	3.28731	4.36542	PID1
cellular response to nitrogen levels (GO:0043562)	GO:0043562	0.265017	1	3.28731	4.36542	ATG7
regulated exocytosis (GO:0045055)	GO:0045055	0.266018	1	1.44375	1.9118	SPARC;VWF;HGF;F13A1;THBS1
mitotic metaphase plate congression (GO:0007080)	GO:0007080	0.266524	1	1.98768	2.62828	NUF2;CHMP4B
negative regulation of protein metabolic process (GO:0051248)	GO:0051248	0.266524	1	1.98768	2.62828	AGAP2;APOE
eye development (GO:0001654)	GO:0001654	0.266524	1	1.98768	2.62828	SMG9;PAX6
mRNA splicing, via spliceosome (GO:0000398)	GO:0000398	0.268584	1	1.30989	1.72197	SART1;SART3;CPSF3;RAVER2;CSTF1;CELF4;SYMPK;GEMIN7
negative regulation of ubiquitin protein ligase activity (GO:1904667)	GO:1904667	0.269098	1	1.665	2.18561	PSMD10;PSMD9;ANAPC16
positive regulation of cytoskeleton organization (GO:0051495)	GO:0051495	0.269098	1	1.665	2.18561	PRKCE;CDC42EP4;ABL1
regulation of hematopoietic progenitor cell differentiation (GO:1901532)	GO:1901532	0.269098	1	1.665	2.18561	PSMD10;PSMD9;ABL1
DNA-templated transcription, initiation (GO:0006352)	GO:0006352	0.270249	1	1.37855	1.80371	CAVIN1;MED8;RARB;ESRRG;RBPJ;NR3C2
heart development (GO:0007507)	GO:0007507	0.270481	1	1.43406	1.87511	ERBB3;RARB;RBM20;SMG9;TGFBR2
positive regulation of developmental process (GO:0051094)	GO:0051094	0.272468	1	1.51274	1.96692	RBPJ;FGFR2;CORO1C;FAM129B
positive regulation of canonical Wnt signaling pathway (GO:0090263)	GO:0090263	0.272468	1	1.51274	1.96692	PSMD10;PSMD9;SCEL;FGFR2
regulation of apoptotic process (GO:0042981)	GO:0042981	0.274997	1	1.15358	1.48927	PSMD10;EPHA7;PCID2;AREL1;TIE1;HGF;DAB2IP;CBL;KALRN;MT3;THBS1;FAM129B;OBSCN;ERBB3;ABL1;ARHGEF4;DPEP1;DIP2A;EPHB2;ATG7;FGFR2;PAK4
sprouting angiogenesis (GO:0002040)	GO:0002040	0.275243	1	1.9425	2.50602	CDH13;THBS1
cholesterol transport (GO:0030301)	GO:0030301	0.275243	1	1.9425	2.50602	APOC2;APOE
positive regulation of viral life cycle (GO:1903902)	GO:1903902	0.275243	1	1.9425	2.50602	CHMP4B;TRIM11
regulation of T cell activation (GO:0050863)	GO:0050863	0.275243	1	1.9425	2.50602	CD2;ABL1
regulation of smooth muscle cell proliferation (GO:0048660)	GO:0048660	0.275243	1	1.9425	2.50602	CDH13;THBS1
negative regulation of type I interferon production (GO:0032480)	GO:0032480	0.275243	1	1.9425	2.50602	GPATCH3;RELB
carboxylic acid biosynthetic process (GO:0046394)	GO:0046394	0.275243	1	1.9425	2.50602	CEMIP;GADL1
inorganic anion transport (GO:0015698)	GO:0015698	0.275243	1	1.9425	2.50602	GLRA1;BEST1
positive regulation of viral process (GO:0048524)	GO:0048524	0.275243	1	1.9425	2.50602	NELFA;APOE
antigen processing and presentation of exogenous peptide antigen via MHC class I (GO:0042590)	GO:0042590	0.275457	1	1.64366	2.1192	PSMD10;PSMD9;ITGB5
nucleosome organization (GO:0034728)	GO:0034728	0.281831	1	1.62285	2.05525	SART3;KAT6B;PADI4
anaphase-promoting complex-dependent catabolic process (GO:0031145)	GO:0031145	0.281831	1	1.62285	2.05525	PSMD10;PSMD9;ANAPC16
response to calcium ion (GO:0051592)	GO:0051592	0.281831	1	1.62285	2.05525	DPEP1;THBS1;SLC25A24
neuron cell-cell adhesion (GO:0007158)	GO:0007158	0.282227	1	3.0525	3.86155	NRXN1
negative regulation of hydrogen peroxide-induced cell death (GO:1903206)	GO:1903206	0.282227	1	3.0525	3.86155	HGF
ncRNA transcription (GO:0098781)	GO:0098781	0.282227	1	3.0525	3.86155	CAVIN1
negative regulation of receptor-mediated endocytosis (GO:0048261)	GO:0048261	0.282227	1	3.0525	3.86155	APOC2
cell surface receptor signaling pathway involved in heart development (GO:0061311)	GO:0061311	0.282227	1	3.0525	3.86155	RBPJ
negative regulation of secretion (GO:0051048)	GO:0051048	0.282227	1	3.0525	3.86155	ERBB3
neuromuscular process controlling balance (GO:0050885)	GO:0050885	0.282227	1	3.0525	3.86155	NRXN1
response to ethanol (GO:0045471)	GO:0045471	0.282227	1	3.0525	3.86155	GLRA1
regulation of ventricular cardiac muscle cell membrane repolarization (GO:0060307)	GO:0060307	0.282227	1	3.0525	3.86155	ANK2
cAMP biosynthetic process (GO:0006171)	GO:0006171	0.282227	1	3.0525	3.86155	ADCY3
negative regulation of cell migration involved in sprouting angiogenesis (GO:0090051)	GO:0090051	0.282227	1	3.0525	3.86155	THBS1
oligosaccharide-lipid intermediate biosynthetic process (GO:0006490)	GO:0006490	0.282227	1	3.0525	3.86155	ALG1
fatty acid transport (GO:0015908)	GO:0015908	0.282227	1	3.0525	3.86155	APOE
regulation of gastrulation (GO:0010470)	GO:0010470	0.282227	1	3.0525	3.86155	TENM4
nucleoside triphosphate metabolic process (GO:0009141)	GO:0009141	0.282227	1	3.0525	3.86155	AK7
positive regulation of muscle hypertrophy (GO:0014742)	GO:0014742	0.282227	1	3.0525	3.86155	SLC9A1
interleukin-6-mediated signaling pathway (GO:0070102)	GO:0070102	0.282227	1	3.0525	3.86155	CBL
positive regulation of calcium ion-dependent exocytosis (GO:0045956)	GO:0045956	0.282227	1	3.0525	3.86155	KCNB1
positive regulation of interleukin-8 secretion (GO:2000484)	GO:2000484	0.282227	1	3.0525	3.86155	CD2
regulation of mitotic cell cycle spindle assembly checkpoint (GO:0090266)	GO:0090266	0.282227	1	3.0525	3.86155	PCID2
nucleus organization (GO:0006997)	GO:0006997	0.283957	1	1.89934	2.39113	CHMP4B;SYNE1
regulation of synaptic transmission, glutamatergic (GO:0051966)	GO:0051966	0.283957	1	1.89934	2.39113	TSHZ3;NRXN1
metal ion homeostasis (GO:0055065)	GO:0055065	0.283957	1	1.89934	2.39113	MT3;SLC12A8
regulation of intracellular signal transduction (GO:1902531)	GO:1902531	0.286169	1	1.21521	1.52044	AKAP12;OBSCN;DAB2IP;ARHGEF4;AKAP6;SRGAP3;PRKAB1;KALRN;ARHGAP25;PRKAG3;PAK4;ARHGAP12
chromatin remodeling (GO:0006338)	GO:0006338	0.28812	1	1.47362	1.83374	KDM6B;PADI4;SMARCA1;ARID1B
ERBB signaling pathway (GO:0038127)	GO:0038127	0.288218	1	1.60256	1.99365	ERBB3;ABL1;CBL
nucleocytoplasmic transport (GO:0006913)	GO:0006913	0.29266	1	1.85805	2.28306	ATXN1;GEMIN7
positive regulation of ion transport (GO:0043270)	GO:0043270	0.29266	1	1.85805	2.28306	RAB3B;ANK2
regulation of cellular component movement (GO:0051270)	GO:0051270	0.29266	1	1.85805	2.28306	ERBB3;ABL1
epidermis development (GO:0008544)	GO:0008544	0.294616	1	1.58278	1.93429	SCEL;PLOD1;FGFR2
negative regulation of cell death (GO:0060548)	GO:0060548	0.294616	1	1.58278	1.93429	CHMP4B;APOE;MT3
negative regulation of cell cycle process (GO:0010948)	GO:0010948	0.294616	1	1.58278	1.93429	L3MBTL2;RAD51;DAB2IP
phosphorylation (GO:0016310)	GO:0016310	0.295313	1	1.21784	1.48542	CAMK2B;EPHA7;PRKCE;ABL1;KSR2;CDC42BPB;EPHB2;MARK4;PRKAB1;CLK3;TGFBR2
protein ubiquitination (GO:0016567)	GO:0016567	0.298683	1	1.18239	1.42877	PSMD10;AREL1;ANAPC16;FBXW11;CBLC;WWP2;KLHL3;HIF3A;CBL;FBXO41;ABTB2;CUL4A;PSMD9;BTBD3
atrioventricular valve morphogenesis (GO:0003181)	GO:0003181	0.299035	1	2.849	3.4393	TGFBR2
positive regulation of alpha-beta T cell activation (GO:0046635)	GO:0046635	0.299035	1	2.849	3.4393	GLI3
pseudouridine synthesis (GO:0001522)	GO:0001522	0.299035	1	2.849	3.4393	PUS7L
NAD biosynthesis via nicotinamide riboside salvage pathway (GO:0034356)	GO:0034356	0.299035	1	2.849	3.4393	NAXD
negative regulation of peptidyl-threonine phosphorylation (GO:0010801)	GO:0010801	0.299035	1	2.849	3.4393	PARD3
maintenance of protein location in nucleus (GO:0051457)	GO:0051457	0.299035	1	2.849	3.4393	SYNE1
digestive tract morphogenesis (GO:0048546)	GO:0048546	0.299035	1	2.849	3.4393	FGFR2
positive regulation of response to wounding (GO:1903036)	GO:1903036	0.299035	1	2.849	3.4393	PRKCE
regulation of protein homooligomerization (GO:0032462)	GO:0032462	0.299035	1	2.849	3.4393	APOE
autonomic nervous system development (GO:0048483)	GO:0048483	0.299035	1	2.849	3.4393	KIF26A
negative regulation of TORC1 signaling (GO:1904262)	GO:1904262	0.299035	1	2.849	3.4393	SZT2
regulation of mitotic metaphase/anaphase transition (GO:0030071)	GO:0030071	0.299035	1	2.849	3.4393	NSMCE2
ventricular cardiac muscle cell action potential (GO:0086005)	GO:0086005	0.299035	1	2.849	3.4393	ANK2
sodium ion import (GO:0097369)	GO:0097369	0.299035	1	2.849	3.4393	SLC9A1
cardiac muscle cell differentiation (GO:0055007)	GO:0055007	0.299035	1	2.849	3.4393	KDM6B
negative regulation of coagulation (GO:0050819)	GO:0050819	0.299035	1	2.849	3.4393	APOE
mitochondrion localization (GO:0051646)	GO:0051646	0.299035	1	2.849	3.4393	TRAK2
mesenchyme morphogenesis (GO:0072132)	GO:0072132	0.299035	1	2.849	3.4393	ENG
nitric oxide mediated signal transduction (GO:0007263)	GO:0007263	0.299035	1	2.849	3.4393	APOE
positive regulation of phosphoprotein phosphatase activity (GO:0032516)	GO:0032516	0.299035	1	2.849	3.4393	AKAP6
positive regulation of acute inflammatory response (GO:0002675)	GO:0002675	0.299035	1	2.849	3.4393	F12
response to cholesterol (GO:0070723)	GO:0070723	0.299035	1	2.849	3.4393	TGFBR2
regulation of delayed rectifier potassium channel activity (GO:1902259)	GO:1902259	0.299035	1	2.849	3.4393	AKAP6
positive regulation of viral release from host cell (GO:1902188)	GO:1902188	0.299035	1	2.849	3.4393	CHMP4B
sodium ion import across plasma membrane (GO:0098719)	GO:0098719	0.299035	1	2.849	3.4393	SLC9A1
positive regulation of membrane protein ectodomain proteolysis (GO:0051044)	GO:0051044	0.299035	1	2.849	3.4393	APOE
regulation of macrophage chemotaxis (GO:0010758)	GO:0010758	0.299035	1	2.849	3.4393	THBS1
negative regulation of signal transduction by p53 class mediator (GO:1901797)	GO:1901797	0.299035	1	2.849	3.4393	PSMD10
negative regulation of viral entry into host cell (GO:0046597)	GO:0046597	0.299035	1	2.849	3.4393	TRIM11
negative regulation of platelet activation (GO:0010544)	GO:0010544	0.299035	1	2.849	3.4393	APOE
negative regulation of DNA-dependent DNA replication (GO:2000104)	GO:2000104	0.299035	1	2.849	3.4393	PID1
monovalent inorganic anion homeostasis (GO:0055083)	GO:0055083	0.299035	1	2.849	3.4393	SLC12A8
positive regulation of exosomal secretion (GO:1903543)	GO:1903543	0.299035	1	2.849	3.4393	SMPD3
JAK-STAT cascade involved in growth hormone signaling pathway (GO:0060397)	GO:0060397	0.299035	1	2.849	3.4393	GHR
negative regulation of protein processing (GO:0010955)	GO:0010955	0.299035	1	2.849	3.4393	THBS1
toll-like receptor 4 signaling pathway (GO:0034142)	GO:0034142	0.299035	1	2.849	3.4393	PRKCE
cellular sodium ion homeostasis (GO:0006883)	GO:0006883	0.299035	1	2.849	3.4393	SLC9A1
regulation of anatomical structure morphogenesis (GO:0022603)	GO:0022603	0.301023	1	1.56348	1.87706	PID1;SPARC;FGFR2
positive regulation of ubiquitin protein ligase activity (GO:1904668)	GO:1904668	0.301023	1	1.56348	1.87706	PSMD10;PSMD9;ANAPC16
positive regulation of DNA metabolic process (GO:0051054)	GO:0051054	0.301023	1	1.56348	1.87706	RAD51;EYA1;HGF
positive regulation of transmembrane receptor protein serine/threonine kinase signaling pathway (GO:0090100)	GO:0090100	0.301023	1	1.56348	1.87706	RBPJ;THBS1;ENG
ephrin receptor signaling pathway (GO:0048013)	GO:0048013	0.301023	1	1.56348	1.87706	EPHA7;EPHB2;KALRN
C-terminal protein amino acid modification (GO:0018410)	GO:0018410	0.301023	1	1.56348	1.87706	NTNG1;AGBL4;ATG7
myofibril assembly (GO:0030239)	GO:0030239	0.30135	1	1.81851	2.18128	OBSCN;TMOD4
peptide cross-linking (GO:0018149)	GO:0018149	0.30135	1	1.81851	2.18128	F13A1;THBS1
positive regulation of tumor necrosis factor production (GO:0032760)	GO:0032760	0.30135	1	1.81851	2.18128	CD2;THBS1
regulation of organelle assembly (GO:1902115)	GO:1902115	0.30135	1	1.81851	2.18128	DYNC2LI1;IFT140
cellular response to heat (GO:0034605)	GO:0034605	0.30135	1	1.81851	2.18128	THBS1;HSPA13
protein maturation (GO:0051604)	GO:0051604	0.307437	1	1.54464	1.82188	F7;F12;CPN1
amino acid transport (GO:0006865)	GO:0006865	0.31002	1	1.78063	2.08532	SLC6A17;SLC7A2
axon guidance (GO:0007411)	GO:0007411	0.311279	1	1.35237	1.57831	CYFIP2;NRXN1;SLIT3;EPHB2;FAM129B
positive regulation of supramolecular fiber organization (GO:1902905)	GO:1902905	0.313855	1	1.52625	1.76866	PRKCE;CDC42EP4;APOE
stimulatory C-type lectin receptor signaling pathway (GO:0002223)	GO:0002223	0.314464	1	1.41273	1.63437	PSMD10;PSMD9;FBXW11;RELB
positive regulation of epithelial cell apoptotic process (GO:1904037)	GO:1904037	0.31545	1	2.67094	3.08161	THBS1
negative regulation of NF-kappaB import into nucleus (GO:0042347)	GO:0042347	0.31545	1	2.67094	3.08161	PSMD10
lipopolysaccharide-mediated signaling pathway (GO:0031663)	GO:0031663	0.31545	1	2.67094	3.08161	PRKCE
dendritic cell chemotaxis (GO:0002407)	GO:0002407	0.31545	1	2.67094	3.08161	GPR183
DNA strand elongation involved in DNA replication (GO:0006271)	GO:0006271	0.31545	1	2.67094	3.08161	POLE
glucose transmembrane transport (GO:1904659)	GO:1904659	0.31545	1	2.67094	3.08161	SLC5A10
sialylation (GO:0097503)	GO:0097503	0.31545	1	2.67094	3.08161	ST6GALNAC5
regulation of toll-like receptor 4 signaling pathway (GO:0034143)	GO:0034143	0.31545	1	2.67094	3.08161	DAB2IP
embryonic digit morphogenesis (GO:0042733)	GO:0042733	0.31545	1	2.67094	3.08161	GLI3
positive regulation of regulated secretory pathway (GO:1903307)	GO:1903307	0.31545	1	2.67094	3.08161	KCNB1
leukocyte tethering or rolling (GO:0050901)	GO:0050901	0.31545	1	2.67094	3.08161	ITGB7
phosphatidylinositol acyl-chain remodeling (GO:0036149)	GO:0036149	0.31545	1	2.67094	3.08161	PLA2G4F
regulation of RIG-I signaling pathway (GO:0039535)	GO:0039535	0.31545	1	2.67094	3.08161	GPATCH3
cytoplasmic sequestering of transcription factor (GO:0042994)	GO:0042994	0.31545	1	2.67094	3.08161	PSMD10
regulation of exosomal secretion (GO:1903541)	GO:1903541	0.31545	1	2.67094	3.08161	SMPD3
cardiac ventricle development (GO:0003231)	GO:0003231	0.31545	1	2.67094	3.08161	ENG
neuromuscular process (GO:0050905)	GO:0050905	0.31545	1	2.67094	3.08161	NRXN1
negative regulation of steroid biosynthetic process (GO:0010894)	GO:0010894	0.31545	1	2.67094	3.08161	APOE
positive regulation of mRNA processing (GO:0050685)	GO:0050685	0.31545	1	2.67094	3.08161	CELF4
leukocyte adhesion to vascular endothelial cell (GO:0061756)	GO:0061756	0.31545	1	2.67094	3.08161	ITGB7
positive regulation of antigen receptor-mediated signaling pathway (GO:0050857)	GO:0050857	0.31545	1	2.67094	3.08161	NECTIN2
extracellular matrix assembly (GO:0085029)	GO:0085029	0.31545	1	2.67094	3.08161	GPM6B
negative regulation of translational initiation (GO:0045947)	GO:0045947	0.31545	1	2.67094	3.08161	EIF4EBP3
cellular response to pH (GO:0071467)	GO:0071467	0.31545	1	2.67094	3.08161	SLC9A1
neuron apoptotic process (GO:0051402)	GO:0051402	0.31545	1	2.67094	3.08161	ERBB3
positive regulation of myotube differentiation (GO:0010831)	GO:0010831	0.31545	1	2.67094	3.08161	FAM129B
dendritic spine morphogenesis (GO:0060997)	GO:0060997	0.31545	1	2.67094	3.08161	EPHB2
rRNA transcription (GO:0009303)	GO:0009303	0.31545	1	2.67094	3.08161	CAVIN1
T cell migration (GO:0072678)	GO:0072678	0.31545	1	2.67094	3.08161	GPR183
regulation of osteoblast proliferation (GO:0033688)	GO:0033688	0.31545	1	2.67094	3.08161	FGFR2
regulation of steroid metabolic process (GO:0019218)	GO:0019218	0.31545	1	2.67094	3.08161	APOE
positive regulation of triglyceride metabolic process (GO:0090208)	GO:0090208	0.31545	1	2.67094	3.08161	APOC2
positive regulation of nitric-oxide synthase activity (GO:0051000)	GO:0051000	0.31545	1	2.67094	3.08161	APOE
G-protein coupled acetylcholine receptor signaling pathway (GO:0007213)	GO:0007213	0.31545	1	2.67094	3.08161	GRK2
artery development (GO:0060840)	GO:0060840	0.31545	1	2.67094	3.08161	ENG
regulation of acrosome reaction (GO:0060046)	GO:0060046	0.31545	1	2.67094	3.08161	GLRA1
activation of protein kinase A activity (GO:0034199)	GO:0034199	0.31545	1	2.67094	3.08161	ADCY3
regulation of membrane repolarization (GO:0060306)	GO:0060306	0.31545	1	2.67094	3.08161	AKAP6
neurotransmitter transport (GO:0006836)	GO:0006836	0.31545	1	2.67094	3.08161	SLC1A3
mesenchyme development (GO:0060485)	GO:0060485	0.31545	1	2.67094	3.08161	FGFR2
RNA splicing, via transesterification reactions with bulged adenosine as nucleophile (GO:0000377)	GO:0000377	0.316106	1	1.26756	1.45983	SART1;SART3;CPSF3;RAVER2;CSTF1;SYMPK;GEMIN7
regulation of type I interferon production (GO:0032479)	GO:0032479	0.320277	1	1.5083	1.7173	POLR3B;GPATCH3;TRIM56
transcription initiation from RNA polymerase II promoter (GO:0006367)	GO:0006367	0.320467	1	1.33547	1.51973	MED8;RARB;ESRRG;RBPJ;NR3C2
regulation of ion transport (GO:0043269)	GO:0043269	0.327291	1	1.7094	1.90924	KCNJ10;WWP2
regulation of cellular protein metabolic process (GO:0032268)	GO:0032268	0.327291	1	1.7094	1.90924	CYFIP2;APOE
myeloid leukocyte differentiation (GO:0002573)	GO:0002573	0.327291	1	1.7094	1.90924	GPR183;TGFBR2
regulation of blood vessel endothelial cell migration (GO:0043535)	GO:0043535	0.327291	1	1.7094	1.90924	APOE;THBS1
receptor internalization (GO:0031623)	GO:0031623	0.327291	1	1.7094	1.90924	SNX1;GRK2
protein modification by small protein conjugation (GO:0032446)	GO:0032446	0.329835	1	1.18112	1.31005	CUL4A;AREL1;L3MBTL2;ANAPC16;EYA1;FBXW11;CBLC;WWP2;KLHL3;HIF3A;CBL
innate immune response activating cell surface receptor signaling pathway (GO:0002220)	GO:0002220	0.330374	1	1.37855	1.52679	PSMD10;PSMD9;FBXW11;RELB
negative regulation of macromolecule metabolic process (GO:0010605)	GO:0010605	0.330374	1	1.37855	1.52679	DIP2A;WWP2;RBMS3;ENG
positive regulation of protein processing (GO:0010954)	GO:0010954	0.331481	1	2.51383	2.77573	F12
regulation of cellular protein catabolic process (GO:1903362)	GO:1903362	0.331481	1	2.51383	2.77573	DAB2IP
positive regulation of cholesterol transport (GO:0032376)	GO:0032376	0.331481	1	2.51383	2.77573	APOE
positive regulation of focal adhesion assembly (GO:0051894)	GO:0051894	0.331481	1	2.51383	2.77573	ABL1
regulation of insulin-like growth factor receptor signaling pathway (GO:0043567)	GO:0043567	0.331481	1	2.51383	2.77573	IGFBP4
ureteric bud development (GO:0001657)	GO:0001657	0.331481	1	2.51383	2.77573	FGFR2
mRNA cis splicing, via spliceosome (GO:0045292)	GO:0045292	0.331481	1	2.51383	2.77573	SART1
negative regulation of cell development (GO:0010721)	GO:0010721	0.331481	1	2.51383	2.77573	PAX6
negative regulation of interleukin-8 production (GO:0032717)	GO:0032717	0.331481	1	2.51383	2.77573	BPI
cardiac atrium morphogenesis (GO:0003209)	GO:0003209	0.331481	1	2.51383	2.77573	ENG
negative regulation of reactive oxygen species metabolic process (GO:2000378)	GO:2000378	0.331481	1	2.51383	2.77573	MT3
positive regulation of cellular protein catabolic process (GO:1903364)	GO:1903364	0.331481	1	2.51383	2.77573	APOE
rRNA catabolic process (GO:0016075)	GO:0016075	0.331481	1	2.51383	2.77573	DEDD2
phospholipid catabolic process (GO:0009395)	GO:0009395	0.331481	1	2.51383	2.77573	SMPD3
positive regulation of macrophage activation (GO:0043032)	GO:0043032	0.331481	1	2.51383	2.77573	THBS1
long-term memory (GO:0007616)	GO:0007616	0.331481	1	2.51383	2.77573	APOE
regulation of cardiac muscle contraction by regulation of the release of sequestered calcium ion (GO:0010881)	GO:0010881	0.331481	1	2.51383	2.77573	ANK2
synaptic vesicle transport (GO:0048489)	GO:0048489	0.331481	1	2.51383	2.77573	PLD2
mesonephric tubule development (GO:0072164)	GO:0072164	0.331481	1	2.51383	2.77573	FGFR2
platelet-derived growth factor receptor signaling pathway (GO:0048008)	GO:0048008	0.331481	1	2.51383	2.77573	ABL1
positive regulation of transcription of Notch receptor target (GO:0007221)	GO:0007221	0.331481	1	2.51383	2.77573	RBPJ
cellular monovalent inorganic cation homeostasis (GO:0030004)	GO:0030004	0.331481	1	2.51383	2.77573	SLC9A1
membrane depolarization during cardiac muscle cell action potential (GO:0086012)	GO:0086012	0.331481	1	2.51383	2.77573	ANK2
positive regulation of intracellular signal transduction (GO:1902533)	GO:1902533	0.332153	1	1.15982	1.27831	EPHA7;HGF;DAB2IP;KSR2;IRAK4;CBL;THBS1;F7;ERBB3;CDH13;EPHB2;FGFR2;ENG
calcium ion homeostasis (GO:0055074)	GO:0055074	0.333122	1	1.47362	1.61988	SLC24A2;ANK2;SLC8A2
positive regulation of protein ubiquitination involved in ubiquitin-dependent protein catabolic process (GO:2000060)	GO:2000060	0.333122	1	1.47362	1.61988	PSMD10;PSMD9;ANAPC16
negative regulation of neuron projection development (GO:0010977)	GO:0010977	0.335884	1	1.67588	1.82837	DPYSL3;APOE
regulation of exocytosis (GO:0017157)	GO:0017157	0.335884	1	1.67588	1.82837	RAB3B;STXBP6
carboxylic acid transport (GO:0046942)	GO:0046942	0.335884	1	1.67588	1.82837	SLC1A7;SLC7A2
positive regulation of actin filament polymerization (GO:0030838)	GO:0030838	0.335884	1	1.67588	1.82837	PRKCE;CDC42EP4
regulation of cellular amine metabolic process (GO:0033238)	GO:0033238	0.335884	1	1.67588	1.82837	PSMD10;PSMD9
telomere maintenance (GO:0000723)	GO:0000723	0.335884	1	1.67588	1.82837	RAD51;NSMCE2
regulation of cellular amino acid metabolic process (GO:0006521)	GO:0006521	0.335884	1	1.67588	1.82837	PSMD10;PSMD9
regulation of stem cell differentiation (GO:2000736)	GO:2000736	0.339541	1	1.45688	1.57366	PSMD10;PSMD9;ABL1
positive regulation of ossification (GO:0045778)	GO:0045778	0.344443	1	1.64366	1.75185	HGF;GPM6B
regulation of calcium ion transport (GO:0051924)	GO:0051924	0.344443	1	1.64366	1.75185	CAMK2B;ANK2
positive regulation of cell-substrate adhesion (GO:0010811)	GO:0010811	0.344443	1	1.64366	1.75185	ABL1;CDH13
positive regulation of secretion by cell (GO:1903532)	GO:1903532	0.344443	1	1.64366	1.75185	GRK2;KCNB1
negative regulation of cellular protein metabolic process (GO:0032269)	GO:0032269	0.345957	1	1.44051	1.52901	DAB2IP;SAMD4B;APOE
peptidyl-threonine modification (GO:0018210)	GO:0018210	0.345957	1	1.44051	1.52901	CAMK2B;CAMK1D;TGFBR2
glucan catabolic process (GO:0009251)	GO:0009251	0.347138	1	2.37417	2.51195	MGAM
regulation of viral process (GO:0050792)	GO:0050792	0.347138	1	2.37417	2.51195	CHMP4B
homologous chromosome segregation (GO:0045143)	GO:0045143	0.347138	1	2.37417	2.51195	MSH5
regulation of amyloid-beta formation (GO:1902003)	GO:1902003	0.347138	1	2.37417	2.51195	APOE
response to nutrient levels (GO:0031667)	GO:0031667	0.347138	1	2.37417	2.51195	KCNB1
nuclear envelope reassembly (GO:0031468)	GO:0031468	0.347138	1	2.37417	2.51195	CHMP4B
anion transmembrane transport (GO:0098656)	GO:0098656	0.347138	1	2.37417	2.51195	SLC13A2
glucan biosynthetic process (GO:0009250)	GO:0009250	0.347138	1	2.37417	2.51195	GYS2
positive regulation of lipid catabolic process (GO:0050996)	GO:0050996	0.347138	1	2.37417	2.51195	APOC2
positive regulation of cyclic nucleotide biosynthetic process (GO:0030804)	GO:0030804	0.347138	1	2.37417	2.51195	APOE
negative regulation of fibroblast proliferation (GO:0048147)	GO:0048147	0.347138	1	2.37417	2.51195	DAB2IP
establishment or maintenance of apical/basal cell polarity (GO:0035088)	GO:0035088	0.347138	1	2.37417	2.51195	PARD3
anion homeostasis (GO:0055081)	GO:0055081	0.347138	1	2.37417	2.51195	APOE
regulation of cholesterol efflux (GO:0010874)	GO:0010874	0.347138	1	2.37417	2.51195	APOE
regulation of cardiac muscle cell membrane repolarization (GO:0099623)	GO:0099623	0.347138	1	2.37417	2.51195	ANK2
dolichol-linked oligosaccharide biosynthetic process (GO:0006488)	GO:0006488	0.347138	1	2.37417	2.51195	ALG1
positive regulation of actin cytoskeleton reorganization (GO:2000251)	GO:2000251	0.347138	1	2.37417	2.51195	ABL1
phosphatidylglycerol acyl-chain remodeling (GO:0036148)	GO:0036148	0.347138	1	2.37417	2.51195	PLA2G4F
glycogen biosynthetic process (GO:0005978)	GO:0005978	0.347138	1	2.37417	2.51195	GYS2
negative regulation of protein transport (GO:0051224)	GO:0051224	0.347138	1	2.37417	2.51195	WWP2
regulation of cellular response to growth factor stimulus (GO:0090287)	GO:0090287	0.347138	1	2.37417	2.51195	FGFR2
regulation of microtubule polymerization or depolymerization (GO:0031110)	GO:0031110	0.347138	1	2.37417	2.51195	ABL1
regulation of mRNA stability (GO:0043488)	GO:0043488	0.351647	1	1.33547	1.39574	PSMD10;PSMD9;PCID2;SAMD4B
positive regulation of signal transduction (GO:0009967)	GO:0009967	0.351988	1	1.24471	1.29967	F7;NRXN1;DAB2IP;RBPJ;MT3;FGFR2
cell-matrix adhesion (GO:0007160)	GO:0007160	0.352367	1	1.4245	1.48587	BCAM;ITGB5;ITGB7
neuron projection development (GO:0031175)	GO:0031175	0.352835	1	1.27949	1.33292	NYAP1;DAB2IP;APOE;EPHB2;GPM6B
negative regulation of cellular response to transforming growth factor beta stimulus (GO:1903845)	GO:1903845	0.352967	1	1.61264	1.67937	TGFBR2;SNX6
cellular response to acid chemical (GO:0071229)	GO:0071229	0.358769	1	1.40885	1.44418	GLRA1;PID1;RARB
RNA modification (GO:0009451)	GO:0009451	0.361452	1	1.58278	1.61068	PUS7L;ADAT3
cellular response to nutrient levels (GO:0031669)	GO:0031669	0.361452	1	1.58278	1.61068	KCNB1;ATG7
action potential (GO:0001508)	GO:0001508	0.361452	1	1.58278	1.61068	KCNB1;AKAP6
negative regulation of supramolecular fiber organization (GO:1902904)	GO:1902904	0.361452	1	1.58278	1.61068	CHADL;KANK4
regulation of mitotic spindle assembly (GO:1901673)	GO:1901673	0.362428	1	2.24921	2.28279	CHMP4B
positive regulation of transforming growth factor beta receptor signaling pathway (GO:0030511)	GO:0030511	0.362428	1	2.24921	2.28279	THBS1
negative regulation of smoothened signaling pathway (GO:0045879)	GO:0045879	0.362428	1	2.24921	2.28279	GLI3
protein import into mitochondrial matrix (GO:0030150)	GO:0030150	0.362428	1	2.24921	2.28279	TOMM40
primary alcohol metabolic process (GO:0034308)	GO:0034308	0.362428	1	2.24921	2.28279	NAPEPLD
negative regulation of protein localization to plasma membrane (GO:1903077)	GO:1903077	0.362428	1	2.24921	2.28279	PID1
cellular polysaccharide catabolic process (GO:0044247)	GO:0044247	0.362428	1	2.24921	2.28279	MGAM
acetylcholine receptor signaling pathway (GO:0095500)	GO:0095500	0.362428	1	2.24921	2.28279	GRK2
vesicle transport along microtubule (GO:0047496)	GO:0047496	0.362428	1	2.24921	2.28279	TRAK2
cyclic nucleotide biosynthetic process (GO:0009190)	GO:0009190	0.362428	1	2.24921	2.28279	ADCY3
positive regulation of oxidoreductase activity (GO:0051353)	GO:0051353	0.362428	1	2.24921	2.28279	ABL1
endocardial cushion development (GO:0003197)	GO:0003197	0.362428	1	2.24921	2.28279	ENG
negative regulation of lipid metabolic process (GO:0045833)	GO:0045833	0.362428	1	2.24921	2.28279	APOC2
osteoclast differentiation (GO:0030316)	GO:0030316	0.362428	1	2.24921	2.28279	GPR183
leukotriene metabolic process (GO:0006691)	GO:0006691	0.362428	1	2.24921	2.28279	DPEP1
extrinsic apoptotic signaling pathway in absence of ligand (GO:0097192)	GO:0097192	0.362428	1	2.24921	2.28279	ERBB3
gamma-aminobutyric acid signaling pathway (GO:0007214)	GO:0007214	0.362428	1	2.24921	2.28279	GABBR2
striated muscle cell differentiation (GO:0051146)	GO:0051146	0.362428	1	2.24921	2.28279	KDM6B
positive regulation of excitatory postsynaptic potential (GO:2000463)	GO:2000463	0.362428	1	2.24921	2.28279	NRXN1
regulation of neuron migration (GO:2001222)	GO:2001222	0.362428	1	2.24921	2.28279	DAB2IP
negative regulation of protein localization to cell periphery (GO:1904376)	GO:1904376	0.362428	1	2.24921	2.28279	PID1
regulation of platelet activation (GO:0010543)	GO:0010543	0.362428	1	2.24921	2.28279	APOE
drug transport (GO:0015893)	GO:0015893	0.362428	1	2.24921	2.28279	SLC22A3
positive regulation of adherens junction organization (GO:1903393)	GO:1903393	0.362428	1	2.24921	2.28279	ABL1
hexose transmembrane transport (GO:0035428)	GO:0035428	0.362428	1	2.24921	2.28279	SLC5A10
positive regulation of transcription regulatory region DNA binding (GO:2000679)	GO:2000679	0.362428	1	2.24921	2.28279	FAM129B
positive regulation of cellular response to transforming growth factor beta stimulus (GO:1903846)	GO:1903846	0.362428	1	2.24921	2.28279	THBS1
regulation of catenin import into nucleus (GO:0035412)	GO:0035412	0.362428	1	2.24921	2.28279	DAB2IP
positive regulation of neuron apoptotic process (GO:0043525)	GO:0043525	0.362428	1	2.24921	2.28279	EPHA7
peptidyl-serine modification (GO:0018209)	GO:0018209	0.366764	1	1.25691	1.26073	CAMK2B;GRK2;CAMK1D;PRKCE;TGFBR2
regulation of cellular catabolic process (GO:0031329)	GO:0031329	0.369895	1	1.554	1.54551	USP10;ABL1
negative regulation of transforming growth factor beta receptor signaling pathway (GO:0030512)	GO:0030512	0.369895	1	1.554	1.54551	TGFBR2;SNX6
regulation of axonogenesis (GO:0050770)	GO:0050770	0.369895	1	1.554	1.54551	ABL1;APOE
regulation of RNA splicing (GO:0043484)	GO:0043484	0.369895	1	1.554	1.54551	RBM20;CLK3
DNA recombination (GO:0006310)	GO:0006310	0.369895	1	1.554	1.54551	RAD51;RBPJ
regulation of transcription from RNA polymerase II promoter in response to stress (GO:0043618)	GO:0043618	0.371546	1	1.37855	1.36488	PSMD10;PSMD9;HIF3A
proteasome-mediated ubiquitin-dependent protein catabolic process (GO:0043161)	GO:0043161	0.372326	1	1.17485	1.16073	ABTB2;PSMD10;CUL4A;PSMD9;ANAPC16;FBXW11;BTBD3;WWP2
cellular response to hypoxia (GO:0071456)	GO:0071456	0.372928	1	1.295	1.27735	PSMD10;PSMD9;HIF3A;MT3
positive regulation of protein kinase activity (GO:0045860)	GO:0045860	0.376056	1	1.2423	1.21499	ERBB3;DAB2IP;LRP8;TGFBR2;PAK4
Golgi to endosome transport (GO:0006895)	GO:0006895	0.377362	1	2.13675	2.08237	DOPEY2
cell projection assembly (GO:0030031)	GO:0030031	0.377362	1	2.13675	2.08237	CYFIP2
mesoderm formation (GO:0001707)	GO:0001707	0.377362	1	2.13675	2.08237	KDM6B
viral budding via host ESCRT complex (GO:0039702)	GO:0039702	0.377362	1	2.13675	2.08237	CHMP4B
negative regulation of ion transport (GO:0043271)	GO:0043271	0.377362	1	2.13675	2.08237	GPM6B
regulation of lipoprotein lipase activity (GO:0051004)	GO:0051004	0.377362	1	2.13675	2.08237	APOC2
response to progesterone (GO:0032570)	GO:0032570	0.377362	1	2.13675	2.08237	THBS1
negative regulation of cyclase activity (GO:0031280)	GO:0031280	0.377362	1	2.13675	2.08237	GABBR2
phosphatidylethanolamine metabolic process (GO:0046337)	GO:0046337	0.377362	1	2.13675	2.08237	NAPEPLD
regulation of calcium ion transmembrane transport (GO:1903169)	GO:1903169	0.377362	1	2.13675	2.08237	ANK2
axon extension (GO:0048675)	GO:0048675	0.377362	1	2.13675	2.08237	SLIT3
androgen metabolic process (GO:0008209)	GO:0008209	0.377362	1	2.13675	2.08237	HSD17B3
autophagy of nucleus (GO:0044804)	GO:0044804	0.377362	1	2.13675	2.08237	ATG7
glial cell development (GO:0021782)	GO:0021782	0.377362	1	2.13675	2.08237	MT3
striated muscle cell development (GO:0055002)	GO:0055002	0.377362	1	2.13675	2.08237	TMOD4
growth hormone receptor signaling pathway (GO:0060396)	GO:0060396	0.377362	1	2.13675	2.08237	GHR
inactivation of MAPK activity (GO:0000188)	GO:0000188	0.377362	1	2.13675	2.08237	RGS3
dorsal/ventral pattern formation (GO:0009953)	GO:0009953	0.377362	1	2.13675	2.08237	LMX1B
inositol phosphate-mediated signaling (GO:0048016)	GO:0048016	0.377362	1	2.13675	2.08237	NFATC1
vesicle cytoskeletal trafficking (GO:0099518)	GO:0099518	0.377362	1	2.13675	2.08237	TRAK2
eye morphogenesis (GO:0048592)	GO:0048592	0.377362	1	2.13675	2.08237	NKD1
negative regulation of adenylate cyclase activity (GO:0007194)	GO:0007194	0.377362	1	2.13675	2.08237	GABBR2
chondroitin sulfate biosynthetic process (GO:0030206)	GO:0030206	0.377362	1	2.13675	2.08237	CHST15
immune response-activating cell surface receptor signaling pathway (GO:0002429)	GO:0002429	0.377362	1	2.13675	2.08237	C5AR2
dopaminergic neuron differentiation (GO:0071542)	GO:0071542	0.377362	1	2.13675	2.08237	LMX1B
regulation of transport (GO:0051049)	GO:0051049	0.377362	1	2.13675	2.08237	POFUT2
chromosome organization (GO:0051276)	GO:0051276	0.378293	1	1.52625	1.48365	CUL4A;NUF2
regulation of secretion by cell (GO:1903530)	GO:1903530	0.378293	1	1.52625	1.48365	RAB3B;SCG5
DNA-dependent DNA replication (GO:0006261)	GO:0006261	0.378293	1	1.52625	1.48365	RAD51;POLE
anion transport (GO:0006820)	GO:0006820	0.378293	1	1.52625	1.48365	SLC13A2;SLC22A3
chordate embryonic development (GO:0043009)	GO:0043009	0.378293	1	1.52625	1.48365	LMX1B;FGFR2
regulation of BMP signaling pathway (GO:0030510)	GO:0030510	0.378293	1	1.52625	1.48365	RBPJ;ENG
phosphatidylinositol-mediated signaling (GO:0048015)	GO:0048015	0.378293	1	1.52625	1.48365	NYAP1;ERBB3
positive regulation of cell death (GO:0010942)	GO:0010942	0.386644	1	1.49948	1.42488	MARK4;MT3
regulation of Rho protein signal transduction (GO:0035023)	GO:0035023	0.386644	1	1.49948	1.42488	ABL1;APOE
epidermal growth factor receptor signaling pathway (GO:0007173)	GO:0007173	0.386644	1	1.49948	1.42488	ABL1;CBL
I-kappaB kinase/NF-kappaB signaling (GO:0007249)	GO:0007249	0.386644	1	1.49948	1.42488	DAB2IP;RELB
regulation of neurogenesis (GO:0050767)	GO:0050767	0.386644	1	1.49948	1.42488	CASZ1;PAX6
regulation of cell death (GO:0010941)	GO:0010941	0.390616	1	1.33547	1.25538	CHMP4B;MT3;SLC25A24
positive regulation of cellular component movement (GO:0051272)	GO:0051272	0.391946	1	2.035	1.90605	CAVIN1
dendritic cell differentiation (GO:0097028)	GO:0097028	0.391946	1	2.035	1.90605	TGFBR2
cellular response to hexose stimulus (GO:0071331)	GO:0071331	0.391946	1	2.035	1.90605	KCNB1
mesoderm development (GO:0007498)	GO:0007498	0.391946	1	2.035	1.90605	TIE1
ventricular cardiac muscle tissue development (GO:0003229)	GO:0003229	0.391946	1	2.035	1.90605	FGFR2
negative regulation of ion transmembrane transporter activity (GO:0032413)	GO:0032413	0.391946	1	2.035	1.90605	PRKCE
negative regulation of macroautophagy (GO:0016242)	GO:0016242	0.391946	1	2.035	1.90605	CHMP4B
regulation of cardiac muscle hypertrophy (GO:0010611)	GO:0010611	0.391946	1	2.035	1.90605	SLC9A1
phospholipid translocation (GO:0045332)	GO:0045332	0.391946	1	2.035	1.90605	ATP10D
zinc II ion transport (GO:0006829)	GO:0006829	0.391946	1	2.035	1.90605	MT3
negative regulation of G-protein coupled receptor protein signaling pathway (GO:0045744)	GO:0045744	0.391946	1	2.035	1.90605	GRK2
ventricular septum morphogenesis (GO:0060412)	GO:0060412	0.391946	1	2.035	1.90605	TGFBR2
nucleotide-excision repair, preincision complex stabilization (GO:0006293)	GO:0006293	0.391946	1	2.035	1.90605	CUL4A
negative regulation of viral process (GO:0048525)	GO:0048525	0.391946	1	2.035	1.90605	TRIM11
limb morphogenesis (GO:0035108)	GO:0035108	0.391946	1	2.035	1.90605	GLI3
meiosis I (GO:0007127)	GO:0007127	0.391946	1	2.035	1.90605	MSH5
cellular response to alkaloid (GO:0071312)	GO:0071312	0.391946	1	2.035	1.90605	RAD51
negative regulation of cAMP biosynthetic process (GO:0030818)	GO:0030818	0.391946	1	2.035	1.90605	GABBR2
cellular response to copper ion (GO:0071280)	GO:0071280	0.391946	1	2.035	1.90605	MT3
positive regulation of lipid metabolic process (GO:0045834)	GO:0045834	0.391946	1	2.035	1.90605	APOE
lipid catabolic process (GO:0016042)	GO:0016042	0.391946	1	2.035	1.90605	MT3
phosphatidylserine acyl-chain remodeling (GO:0036150)	GO:0036150	0.391946	1	2.035	1.90605	PLA2G4F
ERK1 and ERK2 cascade (GO:0070371)	GO:0070371	0.391946	1	2.035	1.90605	MT3
hepaticobiliary system development (GO:0061008)	GO:0061008	0.391946	1	2.035	1.90605	RARB
receptor metabolic process (GO:0043112)	GO:0043112	0.394946	1	1.47362	1.369	SNX1;GRK2
cholesterol homeostasis (GO:0042632)	GO:0042632	0.394946	1	1.47362	1.369	APOC2;APOE
sterol homeostasis (GO:0055092)	GO:0055092	0.394946	1	1.47362	1.369	APOC2;APOE
sodium ion transport (GO:0006814)	GO:0006814	0.394946	1	1.47362	1.369	SLC5A10;SLC8A2
positive regulation of programmed cell death (GO:0043068)	GO:0043068	0.395919	1	1.16399	1.07849	OBSCN;DAB2IP;ABL1;ARHGEF4;MARK4;KALRN;ATG7
regulation of angiogenesis (GO:0045765)	GO:0045765	0.399265	1	1.2072	1.10837	SPARC;DAB2IP;THBS1;FAM129B;PAK4
muscle contraction (GO:0006936)	GO:0006936	0.399446	1	1.24774	1.14502	GLRA1;ITGB5;TMOD4;CACNG1
dicarboxylic acid metabolic process (GO:0043648)	GO:0043648	0.403196	1	1.44865	1.31585	GHR;IDH1
regulation of calcium ion transport into cytosol (GO:0010522)	GO:0010522	0.406189	1	1.9425	1.75007	ANK2
protein localization to cilium (GO:0061512)	GO:0061512	0.406189	1	1.9425	1.75007	IFT140
negative regulation of protein polymerization (GO:0032272)	GO:0032272	0.406189	1	1.9425	1.75007	KANK4
NAD biosynthetic process (GO:0009435)	GO:0009435	0.406189	1	1.9425	1.75007	NAXD
peptidyl-S-diacylglycerol-L-cysteine biosynthetic process from peptidyl-cysteine (GO:0018231)	GO:0018231	0.406189	1	1.9425	1.75007	ZDHHC14
peptidyl-L-cysteine S-palmitoylation (GO:0018230)	GO:0018230	0.406189	1	1.9425	1.75007	ZDHHC14
positive regulation of proteolysis involved in cellular protein catabolic process (GO:1903052)	GO:1903052	0.406189	1	1.9425	1.75007	DAB2IP
nucleotide-excision repair, DNA incision, 3'-to lesion (GO:0006295)	GO:0006295	0.406189	1	1.9425	1.75007	CUL4A
lymphocyte activation involved in immune response (GO:0002285)	GO:0002285	0.406189	1	1.9425	1.75007	GPR183
lipid translocation (GO:0034204)	GO:0034204	0.406189	1	1.9425	1.75007	ATP10D
sulfur amino acid metabolic process (GO:0000096)	GO:0000096	0.406189	1	1.9425	1.75007	DPEP1
negative regulation of actin filament polymerization (GO:0030837)	GO:0030837	0.406189	1	1.9425	1.75007	KANK4
negative regulation of sprouting angiogenesis (GO:1903671)	GO:1903671	0.406189	1	1.9425	1.75007	THBS1
triglyceride catabolic process (GO:0019433)	GO:0019433	0.406189	1	1.9425	1.75007	APOE
nucleotide-excision repair, DNA duplex unwinding (GO:0000717)	GO:0000717	0.406189	1	1.9425	1.75007	CUL4A
phosphatidylglycerol metabolic process (GO:0046471)	GO:0046471	0.406189	1	1.9425	1.75007	PLA2G4F
STAT cascade (GO:0097696)	GO:0097696	0.406189	1	1.9425	1.75007	GHR
branched-chain amino acid metabolic process (GO:0009081)	GO:0009081	0.406189	1	1.9425	1.75007	GHR
regulation of membrane protein ectodomain proteolysis (GO:0051043)	GO:0051043	0.406189	1	1.9425	1.75007	APOE
positive regulation of biosynthetic process (GO:0009891)	GO:0009891	0.406189	1	1.9425	1.75007	APOE
negative regulation of protein import into nucleus (GO:0042308)	GO:0042308	0.406189	1	1.9425	1.75007	DAB2IP
cellular response to unfolded protein (GO:0034620)	GO:0034620	0.406189	1	1.9425	1.75007	HSPA13
viral genome replication (GO:0019079)	GO:0019079	0.406189	1	1.9425	1.75007	GRK2
negative regulation of nervous system development (GO:0051961)	GO:0051961	0.406189	1	1.9425	1.75007	PAX6
negative regulation of GTPase activity (GO:0034260)	GO:0034260	0.406189	1	1.9425	1.75007	DAB2IP
ncRNA catabolic process (GO:0034661)	GO:0034661	0.406189	1	1.9425	1.75007	DEDD2
negative regulation of lyase activity (GO:0051350)	GO:0051350	0.406189	1	1.9425	1.75007	GABBR2
positive regulation of phosphatase activity (GO:0010922)	GO:0010922	0.406189	1	1.9425	1.75007	AKAP6
digestive system development (GO:0055123)	GO:0055123	0.406189	1	1.9425	1.75007	FGFR2
glucose transport (GO:0015758)	GO:0015758	0.406189	1	1.9425	1.75007	SLC5A10
ion transmembrane transport (GO:0034220)	GO:0034220	0.406239	1	1.17082	1.05469	SLC24A2;GLRA1;SLC13A2;ATP10D;ASIC2;BEST1
glycosaminoglycan biosynthetic process (GO:0006024)	GO:0006024	0.409539	1	1.295	1.15608	CEMIP;CHST15;GPC3
neuron differentiation (GO:0030182)	GO:0030182	0.410004	1	1.22979	1.09646	TENM4;PAX6;LMX1B;SMARCA1
regulation of mRNA splicing, via spliceosome (GO:0048024)	GO:0048024	0.411392	1	1.4245	1.26525	RBFOX3;CELF4
cell chemotaxis (GO:0060326)	GO:0060326	0.411392	1	1.4245	1.26525	HGF;ELMO2
positive regulation of protein binding (GO:0032092)	GO:0032092	0.411392	1	1.4245	1.26525	ABL1;APOE
positive regulation of Wnt signaling pathway (GO:0030177)	GO:0030177	0.41527	1	1.221	1.07305	PSMD10;PSMD9;SCEL;FGFR2
positive regulation of leukocyte chemotaxis (GO:0002690)	GO:0002690	0.419532	1	1.40115	1.21706	F7;THBS1
regulation of cellular ketone metabolic process (GO:0010565)	GO:0010565	0.419532	1	1.40115	1.21706	PSMD10;PSMD9
negative regulation of viral life cycle (GO:1903901)	GO:1903901	0.419532	1	1.40115	1.21706	BTBD17;TRIM11
positive regulation of cellular amide metabolic process (GO:0034250)	GO:0034250	0.419532	1	1.40115	1.21706	SMPD3;THBS1
negative regulation of viral transcription (GO:0032897)	GO:0032897	0.4201	1	1.85805	1.61141	TRIM11
nucleotide-excision repair, DNA gap filling (GO:0006297)	GO:0006297	0.4201	1	1.85805	1.61141	POLE
ammonium transport (GO:0015696)	GO:0015696	0.4201	1	1.85805	1.61141	SLC22A3
protein K48-linked deubiquitination (GO:0071108)	GO:0071108	0.4201	1	1.85805	1.61141	USP20
nucleotide-excision repair, DNA damage recognition (GO:0000715)	GO:0000715	0.4201	1	1.85805	1.61141	CUL4A
membrane assembly (GO:0071709)	GO:0071709	0.4201	1	1.85805	1.61141	NRXN1
peroxisome organization (GO:0007031)	GO:0007031	0.4201	1	1.85805	1.61141	PEX11B
positive regulation of ATP metabolic process (GO:1903580)	GO:1903580	0.4201	1	1.85805	1.61141	PID1
cellular response to ammonium ion (GO:0071242)	GO:0071242	0.4201	1	1.85805	1.61141	ABL1
negative regulation of signal transduction in absence of ligand (GO:1901099)	GO:1901099	0.4201	1	1.85805	1.61141	EYA1
apoptotic nuclear changes (GO:0030262)	GO:0030262	0.4201	1	1.85805	1.61141	DEDD2
negative regulation of extrinsic apoptotic signaling pathway in absence of ligand (GO:2001240)	GO:2001240	0.4201	1	1.85805	1.61141	EYA1
negative regulation of axonogenesis (GO:0050771)	GO:0050771	0.4201	1	1.85805	1.61141	MT3
positive regulation of ion transmembrane transporter activity (GO:0032414)	GO:0032414	0.4201	1	1.85805	1.61141	ANK2
positive regulation of monooxygenase activity (GO:0032770)	GO:0032770	0.4201	1	1.85805	1.61141	APOE
viral budding (GO:0046755)	GO:0046755	0.4201	1	1.85805	1.61141	CHMP4B
positive regulation of cell junction assembly (GO:1901890)	GO:1901890	0.4201	1	1.85805	1.61141	ABL1
regulation of chondrocyte differentiation (GO:0032330)	GO:0032330	0.4201	1	1.85805	1.61141	CHADL
negative regulation of axon extension (GO:0030517)	GO:0030517	0.4201	1	1.85805	1.61141	MT3
protein processing (GO:0016485)	GO:0016485	0.422055	1	1.26936	1.09497	F7;F12;CPN1
Ras protein signal transduction (GO:0007265)	GO:0007265	0.422904	1	1.14982	0.989549	RAB3B;CDC42EP4;BRK1;CDH13;KSR2;PAK4
negative regulation of G2/M transition of mitotic cell cycle (GO:0010972)	GO:0010972	0.427615	1	1.37855	1.17112	PSMD10;PSMD9
regulation of actin filament-based process (GO:0032970)	GO:0032970	0.427615	1	1.37855	1.17112	ABL1;GPM6B
second-messenger-mediated signaling (GO:0019932)	GO:0019932	0.427615	1	1.37855	1.17112	KSR2;APOE
regulation of mitotic cell cycle phase transition (GO:1901990)	GO:1901990	0.431592	1	1.16128	0.975793	PSMD10;PSMD9;PID1;ANAPC16;CEP152
positive regulation of neutrophil chemotaxis (GO:0090023)	GO:0090023	0.433685	1	1.78063	1.4876	CAMK1D
dendritic spine organization (GO:0097061)	GO:0097061	0.433685	1	1.78063	1.4876	EPHB2
cellular lipid catabolic process (GO:0044242)	GO:0044242	0.433685	1	1.78063	1.4876	MT3
negative regulation of protein localization to membrane (GO:1905476)	GO:1905476	0.433685	1	1.78063	1.4876	PID1
negative regulation of cytoskeleton organization (GO:0051494)	GO:0051494	0.433685	1	1.78063	1.4876	KANK4
response to glucocorticoid (GO:0051384)	GO:0051384	0.433685	1	1.78063	1.4876	SLIT3
histone mRNA metabolic process (GO:0008334)	GO:0008334	0.433685	1	1.78063	1.4876	CPSF3
cellular modified amino acid biosynthetic process (GO:0042398)	GO:0042398	0.433685	1	1.78063	1.4876	PLOD1
intrinsic apoptotic signaling pathway in response to endoplasmic reticulum stress (GO:0070059)	GO:0070059	0.433685	1	1.78063	1.4876	DAB2IP
cellular senescence (GO:0090398)	GO:0090398	0.433685	1	1.78063	1.4876	NSMCE2
negative regulation of endothelial cell apoptotic process (GO:2000352)	GO:2000352	0.433685	1	1.78063	1.4876	PAK4
cilium-dependent cell motility (GO:0060285)	GO:0060285	0.433685	1	1.78063	1.4876	DNAH17
positive regulation of dephosphorylation (GO:0035306)	GO:0035306	0.433685	1	1.78063	1.4876	SYMPK
DNA replication initiation (GO:0006270)	GO:0006270	0.433685	1	1.78063	1.4876	POLE
limb development (GO:0060173)	GO:0060173	0.433685	1	1.78063	1.4876	GLI3
chaperone mediated protein folding requiring cofactor (GO:0051085)	GO:0051085	0.433685	1	1.78063	1.4876	HSPA13
regulation of cardiac muscle cell action potential (GO:0098901)	GO:0098901	0.433685	1	1.78063	1.4876	ANK2
cGMP biosynthetic process (GO:0006182)	GO:0006182	0.433685	1	1.78063	1.4876	ADCY3
regulation of cell cycle G1/S phase transition (GO:1902806)	GO:1902806	0.433685	1	1.78063	1.4876	PID1
cAMP metabolic process (GO:0046058)	GO:0046058	0.433685	1	1.78063	1.4876	ADCY3
organic cation transport (GO:0015695)	GO:0015695	0.433685	1	1.78063	1.4876	SLC22A3
synapse assembly (GO:0007416)	GO:0007416	0.435638	1	1.35667	1.12732	NRXN1;SDK2
carbohydrate homeostasis (GO:0033500)	GO:0033500	0.435638	1	1.35667	1.12732	KCNB1;PAX6
adenylate cyclase-inhibiting G-protein coupled receptor signaling pathway (GO:0007193)	GO:0007193	0.435638	1	1.35667	1.12732	AKAP12;ADCY3
negative regulation of dephosphorylation (GO:0035305)	GO:0035305	0.435638	1	1.35667	1.12732	PPP1R37;ELFN2
monovalent inorganic cation transport (GO:0015672)	GO:0015672	0.440655	1	1.23274	1.01022	KCNJ10;SLC5A10;ASIC2
peptide metabolic process (GO:0006518)	GO:0006518	0.440655	1	1.23274	1.01022	F7;DPEP1;CPN1
positive regulation of vasculature development (GO:1904018)	GO:1904018	0.440655	1	1.23274	1.01022	THBS1;ENG;PAK4
phagocytosis, engulfment (GO:0006911)	GO:0006911	0.440655	1	1.23274	1.01022	ARHGAP25;THBS1;ARHGAP12
positive regulation of protein polymerization (GO:0032273)	GO:0032273	0.4436	1	1.33547	1.08551	PRKCE;CDC42EP4
negative regulation of neuron differentiation (GO:0045665)	GO:0045665	0.4436	1	1.33547	1.08551	DPYSL3;APOE
mRNA export from nucleus (GO:0006406)	GO:0006406	0.446805	1	1.221	0.983679	PCID2;CPSF3;SYMPK
negative regulation of wound healing (GO:0061045)	GO:0061045	0.446953	1	1.7094	1.37659	APOE
signal peptide processing (GO:0006465)	GO:0006465	0.446953	1	1.7094	1.37659	F7
regulation of centrosome duplication (GO:0010824)	GO:0010824	0.446953	1	1.7094	1.37659	CHMP4B
regulation of spindle assembly (GO:0090169)	GO:0090169	0.446953	1	1.7094	1.37659	CHMP4B
response to copper ion (GO:0046688)	GO:0046688	0.446953	1	1.7094	1.37659	MT3
protein import into nucleus, translocation (GO:0000060)	GO:0000060	0.446953	1	1.7094	1.37659	MT3
glial cell differentiation (GO:0010001)	GO:0010001	0.446953	1	1.7094	1.37659	ERBB3
cyclic nucleotide metabolic process (GO:0009187)	GO:0009187	0.446953	1	1.7094	1.37659	ADCY3
inorganic cation import across plasma membrane (GO:0098659)	GO:0098659	0.446953	1	1.7094	1.37659	SLC9A1
potassium ion homeostasis (GO:0055075)	GO:0055075	0.446953	1	1.7094	1.37659	SLC12A8
neutral amino acid transport (GO:0015804)	GO:0015804	0.446953	1	1.7094	1.37659	SLC6A17
regulation of ryanodine-sensitive calcium-release channel activity (GO:0060314)	GO:0060314	0.446953	1	1.7094	1.37659	AKAP6
chondroitin sulfate proteoglycan biosynthetic process (GO:0050650)	GO:0050650	0.446953	1	1.7094	1.37659	CHST15
regulation of DNA damage response, signal transduction by p53 class mediator (GO:0043516)	GO:0043516	0.446953	1	1.7094	1.37659	PSMD10
positive regulation of filopodium assembly (GO:0051491)	GO:0051491	0.446953	1	1.7094	1.37659	DPYSL3
regulation of lamellipodium assembly (GO:0010591)	GO:0010591	0.446953	1	1.7094	1.37659	BRK1
regulation of glucose metabolic process (GO:0010906)	GO:0010906	0.446953	1	1.7094	1.37659	SLC45A3
negative regulation of cellular protein localization (GO:1903828)	GO:1903828	0.446953	1	1.7094	1.37659	GPM6B
modulation of excitatory postsynaptic potential (GO:0098815)	GO:0098815	0.446953	1	1.7094	1.37659	NRXN1
cellular response to epidermal growth factor stimulus (GO:0071364)	GO:0071364	0.446953	1	1.7094	1.37659	DAB2IP
cellular response to vascular endothelial growth factor stimulus (GO:0035924)	GO:0035924	0.446953	1	1.7094	1.37659	DAB2IP
regulation of apoptotic signaling pathway (GO:2001233)	GO:2001233	0.446953	1	1.7094	1.37659	DAB2IP
long-chain fatty acid transport (GO:0015909)	GO:0015909	0.446953	1	1.7094	1.37659	APOE
negative regulation of insulin receptor signaling pathway (GO:0046627)	GO:0046627	0.446953	1	1.7094	1.37659	PID1
respiratory tube development (GO:0030323)	GO:0030323	0.446953	1	1.7094	1.37659	FGFR2
positive regulation of neutrophil migration (GO:1902624)	GO:1902624	0.446953	1	1.7094	1.37659	CAMK1D
peptide hormone secretion (GO:0030072)	GO:0030072	0.446953	1	1.7094	1.37659	LTBP4
negative regulation of epithelial to mesenchymal transition (GO:0010719)	GO:0010719	0.446953	1	1.7094	1.37659	DAB2IP
negative regulation of locomotion (GO:0040013)	GO:0040013	0.446953	1	1.7094	1.37659	TRIM11
regulation of nervous system development (GO:0051960)	GO:0051960	0.446953	1	1.7094	1.37659	TENM4
positive regulation of peptidyl-threonine phosphorylation (GO:0010800)	GO:0010800	0.446953	1	1.7094	1.37659	CEMIP
negative regulation of cell adhesion (GO:0007162)	GO:0007162	0.451499	1	1.31492	1.04561	ERBB3;CDH13
negative regulation of transcription from RNA polymerase II promoter (GO:0000122)	GO:0000122	0.451829	1	1.05892	0.841263	PSMD10;ZFHX3;CBX2;DAB2IP;GLIS3;ARID5A;WWP2;RBPJ;LRP8;GLI3;MBD3L1;RELB;RARB;FGFR2
positive regulation of cellular catabolic process (GO:0031331)	GO:0031331	0.452927	1	1.20948	0.957939	APOC2;TFEB;APOE
apoptotic process (GO:0006915)	GO:0006915	0.456013	1	1.11	0.87161	CYFIP2;CD2;ERBB3;PRKCE;PAK4;TGFBR2
positive regulation of cell cycle process (GO:0090068)	GO:0090068	0.459022	1	1.19818	0.932972	PCID2;PRKCE;DAB2IP
sphingolipid biosynthetic process (GO:0030148)	GO:0030148	0.459334	1	1.295	1.00748	ST8SIA5;ST6GALNAC5
sodium ion homeostasis (GO:0055078)	GO:0055078	0.45991	1	1.64366	1.27667	SLC9A1
positive regulation of cyclin-dependent protein kinase activity (GO:1904031)	GO:1904031	0.45991	1	1.64366	1.27667	PSMD10
apoptotic cell clearance (GO:0043277)	GO:0043277	0.45991	1	1.64366	1.27667	THBS1
regulation of transcription regulatory region DNA binding (GO:2000677)	GO:2000677	0.45991	1	1.64366	1.27667	FAM129B
positive regulation of interferon-beta production (GO:0032728)	GO:0032728	0.45991	1	1.64366	1.27667	POLR3B
regulation of centrosome cycle (GO:0046605)	GO:0046605	0.45991	1	1.64366	1.27667	CHMP4B
nucleotide biosynthetic process (GO:0009165)	GO:0009165	0.45991	1	1.64366	1.27667	ADCY3
regulation of p38MAPK cascade (GO:1900744)	GO:1900744	0.45991	1	1.64366	1.27667	DAB2IP
positive regulation of granulocyte chemotaxis (GO:0071624)	GO:0071624	0.45991	1	1.64366	1.27667	CAMK1D
negative regulation of catalytic activity (GO:0043086)	GO:0043086	0.45991	1	1.64366	1.27667	MT3
negative regulation of cellular response to insulin stimulus (GO:1900077)	GO:1900077	0.45991	1	1.64366	1.27667	PID1
regulation of cardiac muscle cell contraction (GO:0086004)	GO:0086004	0.45991	1	1.64366	1.27667	ANK2
phosphatidylethanolamine acyl-chain remodeling (GO:0036152)	GO:0036152	0.45991	1	1.64366	1.27667	PLA2G4F
strand displacement (GO:0000732)	GO:0000732	0.45991	1	1.64366	1.27667	RAD51
regulation of T cell receptor signaling pathway (GO:0050856)	GO:0050856	0.45991	1	1.64366	1.27667	NECTIN2
cation transmembrane transport (GO:0098655)	GO:0098655	0.45991	1	1.64366	1.27667	SLC7A2
RNA metabolic process (GO:0016070)	GO:0016070	0.463546	1	1.11872	0.860127	ATXN1;DHX34;POLE;ADAT3;DEDD2
negative regulation of hydrolase activity (GO:0051346)	GO:0051346	0.465087	1	1.18708	0.90875	PPP1R37;DAB2IP;ELFN2
regulation of cardiac conduction (GO:1903779)	GO:1903779	0.467103	1	1.27567	0.971048	ANK2;SLC8A2
positive regulation of macromolecule metabolic process (GO:0010604)	GO:0010604	0.468251	1	1.08386	0.822379	PID1;ANK2;PAX6;EPHB2;PRKAB1;MT3;RBMS3
regulation of Wnt signaling pathway (GO:0030111)	GO:0030111	0.471122	1	1.17619	0.885249	NFATC1;FGFR2;NKD1
regulation of calcium ion transmembrane transporter activity (GO:1901019)	GO:1901019	0.472565	1	1.58278	1.18642	ANK2
phosphatidylcholine acyl-chain remodeling (GO:0036151)	GO:0036151	0.472565	1	1.58278	1.18642	PLA2G4F
telomere maintenance via telomere lengthening (GO:0010833)	GO:0010833	0.472565	1	1.58278	1.18642	RAD51
negative regulation of synaptic transmission (GO:0050805)	GO:0050805	0.472565	1	1.58278	1.18642	SLC24A2
regulation of double-strand break repair via homologous recombination (GO:0010569)	GO:0010569	0.472565	1	1.58278	1.18642	RAD51
regulation of extrinsic apoptotic signaling pathway in absence of ligand (GO:2001239)	GO:2001239	0.472565	1	1.58278	1.18642	EYA1
transition metal ion transport (GO:0000041)	GO:0000041	0.472565	1	1.58278	1.18642	MT3
regulation of protein transport (GO:0051223)	GO:0051223	0.472565	1	1.58278	1.18642	WWP2
phosphatidylserine metabolic process (GO:0006658)	GO:0006658	0.472565	1	1.58278	1.18642	PLA2G4F
positive regulation of substrate adhesion-dependent cell spreading (GO:1900026)	GO:1900026	0.472565	1	1.58278	1.18642	ABL1
negative regulation of organelle assembly (GO:1902116)	GO:1902116	0.472565	1	1.58278	1.18642	CHMP4B
regulation of protein localization to cell surface (GO:2000008)	GO:2000008	0.472565	1	1.58278	1.18642	GPM6B
cellular response to topologically incorrect protein (GO:0035967)	GO:0035967	0.472565	1	1.58278	1.18642	HSPA13
cellular response to glucose stimulus (GO:0071333)	GO:0071333	0.472565	1	1.58278	1.18642	KCNB1
regulation of epithelial to mesenchymal transition (GO:0010717)	GO:0010717	0.474806	1	1.25691	0.93621	DAB2IP;TGFBR2
protein sumoylation (GO:0016925)	GO:0016925	0.474806	1	1.25691	0.93621	L3MBTL2;EYA1
negative regulation of phosphatase activity (GO:0010923)	GO:0010923	0.474806	1	1.25691	0.93621	PPP1R37;ELFN2
cholesterol metabolic process (GO:0008203)	GO:0008203	0.474806	1	1.25691	0.93621	APOE;MT3
negative regulation of cytokine production (GO:0001818)	GO:0001818	0.477126	1	1.1655	0.862441	BPI;GPATCH3;THBS1
regulation of osteoblast differentiation (GO:0045667)	GO:0045667	0.482441	1	1.2387	0.902881	HGF;FGFR2
negative regulation of cell cycle G2/M phase transition (GO:1902750)	GO:1902750	0.482441	1	1.2387	0.902881	PSMD10;PSMD9
negative regulation of endocytosis (GO:0045806)	GO:0045806	0.484923	1	1.52625	1.10465	APOC2
regulation of TORC1 signaling (GO:1903432)	GO:1903432	0.484923	1	1.52625	1.10465	SZT2
cellular response to ketone (GO:1901655)	GO:1901655	0.484923	1	1.52625	1.10465	ADCY3
cellular response to hydrogen peroxide (GO:0070301)	GO:0070301	0.484923	1	1.52625	1.10465	ABL1
hydrogen ion transmembrane transport (GO:1902600)	GO:1902600	0.484923	1	1.52625	1.10465	SLC9A1
RNA phosphodiester bond hydrolysis (GO:0090501)	GO:0090501	0.484923	1	1.52625	1.10465	CPSF3
cellular amino acid biosynthetic process (GO:0008652)	GO:0008652	0.484923	1	1.52625	1.10465	GADL1
synaptic transmission, cholinergic (GO:0007271)	GO:0007271	0.484923	1	1.52625	1.10465	APOE
negative regulation of response to DNA damage stimulus (GO:2001021)	GO:2001021	0.484923	1	1.52625	1.10465	PSMD10
positive regulation of phosphate metabolic process (GO:0045937)	GO:0045937	0.484923	1	1.52625	1.10465	THBS1
organelle fission (GO:0048285)	GO:0048285	0.484923	1	1.52625	1.10465	PEX11B
lytic vacuole organization (GO:0080171)	GO:0080171	0.484923	1	1.52625	1.10465	TFEB
positive regulation of phospholipid metabolic process (GO:1903727)	GO:1903727	0.484923	1	1.52625	1.10465	APOC2
positive regulation of cell communication (GO:0010647)	GO:0010647	0.484923	1	1.52625	1.10465	CLSTN3
cardiac muscle cell action potential involved in contraction (GO:0086002)	GO:0086002	0.484923	1	1.52625	1.10465	ANK2
neural crest cell migration (GO:0001755)	GO:0001755	0.484923	1	1.52625	1.10465	CORO1C
regulation of lipid biosynthetic process (GO:0046890)	GO:0046890	0.484923	1	1.52625	1.10465	APOE
cGMP metabolic process (GO:0046068)	GO:0046068	0.484923	1	1.52625	1.10465	ADCY3
regulation of defense response to virus by virus (GO:0050690)	GO:0050690	0.484923	1	1.52625	1.10465	DOCK2
ventricular septum development (GO:0003281)	GO:0003281	0.484923	1	1.52625	1.10465	TGFBR2
regulation of adenylate cyclase activity (GO:0045761)	GO:0045761	0.484923	1	1.52625	1.10465	GABBR2
protein K63-linked deubiquitination (GO:0070536)	GO:0070536	0.484923	1	1.52625	1.10465	USP20
regulation of cell morphogenesis (GO:0022604)	GO:0022604	0.484923	1	1.52625	1.10465	SPARC
regulation of actin polymerization or depolymerization (GO:0008064)	GO:0008064	0.484923	1	1.52625	1.10465	BRK1
bicellular tight junction assembly (GO:0070830)	GO:0070830	0.484923	1	1.52625	1.10465	PARD3
stress-activated protein kinase signaling cascade (GO:0031098)	GO:0031098	0.490008	1	1.221	0.870982	FBXW11;PAK4
vesicle-mediated transport (GO:0016192)	GO:0016192	0.492042	1	1.04232	0.739202	CYTH3;SNX1;AGAP2;ASAP3;AGAP1;ASAP2;HSPA13;LRP8;KALRN;SNX6
anterograde trans-synaptic signaling (GO:0098916)	GO:0098916	0.492699	1	1.06838	0.756257	GLRA1;GABBR2;NRXN1;SLC1A3;DLGAP1;ASIC2
mRNA processing (GO:0006397)	GO:0006397	0.494443	1	1.05705	0.744505	SART1;SART3;CPSF3;RAVER2;CSTF1;SYMPK;GEMIN7
protein polyubiquitination (GO:0000209)	GO:0000209	0.494443	1	1.05705	0.744505	PSMD10;PSMD9;FBXW11;KLHL3;WWP2;FBXO41;TRIM56
cellular response to cadmium ion (GO:0071276)	GO:0071276	0.496993	1	1.47362	1.03033	MT3
nucleotide-excision repair, preincision complex assembly (GO:0006294)	GO:0006294	0.496993	1	1.47362	1.03033	CUL4A
lung development (GO:0030324)	GO:0030324	0.496993	1	1.47362	1.03033	FGFR2
superoxide metabolic process (GO:0006801)	GO:0006801	0.496993	1	1.47362	1.03033	MT3
cardiac muscle cell action potential (GO:0086001)	GO:0086001	0.496993	1	1.47362	1.03033	ANK2
positive regulation of histone modification (GO:0031058)	GO:0031058	0.496993	1	1.47362	1.03033	SART3
regulation of embryonic development (GO:0045995)	GO:0045995	0.496993	1	1.47362	1.03033	FAM129B
negative regulation of epithelial cell apoptotic process (GO:1904036)	GO:1904036	0.496993	1	1.47362	1.03033	PAK4
nuclear-transcribed mRNA poly(A) tail shortening (GO:0000289)	GO:0000289	0.496993	1	1.47362	1.03033	SAMD4B
synaptic vesicle recycling (GO:0036465)	GO:0036465	0.496993	1	1.47362	1.03033	PLD2
positive regulation of epidermal growth factor receptor signaling pathway (GO:0045742)	GO:0045742	0.496993	1	1.47362	1.03033	CBL
MyD88-dependent toll-like receptor signaling pathway (GO:0002755)	GO:0002755	0.496993	1	1.47362	1.03033	IRAK4
respiratory system development (GO:0060541)	GO:0060541	0.496993	1	1.47362	1.03033	FGFR2
recombinational repair (GO:0000725)	GO:0000725	0.497504	1	1.2038	0.840438	RAD51;NSMCE2
histone acetylation (GO:0016573)	GO:0016573	0.497504	1	1.2038	0.840438	KAT6B;CPA4
positive regulation of growth (GO:0045927)	GO:0045927	0.497504	1	1.2038	0.840438	PSMD10;AKAP6
regulation of neuron death (GO:1901214)	GO:1901214	0.50493	1	1.18708	0.811178	CHMP4B;APOE
response to metal ion (GO:0010038)	GO:0010038	0.50493	1	1.18708	0.811178	THBS1;MT3
regulation of phosphatase activity (GO:0010921)	GO:0010921	0.50493	1	1.18708	0.811178	PPP1R37;ELFN2
regulation of epithelial cell proliferation (GO:0050678)	GO:0050678	0.50493	1	1.18708	0.811178	DAB2IP;FGFR2
peptidyl-lysine modification (GO:0018205)	GO:0018205	0.506655	1	1.11483	0.757999	L3MBTL2;EYA1;PLOD1
protein O-linked glycosylation (GO:0006493)	GO:0006493	0.506655	1	1.11483	0.757999	POFUT2;SLC35C1;THBS1
epithelium development (GO:0060429)	GO:0060429	0.506655	1	1.11483	0.757999	RARB;FGFR2;CNN3
cellular response to oxidative stress (GO:0034599)	GO:0034599	0.506655	1	1.11483	0.757999	ABL1;MT3;SLC25A24
regulation of actin cytoskeleton reorganization (GO:2000249)	GO:2000249	0.50878	1	1.4245	0.962591	ABL1
smoothened signaling pathway (GO:0007224)	GO:0007224	0.50878	1	1.4245	0.962591	GLI3
regulation of cell migration involved in sprouting angiogenesis (GO:0090049)	GO:0090049	0.50878	1	1.4245	0.962591	THBS1
negative regulation of cation channel activity (GO:2001258)	GO:2001258	0.50878	1	1.4245	0.962591	EPHB2
replication fork processing (GO:0031297)	GO:0031297	0.50878	1	1.4245	0.962591	RAD51
acylglycerol catabolic process (GO:0046464)	GO:0046464	0.50878	1	1.4245	0.962591	APOE
positive regulation of cyclin-dependent protein serine/threonine kinase activity (GO:0045737)	GO:0045737	0.50878	1	1.4245	0.962591	PSMD10
cellular response to cAMP (GO:0071320)	GO:0071320	0.50878	1	1.4245	0.962591	AKAP6
negative regulation of transferase activity (GO:0051348)	GO:0051348	0.50878	1	1.4245	0.962591	ABL1
negative regulation of secretion by cell (GO:1903531)	GO:1903531	0.50878	1	1.4245	0.962591	STXBP6
activation of protein kinase B activity (GO:0032148)	GO:0032148	0.50878	1	1.4245	0.962591	MT3
cyclic purine nucleotide metabolic process (GO:0052652)	GO:0052652	0.50878	1	1.4245	0.962591	ADCY3
negative regulation of DNA biosynthetic process (GO:2000279)	GO:2000279	0.50878	1	1.4245	0.962591	FAM129B
multivesicular body assembly (GO:0036258)	GO:0036258	0.50878	1	1.4245	0.962591	CHMP4B
protein palmitoylation (GO:0018345)	GO:0018345	0.50878	1	1.4245	0.962591	ZDHHC14
activation of JUN kinase activity (GO:0007257)	GO:0007257	0.50878	1	1.4245	0.962591	DAB2IP
'de novo' posttranslational protein folding (GO:0051084)	GO:0051084	0.50878	1	1.4245	0.962591	HSPA13
protein localization to lysosome (GO:0061462)	GO:0061462	0.50878	1	1.4245	0.962591	SZT2
aminoglycan metabolic process (GO:0006022)	GO:0006022	0.50878	1	1.4245	0.962591	GPC3
artery morphogenesis (GO:0048844)	GO:0048844	0.50878	1	1.4245	0.962591	ENG
ATP-dependent chromatin remodeling (GO:0043044)	GO:0043044	0.50878	1	1.4245	0.962591	SMARCA1
positive regulation of B cell proliferation (GO:0030890)	GO:0030890	0.50878	1	1.4245	0.962591	GPR183
regulation of protein polymerization (GO:0032271)	GO:0032271	0.50878	1	1.4245	0.962591	ABL1
nuclear envelope organization (GO:0006998)	GO:0006998	0.50878	1	1.4245	0.962591	CHMP4B
negative regulation of cell morphogenesis involved in differentiation (GO:0010771)	GO:0010771	0.50878	1	1.4245	0.962591	CORO1C
chondroitin sulfate metabolic process (GO:0030204)	GO:0030204	0.50878	1	1.4245	0.962591	CHST15
protein N-linked glycosylation (GO:0006487)	GO:0006487	0.512284	1	1.17082	0.783136	CCDC126;ST6GALNAC5
regulation of protein complex assembly (GO:0043254)	GO:0043254	0.512284	1	1.17082	0.783136	DAB2IP;STXBP6
positive regulation of proteasomal protein catabolic process (GO:1901800)	GO:1901800	0.512284	1	1.17082	0.783136	PSMD10;DAB2IP
regulation of macroautophagy (GO:0016241)	GO:0016241	0.512457	1	1.10522	0.738881	PRKAB1;PRKAG3;SNX6
sphingolipid metabolic process (GO:0006665)	GO:0006665	0.512457	1	1.10522	0.738881	SMPD3;CERK;GLB1
positive regulation of cellular biosynthetic process (GO:0031328)	GO:0031328	0.512497	1	1.0751	0.718659	SLC45A3;HGF;APOC2;THBS1
chemical synaptic transmission (GO:0007268)	GO:0007268	0.516574	1	1.0351	0.683724	GLRA1;GABBR2;NRXN1;SLC1A3;DLGAP1;APOE;ASIC2
protein localization to cell periphery (GO:1990778)	GO:1990778	0.518222	1	1.09577	0.720306	TMEM88;KCNB1;ANK2
activation of MAPK activity (GO:0000187)	GO:0000187	0.518222	1	1.09577	0.720306	GHR;DAB2IP;THBS1
regulation of gene expression, epigenetic (GO:0040029)	GO:0040029	0.519566	1	1.155	0.75625	JARID2;PHF19
glucose homeostasis (GO:0042593)	GO:0042593	0.519566	1	1.155	0.75625	KCNB1;PAX6
negative regulation of toll-like receptor signaling pathway (GO:0034122)	GO:0034122	0.520292	1	1.37855	0.900696	DAB2IP
regulation of ubiquitin-protein transferase activity (GO:0051438)	GO:0051438	0.520292	1	1.37855	0.900696	ABL1
organelle transport along microtubule (GO:0072384)	GO:0072384	0.520292	1	1.37855	0.900696	TRAK2
renal water homeostasis (GO:0003091)	GO:0003091	0.520292	1	1.37855	0.900696	ADCY3
secondary alcohol metabolic process (GO:1902652)	GO:1902652	0.520292	1	1.37855	0.900696	APOE
anterograde axonal transport (GO:0008089)	GO:0008089	0.520292	1	1.37855	0.900696	TRAK2
multivesicular body organization (GO:0036257)	GO:0036257	0.520292	1	1.37855	0.900696	CHMP4B
cellular zinc ion homeostasis (GO:0006882)	GO:0006882	0.520292	1	1.37855	0.900696	MT3
positive regulation of insulin secretion (GO:0032024)	GO:0032024	0.520292	1	1.37855	0.900696	PSMD9
response to cadmium ion (GO:0046686)	GO:0046686	0.520292	1	1.37855	0.900696	MT3
lysosome organization (GO:0007040)	GO:0007040	0.520292	1	1.37855	0.900696	TFEB
nucleobase-containing small molecule interconversion (GO:0015949)	GO:0015949	0.520292	1	1.37855	0.900696	AK7
termination of RNA polymerase I transcription (GO:0006363)	GO:0006363	0.520292	1	1.37855	0.900696	CAVIN1
regulation of cytokine secretion (GO:0050707)	GO:0050707	0.520292	1	1.37855	0.900696	C5AR2
sarcomere organization (GO:0045214)	GO:0045214	0.520292	1	1.37855	0.900696	OBSCN
liver development (GO:0001889)	GO:0001889	0.520292	1	1.37855	0.900696	RARB
positive regulation of bone mineralization (GO:0030501)	GO:0030501	0.520292	1	1.37855	0.900696	GPM6B
protein destabilization (GO:0031648)	GO:0031648	0.520292	1	1.37855	0.900696	FBXW11
proton transport (GO:0015992)	GO:0015992	0.520292	1	1.37855	0.900696	SLC9A1
vesicle-mediated transport to the plasma membrane (GO:0098876)	GO:0098876	0.520292	1	1.37855	0.900696	STXBP6
calcium ion transport (GO:0006816)	GO:0006816	0.523951	1	1.08648	0.702257	SLC24A2;ANK2;SLC8A2
cytosolic transport (GO:0016482)	GO:0016482	0.523951	1	1.08648	0.702257	DOPEY2;SNX1;SNX6
positive regulation of protein serine/threonine kinase activity (GO:0071902)	GO:0071902	0.523951	1	1.08648	0.702257	PSMD10;CEMIP;DAB2IP
negative regulation of cellular amide metabolic process (GO:0034249)	GO:0034249	0.526775	1	1.1396	0.730464	SAMD4B;APOE
C-terminal protein lipidation (GO:0006501)	GO:0006501	0.526775	1	1.1396	0.730464	NTNG1;ATG7
regulation of actin cytoskeleton organization (GO:0032956)	GO:0032956	0.526775	1	1.1396	0.730464	ABL1;GPM6B
gland development (GO:0048732)	GO:0048732	0.526775	1	1.1396	0.730464	RARB;FGFR2
cAMP-mediated signaling (GO:0019933)	GO:0019933	0.526775	1	1.1396	0.730464	ADCY3;AKAP6
cellular response to amino acid stimulus (GO:0071230)	GO:0071230	0.531535	1	1.33547	0.843999	GLRA1
microtubule bundle formation (GO:0001578)	GO:0001578	0.531535	1	1.33547	0.843999	MARK4
GPI anchor biosynthetic process (GO:0006506)	GO:0006506	0.531535	1	1.33547	0.843999	PIGK
positive regulation of tumor necrosis factor superfamily cytokine production (GO:1903557)	GO:1903557	0.531535	1	1.33547	0.843999	CD2
activation of adenylate cyclase activity (GO:0007190)	GO:0007190	0.531535	1	1.33547	0.843999	ADCY3
endodermal cell differentiation (GO:0035987)	GO:0035987	0.531535	1	1.33547	0.843999	ITGB5
regulation of cell-cell adhesion (GO:0022407)	GO:0022407	0.531535	1	1.33547	0.843999	EPHA7
substrate adhesion-dependent cell spreading (GO:0034446)	GO:0034446	0.531535	1	1.33547	0.843999	ITGB7
global genome nucleotide-excision repair (GO:0070911)	GO:0070911	0.531535	1	1.33547	0.843999	CUL4A
double-strand break repair via homologous recombination (GO:0000724)	GO:0000724	0.533911	1	1.12461	0.705721	RAD51;NSMCE2
positive regulation of apoptotic signaling pathway (GO:2001235)	GO:2001235	0.533911	1	1.12461	0.705721	DAB2IP;DEDD2
hemopoiesis (GO:0030097)	GO:0030097	0.533911	1	1.12461	0.705721	FGFR2;TGFBR2
response to interleukin-1 (GO:0070555)	GO:0070555	0.533911	1	1.12461	0.705721	USP10;DAB2IP
negative regulation of extrinsic apoptotic signaling pathway (GO:2001237)	GO:2001237	0.533911	1	1.12461	0.705721	EYA1;THBS1
enzyme linked receptor protein signaling pathway (GO:0007167)	GO:0007167	0.535295	1	1.06838	0.667668	PTPRT;ERBB3;ABL1
negative regulation of transmembrane receptor protein serine/threonine kinase signaling pathway (GO:0090101)	GO:0090101	0.540972	1	1.11	0.68197	TGFBR2;SNX6
response to ionizing radiation (GO:0010212)	GO:0010212	0.540972	1	1.11	0.68197	RAD51;EYA1
glycogen metabolic process (GO:0005977)	GO:0005977	0.542514	1	1.295	0.791946	GYS2
positive regulation of adenylate cyclase activity (GO:0045762)	GO:0045762	0.542514	1	1.295	0.791946	ADCY3
chemical synaptic transmission, postsynaptic (GO:0099565)	GO:0099565	0.542514	1	1.295	0.791946	GLRA1
negative regulation of neurogenesis (GO:0050768)	GO:0050768	0.542514	1	1.295	0.791946	PAX6
oligosaccharide biosynthetic process (GO:0009312)	GO:0009312	0.542514	1	1.295	0.791946	ST6GALNAC5
positive regulation of calcium ion transport (GO:0051928)	GO:0051928	0.542514	1	1.295	0.791946	ANK2
regulation of cell-substrate adhesion (GO:0010810)	GO:0010810	0.542514	1	1.295	0.791946	CORO1C
regulation of autophagosome assembly (GO:2000785)	GO:2000785	0.542514	1	1.295	0.791946	CHMP4B
cellular response to glucose starvation (GO:0042149)	GO:0042149	0.542514	1	1.295	0.791946	SZT2
embryonic organ morphogenesis (GO:0048562)	GO:0048562	0.542514	1	1.295	0.791946	FGFR2
regulation of postsynaptic membrane potential (GO:0060078)	GO:0060078	0.542514	1	1.295	0.791946	GLRA1
transcription initiation from RNA polymerase I promoter (GO:0006361)	GO:0006361	0.542514	1	1.295	0.791946	CAVIN1
establishment or maintenance of epithelial cell apical/basal polarity (GO:0045197)	GO:0045197	0.542514	1	1.295	0.791946	PARD3
regulation of DNA recombination (GO:0000018)	GO:0000018	0.542514	1	1.295	0.791946	RAD51
positive regulation of biomineral tissue development (GO:0070169)	GO:0070169	0.542514	1	1.295	0.791946	GPM6B
transcription from RNA polymerase I promoter (GO:0006360)	GO:0006360	0.542514	1	1.295	0.791946	CAVIN1
regulation of phosphatidylinositol 3-kinase activity (GO:0043551)	GO:0043551	0.542514	1	1.295	0.791946	DAB2IP
positive regulation of Notch signaling pathway (GO:0045747)	GO:0045747	0.542514	1	1.295	0.791946	RBPJ
cellular glucose homeostasis (GO:0001678)	GO:0001678	0.542514	1	1.295	0.791946	KCNB1
regulation of interleukin-12 production (GO:0032655)	GO:0032655	0.542514	1	1.295	0.791946	THBS1
sensory perception of mechanical stimulus (GO:0050954)	GO:0050954	0.54796	1	1.09577	0.659165	CEMIP;EYA1
fibroblast growth factor receptor signaling pathway (GO:0008543)	GO:0008543	0.54796	1	1.09577	0.659165	CBL;FGFR2
visual perception (GO:0007601)	GO:0007601	0.54796	1	1.09577	0.659165	PAX6;BEST1
cellular calcium ion homeostasis (GO:0006874)	GO:0006874	0.55202	1	1.04232	0.619316	SLC24A2;ANK2;SLC8A2
epithelial tube morphogenesis (GO:0060562)	GO:0060562	0.553237	1	1.25691	0.744053	COL4A1
regulation of double-strand break repair (GO:2000779)	GO:2000779	0.553237	1	1.25691	0.744053	RAD51
embryonic limb morphogenesis (GO:0030326)	GO:0030326	0.553237	1	1.25691	0.744053	GLI3
positive regulation of leukocyte migration (GO:0002687)	GO:0002687	0.553237	1	1.25691	0.744053	F7
keratan sulfate metabolic process (GO:0042339)	GO:0042339	0.553237	1	1.25691	0.744053	GLB1
response to amino acid (GO:0043200)	GO:0043200	0.553237	1	1.25691	0.744053	GLRA1
positive regulation of exocytosis (GO:0045921)	GO:0045921	0.553237	1	1.25691	0.744053	SMPD3
regulation of wound healing (GO:0061041)	GO:0061041	0.553237	1	1.25691	0.744053	PRKCE
regulation of JUN kinase activity (GO:0043506)	GO:0043506	0.553237	1	1.25691	0.744053	DAB2IP
positive regulation of DNA binding (GO:0043388)	GO:0043388	0.553237	1	1.25691	0.744053	FAM129B
positive regulation of cytokinesis (GO:0032467)	GO:0032467	0.553237	1	1.25691	0.744053	PRKCE
regulation of insulin receptor signaling pathway (GO:0046626)	GO:0046626	0.553237	1	1.25691	0.744053	PID1
negative regulation of mitotic cell cycle phase transition (GO:1901991)	GO:1901991	0.554872	1	1.0819	0.637258	PSMD10;PSMD9
regulation of hydrolase activity (GO:0051336)	GO:0051336	0.561709	1	1.06838	0.616208	FGD6;DAB2IP
regulation of protein serine/threonine kinase activity (GO:0071900)	GO:0071900	0.561709	1	1.06838	0.616208	ABL1;DAB2IP
cellular response to hormone stimulus (GO:0032870)	GO:0032870	0.561709	1	1.06838	0.616208	GHR;SLIT3
protein dephosphorylation (GO:0006470)	GO:0006470	0.56297	1	1.02564	0.589261	PTPRT;EYA1;FBXW11
negative regulation of multicellular organismal process (GO:0051241)	GO:0051241	0.56297	1	1.02564	0.589261	DAB2IP;RBPJ;CORO1C
positive regulation of RNA metabolic process (GO:0051254)	GO:0051254	0.563709	1	1.221	0.699898	RBM20
regulation of heart rate by cardiac conduction (GO:0086091)	GO:0086091	0.563709	1	1.221	0.699898	ANK2
regulation of microtubule polymerization (GO:0031113)	GO:0031113	0.563709	1	1.221	0.699898	ABL1
negative regulation of protein complex assembly (GO:0031333)	GO:0031333	0.563709	1	1.221	0.699898	TMC8
apical junction assembly (GO:0043297)	GO:0043297	0.563709	1	1.221	0.699898	PARD3
regulation of mitotic spindle organization (GO:0060236)	GO:0060236	0.563709	1	1.221	0.699898	CHMP4B
cholesterol biosynthetic process (GO:0006695)	GO:0006695	0.563709	1	1.221	0.699898	APOE
positive regulation of ATPase activity (GO:0032781)	GO:0032781	0.563709	1	1.221	0.699898	DNAJB11
regulation of phosphoprotein phosphatase activity (GO:0043666)	GO:0043666	0.563709	1	1.221	0.699898	AKAP6
flagellated sperm motility (GO:0030317)	GO:0030317	0.563709	1	1.221	0.699898	ADCY3
neural crest cell development (GO:0014032)	GO:0014032	0.563709	1	1.221	0.699898	CORO1C
positive regulation of osteoblast differentiation (GO:0045669)	GO:0045669	0.563709	1	1.221	0.699898	HGF
sulfur compound catabolic process (GO:0044273)	GO:0044273	0.563709	1	1.221	0.699898	GLB1
protein kinase B signaling (GO:0043491)	GO:0043491	0.563709	1	1.221	0.699898	MT3
sensory perception of light stimulus (GO:0050953)	GO:0050953	0.568471	1	1.05519	0.595974	PAX6;BEST1
sensory perception of sound (GO:0007605)	GO:0007605	0.568471	1	1.05519	0.595974	CEMIP;EYA1
protein catabolic process (GO:0030163)	GO:0030163	0.568471	1	1.05519	0.595974	DAB2IP;APOE
protein lipidation (GO:0006497)	GO:0006497	0.573756	1	1.00949	0.560823	NTNG1;ATG7;ZDHHC14
non-canonical Wnt signaling pathway (GO:0035567)	GO:0035567	0.573756	1	1.00949	0.560823	PSMD10;PSMD9;NFATC1
regulation of potassium ion transport (GO:0043266)	GO:0043266	0.573936	1	1.18708	0.659113	ANK2
protein acylation (GO:0043543)	GO:0043543	0.573936	1	1.18708	0.659113	ZDHHC14
muscle cell differentiation (GO:0042692)	GO:0042692	0.573936	1	1.18708	0.659113	SYNE1
carbohydrate biosynthetic process (GO:0016051)	GO:0016051	0.573936	1	1.18708	0.659113	ST6GALNAC5
regulation of nitric-oxide synthase activity (GO:0050999)	GO:0050999	0.573936	1	1.18708	0.659113	APOE
positive regulation of signaling (GO:0023056)	GO:0023056	0.573936	1	1.18708	0.659113	CLSTN3
natural killer cell activation (GO:0030101)	GO:0030101	0.573936	1	1.18708	0.659113	CD2
endoderm formation (GO:0001706)	GO:0001706	0.573936	1	1.18708	0.659113	ITGB5
sodium ion transmembrane transport (GO:0035725)	GO:0035725	0.573936	1	1.18708	0.659113	SLC8A2
regulation of filopodium assembly (GO:0051489)	GO:0051489	0.573936	1	1.18708	0.659113	DPYSL3
regulation of response to DNA damage stimulus (GO:2001020)	GO:2001020	0.573936	1	1.18708	0.659113	ABL1
mRNA catabolic process (GO:0006402)	GO:0006402	0.573936	1	1.18708	0.659113	DHX34
plasma membrane organization (GO:0007009)	GO:0007009	0.573936	1	1.18708	0.659113	ANK2
regulation of cell morphogenesis involved in differentiation (GO:0010769)	GO:0010769	0.573936	1	1.18708	0.659113	CORO1C
Wnt signaling pathway, calcium modulating pathway (GO:0007223)	GO:0007223	0.573936	1	1.18708	0.659113	NFATC1
acylglycerol metabolic process (GO:0006639)	GO:0006639	0.573936	1	1.18708	0.659113	APOE
cardiac muscle contraction (GO:0060048)	GO:0060048	0.573936	1	1.18708	0.659113	GRK2
regulation of ubiquitin protein ligase activity (GO:1904666)	GO:1904666	0.573936	1	1.18708	0.659113	ANAPC16
glutamate receptor signaling pathway (GO:0007215)	GO:0007215	0.573936	1	1.18708	0.659113	KCNB1
cardiac muscle tissue development (GO:0048738)	GO:0048738	0.573936	1	1.18708	0.659113	KDM6B
spermatid development (GO:0007286)	GO:0007286	0.573936	1	1.18708	0.659113	NECTIN2
secondary alcohol biosynthetic process (GO:1902653)	GO:1902653	0.573936	1	1.18708	0.659113	APOE
modulation of chemical synaptic transmission (GO:0050804)	GO:0050804	0.575157	1	1.04232	0.576518	CLSTN3;LRP8
negative regulation of NF-kappaB transcription factor activity (GO:0032088)	GO:0032088	0.575157	1	1.04232	0.576518	PSMD10;DAB2IP
positive regulation of cell cycle (GO:0045787)	GO:0045787	0.575157	1	1.04232	0.576518	PSMD10;FGFR2
retrograde transport, endosome to Golgi (GO:0042147)	GO:0042147	0.575157	1	1.04232	0.576518	SNX1;SNX6
positive regulation of apoptotic process (GO:0043065)	GO:0043065	0.580649	1	0.974415	0.5297	EPHA7;OBSCN;DAB2IP;ABL1;ARHGEF4;KALRN;ATG7
negative regulation of endopeptidase activity (GO:0010951)	GO:0010951	0.581768	1	1.02976	0.557805	PCID2;MT3
cellular protein metabolic process (GO:0044267)	GO:0044267	0.582036	1	0.971251	0.525664	F7;IGFBP4;DAB2IP;ABL1;GPC3;WWP2;PADI4;PLOD1;APOE;ATG7;PRSS23
endocytosis (GO:0006897)	GO:0006897	0.582081	1	0.974944	0.527586	SNX1;SPARC;APOE;LRP8;SNX6;CORO1C
sodium-independent organic anion transport (GO:0043252)	GO:0043252	0.583924	1	1.155	0.621372	SLC22A3
base-excision repair (GO:0006284)	GO:0006284	0.583924	1	1.155	0.621372	POLE
myelination (GO:0042552)	GO:0042552	0.583924	1	1.155	0.621372	PARD3
protein peptidyl-prolyl isomerization (GO:0000413)	GO:0000413	0.583924	1	1.155	0.621372	NKTR
regulation of DNA repair (GO:0006282)	GO:0006282	0.583924	1	1.155	0.621372	EYA1
regulation of sodium ion transmembrane transporter activity (GO:2000649)	GO:2000649	0.583924	1	1.155	0.621372	PRKCE
positive regulation of stress fiber assembly (GO:0051496)	GO:0051496	0.583924	1	1.155	0.621372	ABL1
response to steroid hormone (GO:0048545)	GO:0048545	0.583924	1	1.155	0.621372	THBS1
nucleotide-excision repair, DNA incision, 5'-to lesion (GO:0006296)	GO:0006296	0.583924	1	1.155	0.621372	CUL4A
organic cyclic compound biosynthetic process (GO:1901362)	GO:1901362	0.583924	1	1.155	0.621372	HSD17B3
viral process (GO:0016032)	GO:0016032	0.588464	1	0.971251	0.514996	GRK2;EIF3G;CHMP4B;APOE;DOCK2
protein localization to plasma membrane (GO:0072659)	GO:0072659	0.589621	1	0.986193	0.520981	TMEM88;KCNB1;ANK2
mitotic cell cycle phase transition (GO:0044772)	GO:0044772	0.592489	1	0.966856	0.506075	CUL4A;FBXW11;CEP152;CHMP4B;POLE
T cell differentiation (GO:0030217)	GO:0030217	0.593678	1	1.12461	0.58639	GLI3
positive regulation of neuron death (GO:1901216)	GO:1901216	0.593678	1	1.12461	0.58639	EPHA7
mitochondrion disassembly (GO:0061726)	GO:0061726	0.593678	1	1.12461	0.58639	ATG7
regulation of cellular amide metabolic process (GO:0034248)	GO:0034248	0.593678	1	1.12461	0.58639	CYFIP2
positive regulation of innate immune response (GO:0045089)	GO:0045089	0.593678	1	1.12461	0.58639	POLR3B
regulation of cellular pH (GO:0030641)	GO:0030641	0.593678	1	1.12461	0.58639	SLC9A1
positive regulation of DNA repair (GO:0045739)	GO:0045739	0.593678	1	1.12461	0.58639	EYA1
chemical homeostasis (GO:0048878)	GO:0048878	0.593678	1	1.12461	0.58639	KLHL3
calcium ion transmembrane transport (GO:0070588)	GO:0070588	0.601143	1	0.993838	0.505787	SLC24A2;SLC8A2
cellular response to lipid (GO:0071396)	GO:0071396	0.601667	1	0.960338	0.4879	PID1;DAB2IP;RARB;ADCY3
regulation of proteasomal protein catabolic process (GO:0061136)	GO:0061136	0.603204	1	1.09577	0.553911	DAB2IP
ERBB2 signaling pathway (GO:0038128)	GO:0038128	0.603204	1	1.09577	0.553911	ERBB3
positive regulation of peptide hormone secretion (GO:0090277)	GO:0090277	0.603204	1	1.09577	0.553911	PSMD9
regulation of RNA metabolic process (GO:0051252)	GO:0051252	0.603204	1	1.09577	0.553911	CLK3
Golgi to plasma membrane transport (GO:0006893)	GO:0006893	0.603204	1	1.09577	0.553911	STXBP6
DNA replication-independent nucleosome assembly (GO:0006336)	GO:0006336	0.603204	1	1.09577	0.553911	CABIN1
cellular response to amino acid starvation (GO:0034198)	GO:0034198	0.603204	1	1.09577	0.553911	SZT2
acyl-CoA metabolic process (GO:0006637)	GO:0006637	0.603204	1	1.09577	0.553911	ACOT11
positive regulation of transcription from RNA polymerase II promoter (GO:0045944)	GO:0045944	0.610548	1	0.957507	0.472432	KDM6B;PID1;HGF;ONECUT1;DAB2IP;GLIS3;TFEB;NFATC1;PAX6;HIF3A;RBPJ;GLI3;SLC9A1;RELB;RARB;CDH13;LMX1B;FGFR2;ENG
Golgi vesicle transport (GO:0048193)	GO:0048193	0.611251	1	0.946163	0.465746	CYTH3;F7;SNX1;KIF26A;ANK2;SCAMP3
negative regulation of TOR signaling (GO:0032007)	GO:0032007	0.612507	1	1.06838	0.523712	SZT2
nucleotide-excision repair, DNA incision (GO:0033683)	GO:0033683	0.612507	1	1.06838	0.523712	CUL4A
regulation of protein dephosphorylation (GO:0035304)	GO:0035304	0.612507	1	1.06838	0.523712	SYMPK
cognition (GO:0050890)	GO:0050890	0.612507	1	1.06838	0.523712	DOPEY2
autophagy of mitochondrion (GO:0000422)	GO:0000422	0.612507	1	1.06838	0.523712	ATG7
positive regulation of mitotic nuclear division (GO:0045840)	GO:0045840	0.612507	1	1.06838	0.523712	NSMCE2
response to cAMP (GO:0051591)	GO:0051591	0.612507	1	1.06838	0.523712	AKAP6
positive regulation of mitotic cell cycle phase transition (GO:1901992)	GO:1901992	0.612507	1	1.06838	0.523712	NSMCE2
sterol biosynthetic process (GO:0016126)	GO:0016126	0.612507	1	1.06838	0.523712	APOE
negative regulation of cytokine secretion (GO:0050710)	GO:0050710	0.612507	1	1.06838	0.523712	C5AR2
peptidyl-proline modification (GO:0018208)	GO:0018208	0.612507	1	1.06838	0.523712	NKTR
androgen receptor signaling pathway (GO:0030521)	GO:0030521	0.612507	1	1.06838	0.523712	GRIP1
phosphatidic acid biosynthetic process (GO:0006654)	GO:0006654	0.612507	1	1.06838	0.523712	PLD2
negative regulation of catabolic process (GO:0009895)	GO:0009895	0.612507	1	1.06838	0.523712	AGAP2
negative regulation of cytokine-mediated signaling pathway (GO:0001960)	GO:0001960	0.612507	1	1.06838	0.523712	SLIT3
regulation of cholesterol biosynthetic process (GO:0045540)	GO:0045540	0.612507	1	1.06838	0.523712	APOE
positive regulation of cytokine biosynthetic process (GO:0042108)	GO:0042108	0.612507	1	1.06838	0.523712	THBS1
regulation of ATPase activity (GO:0043462)	GO:0043462	0.612507	1	1.06838	0.523712	DNAJB11
JAK-STAT cascade (GO:0007259)	GO:0007259	0.612507	1	1.06838	0.523712	GHR
negative regulation of translation (GO:0017148)	GO:0017148	0.61368	1	0.971251	0.474244	SAMD4B;EIF4EBP3
Wnt signaling pathway, planar cell polarity pathway (GO:0060071)	GO:0060071	0.61368	1	0.971251	0.474244	PSMD10;PSMD9
phagocytosis (GO:0006909)	GO:0006909	0.615206	1	0.949668	0.461347	ARHGAP25;ARHGAP12;CORO1C
cellular response to organic cyclic compound (GO:0071407)	GO:0071407	0.615206	1	0.949668	0.461347	RAD51;ADCY3;AKAP6
Fc-epsilon receptor signaling pathway (GO:0038095)	GO:0038095	0.619146	1	0.939232	0.450281	PSMD10;PSMD9;FBXW11;NFATC1
regulation of establishment of planar polarity (GO:0090175)	GO:0090175	0.619834	1	0.960338	0.459333	PSMD10;PSMD9
odontogenesis (GO:0042476)	GO:0042476	0.621593	1	1.04232	0.495591	FGFR2
regulation of cholesterol metabolic process (GO:0090181)	GO:0090181	0.621593	1	1.04232	0.495591	APOE
regulation of calcium-mediated signaling (GO:0050848)	GO:0050848	0.621593	1	1.04232	0.495591	CDH13
regulation of stress-activated MAPK cascade (GO:0032872)	GO:0032872	0.621593	1	1.04232	0.495591	DAB2IP
positive regulation of receptor-mediated endocytosis (GO:0048260)	GO:0048260	0.621593	1	1.04232	0.495591	CBL
spliceosomal complex assembly (GO:0000245)	GO:0000245	0.621593	1	1.04232	0.495591	SART3
positive regulation of viral transcription (GO:0050434)	GO:0050434	0.621593	1	1.04232	0.495591	NELFA
regulation of cellular metabolic process (GO:0031323)	GO:0031323	0.621593	1	1.04232	0.495591	PID1
Fc receptor signaling pathway (GO:0038093)	GO:0038093	0.62344	1	0.934099	0.441365	PSMD10;PSMD9;FBXW11;NFATC1
cellular response to cytokine stimulus (GO:0071345)	GO:0071345	0.627156	1	0.937172	0.437247	PID1;USP10;HGF;DPYSL3;DAB2IP;F13A1;AKAP6;IRAK4;CBL;LRP8
regulation of vesicle-mediated transport (GO:0060627)	GO:0060627	0.630032	1	0.929023	0.429195	RAB3B;ABL1;CDH13
regulation of interleukin-6 production (GO:0032675)	GO:0032675	0.630466	1	1.0175	0.469369	BPI
cellular response to radiation (GO:0071478)	GO:0071478	0.630466	1	1.0175	0.469369	RAD51
ceramide metabolic process (GO:0006672)	GO:0006672	0.630466	1	1.0175	0.469369	CERK
cellular response to retinoic acid (GO:0071300)	GO:0071300	0.630466	1	1.0175	0.469369	RARB
translesion synthesis (GO:0019985)	GO:0019985	0.630466	1	1.0175	0.469369	USP10
cellular response to lipopolysaccharide (GO:0071222)	GO:0071222	0.631916	1	0.939232	0.431106	PRKCE;DAB2IP
regulation of primary metabolic process (GO:0080090)	GO:0080090	0.634885	1	0.922339	0.419029	PSMD10;PSMD9;APOE
cell cycle G1/S phase transition (GO:0044843)	GO:0044843	0.637844	1	0.929023	0.417745	CUL4A;POLE
positive regulation of interferon-gamma production (GO:0032729)	GO:0032729	0.639131	1	0.993838	0.444887	CD2
regulation of B cell proliferation (GO:0030888)	GO:0030888	0.639131	1	0.993838	0.444887	GPR183
membrane depolarization (GO:0051899)	GO:0051899	0.639131	1	0.993838	0.444887	ABL1
protein transmembrane import into intracellular organelle (GO:0044743)	GO:0044743	0.639131	1	0.993838	0.444887	TOMM40
intrinsic apoptotic signaling pathway by p53 class mediator (GO:0072332)	GO:0072332	0.639131	1	0.993838	0.444887	ZMAT4
response to unfolded protein (GO:0006986)	GO:0006986	0.639131	1	0.993838	0.444887	HSPA13
negative regulation of DNA metabolic process (GO:0051053)	GO:0051053	0.639131	1	0.993838	0.444887	FAM129B
response to hydrogen peroxide (GO:0042542)	GO:0042542	0.639131	1	0.993838	0.444887	ABL1
histone H3 acetylation (GO:0043966)	GO:0043966	0.639131	1	0.993838	0.444887	KAT6B
negative regulation of sequence-specific DNA binding transcription factor activity (GO:0043433)	GO:0043433	0.639694	1	0.915751	0.409125	PSMD10;DAB2IP;WWP2
inorganic cation transmembrane transport (GO:0098662)	GO:0098662	0.639694	1	0.915751	0.409125	SLC24A2;SLC8A2;SLC9A1
receptor-mediated endocytosis (GO:0006898)	GO:0006898	0.644446	1	0.909256	0.399494	SNX1;SPARC;GRK2;APOE
double-strand break repair (GO:0006302)	GO:0006302	0.644459	1	0.909256	0.399476	RAD51;EYA1;NSMCE2
cellular protein localization (GO:0034613)	GO:0034613	0.64667	1	0.914817	0.398787	RAB3B;REEP1;SNX1;PIGK;SCG5;ANK2;SNX6
lymphocyte chemotaxis (GO:0048247)	GO:0048247	0.647594	1	0.971251	0.422001	GPR183
amide biosynthetic process (GO:0043604)	GO:0043604	0.647594	1	0.971251	0.422001	NMRAL1
hexose biosynthetic process (GO:0019319)	GO:0019319	0.647594	1	0.971251	0.422001	CHST15
positive regulation of interleukin-8 production (GO:0032757)	GO:0032757	0.647594	1	0.971251	0.422001	CD2
positive regulation of transport (GO:0051050)	GO:0051050	0.647594	1	0.971251	0.422001	APOE
heart contraction (GO:0060047)	GO:0060047	0.647594	1	0.971251	0.422001	GRK2
protein N-linked glycosylation via asparagine (GO:0018279)	GO:0018279	0.647594	1	0.971251	0.422001	ST6GALNAC5
microtubule cytoskeleton organization involved in mitosis (GO:1902850)	GO:1902850	0.647594	1	0.971251	0.422001	NUF2
regulation of intracellular pH (GO:0051453)	GO:0051453	0.647594	1	0.971251	0.422001	SLC9A1
metaphase plate congression (GO:0051310)	GO:0051310	0.647594	1	0.971251	0.422001	CHMP4B
posttranscriptional regulation of gene expression (GO:0010608)	GO:0010608	0.647594	1	0.971251	0.422001	CYFIP2
positive regulation of actin filament bundle assembly (GO:0032233)	GO:0032233	0.647594	1	0.971251	0.422001	ABL1
cellular response to fibroblast growth factor stimulus (GO:0044344)	GO:0044344	0.649475	1	0.909256	0.392427	CBL;FGFR2
transcription elongation from RNA polymerase II promoter (GO:0006368)	GO:0006368	0.655178	1	0.899685	0.38043	PCID2;NELFA
regulation of heart contraction (GO:0008016)	GO:0008016	0.655178	1	0.899685	0.38043	ANK2;SLC8A2
regulation of cytoskeleton organization (GO:0051493)	GO:0051493	0.655178	1	0.899685	0.38043	ABL1;GPM6B
hexose metabolic process (GO:0019318)	GO:0019318	0.655858	1	0.949668	0.40058	CHST15
positive regulation of blood vessel endothelial cell migration (GO:0043536)	GO:0043536	0.655858	1	0.949668	0.40058	THBS1
peptidyl-asparagine modification (GO:0018196)	GO:0018196	0.655858	1	0.949668	0.40058	ST6GALNAC5
protein complex subunit organization (GO:0071822)	GO:0071822	0.655858	1	0.949668	0.40058	NUF2
peptidyl-tyrosine autophosphorylation (GO:0038083)	GO:0038083	0.655858	1	0.949668	0.40058	ABL1
negative regulation of ossification (GO:0030279)	GO:0030279	0.655858	1	0.949668	0.40058	RBPJ
ciliary basal body-plasma membrane docking (GO:0097711)	GO:0097711	0.660807	1	0.890313	0.368851	CEP152;MARK4
transmembrane transport (GO:0055085)	GO:0055085	0.66244	1	0.904445	0.372474	PSMD10;SLC24A2;PSMD9;SLC22A3;GLRA1;ATP10D;ASIC2;BEST1
cellular response to ionizing radiation (GO:0071479)	GO:0071479	0.663929	1	0.929023	0.380509	RAD51
regulation of G1/S transition of mitotic cell cycle (GO:2000045)	GO:2000045	0.663929	1	0.929023	0.380509	PID1
regulation of fibroblast proliferation (GO:0048145)	GO:0048145	0.663929	1	0.929023	0.380509	DAB2IP
icosanoid metabolic process (GO:0006690)	GO:0006690	0.663929	1	0.929023	0.380509	DPEP1
aminoglycan biosynthetic process (GO:0006023)	GO:0006023	0.663929	1	0.929023	0.380509	GPC3
response to tumor necrosis factor (GO:0034612)	GO:0034612	0.666362	1	0.881135	0.357672	PID1;DAB2IP
cellular response to organonitrogen compound (GO:0071417)	GO:0071417	0.666362	1	0.881135	0.357672	GLRA1;AKAP6
skeletal system development (GO:0001501)	GO:0001501	0.667612	1	0.878117	0.354802	IGFBP4;IFT140;FGFR2
cellular response to tumor necrosis factor (GO:0071356)	GO:0071356	0.668618	1	0.881135	0.354694	PSMD10;PSMD9;PID1;DAB2IP
positive regulation of cell differentiation (GO:0045597)	GO:0045597	0.668618	1	0.881135	0.354694	HGF;ABL1;CDH15;TGFBR2
postreplication repair (GO:0006301)	GO:0006301	0.671811	1	0.909256	0.361682	USP10
positive regulation of gene expression, epigenetic (GO:0045815)	GO:0045815	0.671811	1	0.909256	0.361682	ARID1B
positive regulation of pathway-restricted SMAD protein phosphorylation (GO:0010862)	GO:0010862	0.671811	1	0.909256	0.361682	ENG
regulation of insulin secretion (GO:0050796)	GO:0050796	0.671844	1	0.872144	0.346878	PSMD9;KCNB1
positive regulation of cell growth (GO:0030307)	GO:0030307	0.671844	1	0.872144	0.346878	PSMD10;AKAP6
small GTPase mediated signal transduction (GO:0007264)	GO:0007264	0.677252	1	0.863334	0.336452	KSR2;PLD2
proteolysis (GO:0006508)	GO:0006508	0.678954	1	0.881135	0.341178	ENDOU;F7;F12;LRP8;CPN1;CPA4
protein K48-linked ubiquitination (GO:0070936)	GO:0070936	0.679509	1	0.890313	0.344004	KLHL3
regulation of cell cycle arrest (GO:0071156)	GO:0071156	0.679509	1	0.890313	0.344004	DAB2IP
interstrand cross-link repair (GO:0036297)	GO:0036297	0.679509	1	0.890313	0.344004	RAD51
regulation of mitochondrion organization (GO:0010821)	GO:0010821	0.679509	1	0.890313	0.344004	PID1
intrinsic apoptotic signaling pathway in response to DNA damage (GO:0008630)	GO:0008630	0.679509	1	0.890313	0.344004	ABL1
pattern recognition receptor signaling pathway (GO:0002221)	GO:0002221	0.679509	1	0.890313	0.344004	IRAK4
cellular macromolecule catabolic process (GO:0044265)	GO:0044265	0.679509	1	0.890313	0.344004	DAB2IP
cellular response to mechanical stimulus (GO:0071260)	GO:0071260	0.679509	1	0.890313	0.344004	SLC9A1
regulation of G2/M transition of mitotic cell cycle (GO:0010389)	GO:0010389	0.680966	1	0.860437	0.330616	PSMD10;PSMD9;CEP152
mRNA-containing ribonucleoprotein complex export from nucleus (GO:0071427)	GO:0071427	0.682587	1	0.854701	0.32638	CPSF3;SYMPK
regulation of transcription, DNA-templated (GO:0006355)	GO:0006355	0.684938	1	0.935999	0.354208	CASZ1;TSHZ3;ONECUT1;GPATCH3;HIF3A;RBPJ;GLI3;DEDD2;FAM129B;PSMD9;GRIP1;ATXN1;TCEAL3;ABL1;APOE;JARID2;SNX6;PCID2;ZFHX3;KDM4C;FBXW11;MED8;DAB2IP;TFEB;ARID5A;NFATC1;PAX6;WWP2;ESRRG;SMARCA1;MT3;KAT6B;LMX1B;ENG;PHF19
glutathione metabolic process (GO:0006749)	GO:0006749	0.687026	1	0.872144	0.327387	DPEP1
regulation of megakaryocyte differentiation (GO:0045652)	GO:0045652	0.687026	1	0.872144	0.327387	THBS1
protein autoubiquitination (GO:0051865)	GO:0051865	0.687026	1	0.872144	0.327387	WWP2
cilium movement (GO:0003341)	GO:0003341	0.687026	1	0.872144	0.327387	DNAH17
establishment of protein localization to mitochondrion (GO:0072655)	GO:0072655	0.687026	1	0.872144	0.327387	TOMM40
positive regulation of response to DNA damage stimulus (GO:2001022)	GO:2001022	0.687026	1	0.872144	0.327387	EYA1
lipid homeostasis (GO:0055088)	GO:0055088	0.687026	1	0.872144	0.327387	APOE
metal ion transport (GO:0030001)	GO:0030001	0.687851	1	0.846238	0.316648	KCNJ10;SLC5A10
protein stabilization (GO:0050821)	GO:0050821	0.693919	1	0.843455	0.308199	TMEM88;ANK2;MT3
regulation of bone mineralization (GO:0030500)	GO:0030500	0.694368	1	0.854701	0.311755	GPM6B
positive regulation of JUN kinase activity (GO:0043507)	GO:0043507	0.694368	1	0.854701	0.311755	DAB2IP
wound healing (GO:0042060)	GO:0042060	0.694368	1	0.854701	0.311755	ERBB3
negative regulation of protein ubiquitination (GO:0031397)	GO:0031397	0.694368	1	0.854701	0.311755	ABL1
negative regulation of viral genome replication (GO:0045071)	GO:0045071	0.694368	1	0.854701	0.311755	BTBD17
heart morphogenesis (GO:0003007)	GO:0003007	0.694368	1	0.854701	0.311755	ENG
positive regulation of angiogenesis (GO:0045766)	GO:0045766	0.698162	1	0.829807	0.298153	THBS1;PAK4
plasma membrane invagination (GO:0099024)	GO:0099024	0.698162	1	0.829807	0.298153	ARHGAP25;ARHGAP12
protein import into nucleus (GO:0006606)	GO:0006606	0.698162	1	0.829807	0.298153	GPN2;MT3
response to organonitrogen compound (GO:0010243)	GO:0010243	0.701538	1	0.837942	0.297034	GLRA1
coenzyme metabolic process (GO:0006732)	GO:0006732	0.701538	1	0.837942	0.297034	ACOT11
positive regulation of developmental growth (GO:0048639)	GO:0048639	0.701538	1	0.837942	0.297034	GHR
regulation of cellular response to stress (GO:0080135)	GO:0080135	0.703211	1	0.821828	0.289364	CAMK2B;ABL1
mRNA transport (GO:0051028)	GO:0051028	0.703211	1	0.821828	0.289364	CPSF3;SYMPK
intracellular protein transport (GO:0006886)	GO:0006886	0.706203	1	0.86209	0.29988	RAB3B;SNX1;SCG5;AKAP6;MT3;SNX6;TRAK2
G1/S transition of mitotic cell cycle (GO:0000082)	GO:0000082	0.70819	1	0.814001	0.280865	CUL4A;POLE
positive regulation of mitotic cell cycle (GO:0045931)	GO:0045931	0.708539	1	0.821828	0.28316	PCID2
triglyceride metabolic process (GO:0006641)	GO:0006641	0.708539	1	0.821828	0.28316	APOE
ribonucleoprotein complex assembly (GO:0022618)	GO:0022618	0.710567	1	0.821828	0.280812	SART1;SART3;GEMIN7
response to endoplasmic reticulum stress (GO:0034976)	GO:0034976	0.713099	1	0.806322	0.272646	DAB2IP;THBS1
fatty acid metabolic process (GO:0006631)	GO:0006631	0.713099	1	0.806322	0.272646	GHR;ACOT11
regulation of calcium ion-dependent exocytosis (GO:0017158)	GO:0017158	0.715377	1	0.806322	0.270073	KCNB1
positive regulation of tyrosine phosphorylation of STAT protein (GO:0042531)	GO:0042531	0.715377	1	0.806322	0.270073	GHR
cellular response to starvation (GO:0009267)	GO:0009267	0.717939	1	0.798786	0.264695	SZT2;ATG7
positive regulation of epithelial cell proliferation (GO:0050679)	GO:0050679	0.717939	1	0.798786	0.264695	CDH13;FGFR2
cell morphogenesis involved in differentiation (GO:0000904)	GO:0000904	0.722055	1	0.79139	0.257719	ITGB7
protein targeting to mitochondrion (GO:0006626)	GO:0006626	0.722055	1	0.79139	0.257719	TOMM40
positive regulation of immune response (GO:0050778)	GO:0050778	0.722055	1	0.79139	0.257719	POLR3B
membrane fusion (GO:0061025)	GO:0061025	0.722055	1	0.79139	0.257719	ATG7
regulation of protein activation cascade (GO:2000257)	GO:2000257	0.722709	1	0.79139	0.257002	C5AR2;CPN1
nucleotide-excision repair (GO:0006289)	GO:0006289	0.722709	1	0.79139	0.257002	CUL4A;POLE
DNA-templated transcription, elongation (GO:0006354)	GO:0006354	0.722709	1	0.79139	0.257002	PCID2;NELFA
monocarboxylic acid metabolic process (GO:0032787)	GO:0032787	0.722709	1	0.79139	0.257002	GHR;ACOT11
regulation of complement activation (GO:0030449)	GO:0030449	0.727412	1	0.784129	0.249559	C5AR2;CPN1
positive regulation of cysteine-type endopeptidase activity (GO:2001056)	GO:2001056	0.728577	1	0.777001	0.246047	CYFIP2
positive regulation of DNA biosynthetic process (GO:2000573)	GO:2000573	0.728577	1	0.777001	0.246047	HGF
Notch signaling pathway (GO:0007219)	GO:0007219	0.728577	1	0.777001	0.246047	RBPJ
protein import (GO:0017038)	GO:0017038	0.734946	1	0.763126	0.235011	APOE
autophagosome organization (GO:1905037)	GO:1905037	0.734946	1	0.763126	0.235011	ATG7
regulation of protein binding (GO:0043393)	GO:0043393	0.736615	1	0.770001	0.235382	DAB2IP;TMC8
T cell receptor signaling pathway (GO:0050852)	GO:0050852	0.738013	1	0.786535	0.238945	PSMD10;PSMD9;FBXW11
phosphatidylinositol metabolic process (GO:0046488)	GO:0046488	0.741116	1	0.763126	0.228631	FIG4;PLA2G4F
IRE1-mediated unfolded protein response (GO:0036498)	GO:0036498	0.741165	1	0.749738	0.22457	DNAJB11
cellular respiration (GO:0045333)	GO:0045333	0.741165	1	0.749738	0.22457	LYRM7
response to retinoic acid (GO:0032526)	GO:0032526	0.741165	1	0.749738	0.22457	RARB
regulation of humoral immune response (GO:0002920)	GO:0002920	0.745552	1	0.756372	0.222094	C5AR2;CPN1
tRNA modification (GO:0006400)	GO:0006400	0.747239	1	0.736811	0.214685	ADAT3
autophagosome assembly (GO:0000045)	GO:0000045	0.747239	1	0.736811	0.214685	ATG7
neutrophil migration (GO:1990266)	GO:1990266	0.747239	1	0.736811	0.214685	IRAK4
positive regulation of cell morphogenesis involved in differentiation (GO:0010770)	GO:0010770	0.747239	1	0.736811	0.214685	ABL1
regulation of immune effector process (GO:0002697)	GO:0002697	0.749922	1	0.749738	0.215764	C5AR2;CPN1
mitochondrion organization (GO:0007005)	GO:0007005	0.752749	1	0.767695	0.218044	PID1;TOMM40;TRAK2
renal system development (GO:0072001)	GO:0072001	0.753171	1	0.724323	0.205319	IFT140
mitotic cytokinesis (GO:0000281)	GO:0000281	0.753171	1	0.724323	0.205319	CHMP4B
regulation of pathway-restricted SMAD protein phosphorylation (GO:0060393)	GO:0060393	0.753171	1	0.724323	0.205319	ENG
sterol metabolic process (GO:0016125)	GO:0016125	0.753171	1	0.724323	0.205319	APOE
keratinocyte differentiation (GO:0030216)	GO:0030216	0.753171	1	0.724323	0.205319	SCEL
negative regulation of cell growth (GO:0030308)	GO:0030308	0.754227	1	0.743218	0.209633	SLIT3;MT3
response to reactive oxygen species (GO:0000302)	GO:0000302	0.758964	1	0.712251	0.19644	APOE
regulation of transcription from RNA polymerase II promoter (GO:0006357)	GO:0006357	0.763964	1	0.896337	0.241326	PSMD10;PID1;TSHZ3;ONECUT1;GLIS3;HIF3A;RBPJ;LRP8;GLI3;SLC9A1;MBD3L1;RELB;TCEAL3;APOE;KDM6B;ZFHX3;KDM4C;HGF;CBX2;MED8;DAB2IP;TFEB;ARID5A;NFATC1;PAX6;WWP2;RARB;CDH13;LMX1B;FGFR2;ENG
actin cytoskeleton reorganization (GO:0031532)	GO:0031532	0.764621	1	0.700574	0.188017	CDC42BPB
potassium ion transport (GO:0006813)	GO:0006813	0.764621	1	0.700574	0.188017	KCNJ10
regulation of tyrosine phosphorylation of STAT protein (GO:0042509)	GO:0042509	0.764621	1	0.700574	0.188017	GHR
regulation of vesicle fusion (GO:0031338)	GO:0031338	0.764621	1	0.700574	0.188017	STXBP6
striated muscle contraction (GO:0006941)	GO:0006941	0.764621	1	0.700574	0.188017	GRK2
positive regulation of type I interferon production (GO:0032481)	GO:0032481	0.770146	1	0.689275	0.180022	POLR3B
cellular protein catabolic process (GO:0044257)	GO:0044257	0.770146	1	0.689275	0.180022	DAB2IP
stress-activated MAPK cascade (GO:0051403)	GO:0051403	0.770146	1	0.689275	0.180022	FBXW11
tRNA processing (GO:0008033)	GO:0008033	0.770146	1	0.689275	0.180022	ADAT3
regulation of translational initiation (GO:0006446)	GO:0006446	0.770146	1	0.689275	0.180022	EIF4EBP3
regulation of phosphorylation (GO:0042325)	GO:0042325	0.770816	1	0.718236	0.186961	THBS1;CORO1C
RNA export from nucleus (GO:0006405)	GO:0006405	0.770816	1	0.718236	0.186961	CPSF3;SYMPK
cellular response to oxygen-containing compound (GO:1901701)	GO:1901701	0.771484	1	0.779837	0.20232	GLRA1;PID1;DAB2IP;RARB;AKAP6
negative regulation of growth (GO:0045926)	GO:0045926	0.774808	1	0.712251	0.181724	SLIT3;MT3
oligosaccharide metabolic process (GO:0009311)	GO:0009311	0.775541	1	0.678334	0.172429	ST6GALNAC5
regulation of viral genome replication (GO:0045069)	GO:0045069	0.775541	1	0.678334	0.172429	BTBD17
ribosomal large subunit biogenesis (GO:0042273)	GO:0042273	0.775541	1	0.678334	0.172429	EBNA1BP2
nuclear-transcribed mRNA catabolic process, deadenylation-dependent decay (GO:0000288)	GO:0000288	0.775541	1	0.678334	0.172429	SAMD4B
positive regulation of cellular process (GO:0048522)	GO:0048522	0.776616	1	0.823411	0.208166	PSMD10;KDM4C;TENM4;PARD3;HGF;AKAP6;MT3;THBS1;FGFR2;TGFBR2
nuclear-transcribed mRNA catabolic process (GO:0000956)	GO:0000956	0.776928	1	0.736811	0.185977	DHX34;SAMD4B;SMG9
positive regulation of cell proliferation (GO:0008284)	GO:0008284	0.778694	1	0.806322	0.201691	PID1;KDM4C;HGF;CDH13;RBPJ;THBS1;FGFR2;TGFBR2
regulation of acute inflammatory response (GO:0002673)	GO:0002673	0.778739	1	0.706364	0.176647	C5AR2;CPN1
Golgi organization (GO:0007030)	GO:0007030	0.778739	1	0.706364	0.176647	DYNC2H1;SYNE1
regulation of cell differentiation (GO:0045595)	GO:0045595	0.778739	1	0.706364	0.176647	LTBP4;FGFR2
protein autophosphorylation (GO:0046777)	GO:0046777	0.780219	1	0.732601	0.181817	CAMK2B;ABL1;FGFR2
positive regulation of JAK-STAT cascade (GO:0046427)	GO:0046427	0.78081	1	0.667735	0.165213	GHR
glycerophospholipid metabolic process (GO:0006650)	GO:0006650	0.78081	1	0.667735	0.165213	DGKH
cellular response to decreased oxygen levels (GO:0036294)	GO:0036294	0.78081	1	0.667735	0.165213	MT3
positive regulation of protein modification by small protein conjugation or removal (GO:1903322)	GO:1903322	0.785955	1	0.657462	0.158353	PSMD10
regulation of myeloid cell differentiation (GO:0045637)	GO:0045637	0.785955	1	0.657462	0.158353	THBS1
regulation of cell division (GO:0051302)	GO:0051302	0.785955	1	0.657462	0.158353	FGFR2
tumor necrosis factor-mediated signaling pathway (GO:0033209)	GO:0033209	0.786421	1	0.694879	0.166953	PSMD10;PSMD9
positive regulation of MAP kinase activity (GO:0043406)	GO:0043406	0.786681	1	0.724323	0.173788	GHR;DAB2IP;THBS1
endosomal transport (GO:0016197)	GO:0016197	0.786748	1	0.746464	0.179037	DOPEY2;SNX1;CHMP4B;SNX6
dephosphorylation (GO:0016311)	GO:0016311	0.790174	1	0.689275	0.162326	PTPRT;FBXW11
organic anion transport (GO:0015711)	GO:0015711	0.790174	1	0.689275	0.162326	SLC22A3;SLC25A24
intracellular steroid hormone receptor signaling pathway (GO:0030518)	GO:0030518	0.79098	1	0.647501	0.151827	GRIP1
JNK cascade (GO:0007254)	GO:0007254	0.79098	1	0.647501	0.151827	DAB2IP
epidermal cell differentiation (GO:0009913)	GO:0009913	0.795887	1	0.637836	0.145616	SCEL
positive regulation of endothelial cell proliferation (GO:0001938)	GO:0001938	0.795887	1	0.637836	0.145616	CDH13
negative regulation of protein binding (GO:0032091)	GO:0032091	0.795887	1	0.637836	0.145616	TMC8
regulation of cyclin-dependent protein serine/threonine kinase activity (GO:0000079)	GO:0000079	0.795887	1	0.637836	0.145616	PSMD10
positive regulation of autophagy (GO:0010508)	GO:0010508	0.795887	1	0.637836	0.145616	TFEB
G2/M transition of mitotic cell cycle (GO:0000086)	GO:0000086	0.797505	1	0.678334	0.153485	FBXW11;CEP152
vesicle organization (GO:0016050)	GO:0016050	0.801085	1	0.672993	0.149262	SNX1;SNX6
cell cycle G2/M phase transition (GO:0044839)	GO:0044839	0.801085	1	0.672993	0.149262	FBXW11;CEP152
regulation of protein processing (GO:0070613)	GO:0070613	0.804609	1	0.667735	0.145165	C5AR2;CPN1
phosphate-containing compound metabolic process (GO:0006796)	GO:0006796	0.805129	1	0.700574	0.151852	EPHA7;PLA2G4F;EPHB2
positive regulation of neurogenesis (GO:0050769)	GO:0050769	0.80536	1	0.619348	0.134068	DAB2IP
regulation of innate immune response (GO:0045088)	GO:0045088	0.80536	1	0.619348	0.134068	POLR3B
DNA repair (GO:0006281)	GO:0006281	0.807157	1	0.741928	0.158949	RAD51;EYA1;MSH5;ABL1;POLE
cilium assembly (GO:0060271)	GO:0060271	0.807157	1	0.741928	0.158949	DYNC2H1;DYNC2LI1;IFT140;CEP152;MARK4
regulation of macromolecule metabolic process (GO:0060255)	GO:0060255	0.808077	1	0.662559	0.14119	SART3;APOE
positive regulation of proteasomal ubiquitin-dependent protein catabolic process (GO:0032436)	GO:0032436	0.80993	1	0.610501	0.128698	PSMD10
cytoskeleton-dependent cytokinesis (GO:0061640)	GO:0061640	0.80993	1	0.610501	0.128698	CHMP4B
phospholipid metabolic process (GO:0006644)	GO:0006644	0.80993	1	0.610501	0.128698	PLA2G4F
Rab protein signal transduction (GO:0032482)	GO:0032482	0.80993	1	0.610501	0.128698	RAB3B
neuropeptide signaling pathway (GO:0007218)	GO:0007218	0.80993	1	0.610501	0.128698	GLRA1
interferon-gamma-mediated signaling pathway (GO:0060333)	GO:0060333	0.80993	1	0.610501	0.128698	CAMK2B
generation of neurons (GO:0048699)	GO:0048699	0.81149	1	0.657462	0.137332	LMX1B;SMARCA1
protein glycosylation (GO:0006486)	GO:0006486	0.81149	1	0.657462	0.137332	CCDC126;ALG1
phosphatidylcholine metabolic process (GO:0046470)	GO:0046470	0.814393	1	0.601902	0.123578	PLA2G4F
positive regulation of lymphocyte proliferation (GO:0050671)	GO:0050671	0.814393	1	0.601902	0.123578	GPR183
nuclear import (GO:0051170)	GO:0051170	0.814393	1	0.601902	0.123578	GEMIN7
regulation of cation channel activity (GO:2001257)	GO:2001257	0.814393	1	0.601902	0.123578	ANK2
plasma membrane bounded cell projection assembly (GO:0120031)	GO:0120031	0.818598	1	0.709295	0.141974	DYNC2H1;FGD6;ARHGEF4;CDH13
lipid biosynthetic process (GO:0008610)	GO:0008610	0.818752	1	0.593542	0.118693	HSD17B3
glycoprotein biosynthetic process (GO:0009101)	GO:0009101	0.818752	1	0.593542	0.118693	ALG1
regulation of GTPase activity (GO:0043087)	GO:0043087	0.819461	1	0.681942	0.13578	FGD6;ASAP3;DAB2IP
positive regulation of cytosolic calcium ion concentration (GO:0007204)	GO:0007204	0.821408	1	0.642632	0.126429	C5AR2;ABL1
B cell activation (GO:0042113)	GO:0042113	0.823008	1	0.585412	0.114032	GPR183
transcription-coupled nucleotide-excision repair (GO:0006283)	GO:0006283	0.823008	1	0.585412	0.114032	CUL4A
lymphocyte differentiation (GO:0030098)	GO:0030098	0.823008	1	0.585412	0.114032	RELB
regulation of peptide hormone secretion (GO:0090276)	GO:0090276	0.823008	1	0.585412	0.114032	KCNB1
[truncated: 127 more rows]
