# Supplementary material for: Integrated analysis of behavioral, epigenetic, and gut microbiome analyses in AppNL-G-F, AppNL-F, and wild type mice
Source: Sci Rep. 2021 Feb 25;11:4678. doi: 10.1038/s41598-021-83851-4 (PMC7907263; doi:10.1038/s41598-021-83851-4)
Supplement: Supplementary file 12 — Supplementary Table S4. [file 41598_2021_83851_MOESM12_ESM.xlsx]

## Sheet: NLF.vs.WT-GWAS
GWAS description	P-value	Adjusted P-value	Odds Ratio	Combined Score	Genes
Social science traits (pleiotropy) (HIPO component 1)	1.46794e-05	0.0254982	23.5156	261.706	SDK1;FARP1;TCF4;COL19A1
Photic sneeze reflex	0.000221078	0.192007	5.69801	47.9601	RBFOX1;SRRM4;RBFOX3;LMO4;CAMTA1;PKNOX2;ENOX1
Response to antipsychotic treatment in schizophrenia (reasoning)	0.000516939	0.224481	17.6367	133.467	WWOX;HUNK;MAP3K9
Cognitive decline rate in late mild cognitive impairment	0.000660458	0.229443	3.77929	27.6741	TMEM132D;TMEM132C;SDK1;SPRED2;RBFOX1;TENM2;WSCD1;STXBP6;MAP3K4
Neurociticism	0.000505681	0.29279	4.36372	33.1189	MAGI1;RBFOX1;CAMTA1;TCF4;PAX6;NCAM1;SCAPER;FBXO31
Optic disc area	0.00135075	0.293281	8.14001	53.7818	CARD10;RARB;CTNNA3;PAX6
Dimensional psychopathology (Cognitive)	0.00129793	0.322071	13.2275	87.9231	SDK1;RPH3AL;CDH12
Systemic juvenile idiopathic arthritis	0.00112441	0.325518	6.29882	42.7721	WWOX;ENC1;RIN3;FOXL1;ZBTB7C
Depression	0.00192758	0.33482	4.60087	28.7623	TENM2;RBFOX1;PAX6;TCF4;SYNE2;ENOX1
Loneliness (linear analysis)	0.00179574	0.346579	7.55858	47.7879	SRRM4;CCDC69;CHN2;LAPTM5
Adverse response to chemotherapy in breast cancer (alopecia) (paclitaxel)	0.00343067	0.541734	21.164	120.106	TMEM132C;TRIO
BMI in smokers	0.00442597	0.591377	8.81834	47.7978	INPP4B;RARB;ADAMTS7
Glomerular filtration rate (creatinine)	0.00432206	0.625618	3.91926	21.3366	DAB2;TSPAN9;PRKAG2;NFATC1;SIPA1L3;NFKB1
Response to iloperidone treatment (QT prolongation)	0.00508182	0.630508	17.6367	93.1585	CERKL;PALLD
Intrinsic epigenetic age acceleration	0.00702593	0.717885	15.1172	74.9531	STXBP4;KIF13A
Schizophrenia (inflammation and infection response interaction)	0.00925141	0.730441	13.2275	61.9442	TMEM132D;SGK1
Body mass index (joint analysis main effects and physical activity interaction)	0.00759189	0.732617	3.48857	17.0266	TRIM8;CDH12;RARB;ADCY3;STXBP6;PACSIN1
Hand grip strength	0.00976192	0.737237	2.71334	12.5608	TENM3;NA;CRTAC1;ADCY3;TCF4;PHACTR1;LRPPRC;OPCML
PR interval	0.00870344	0.755894	3.94851	18.7319	MAGI1;OBSCN;SH3PXD2A;NAV2;PDZRN3
Urate levels in obese individuals	0.0118176	0.760268	4.50298	19.985	PTPRT;MN1;RBFOX3;GRAMD4
Docetaxel-induced peripheral neuropathy in metastatic castrate-resistant prostate cancer	0.00702593	0.762753	15.1172	74.9531	CTNNA3;OPCML
Brain imaging in schizophrenia (dorsolateral prefrontal cortex interaction)	0.00925141	0.765224	13.2275	61.9442	TRAF3;TNIK
Chronic obstructive pulmonary disease	0.0118176	0.789509	4.50298	19.985	MTCL1;RARB;RIN3;THSD4
Feeling worry	0.00867124	0.792734	4.92187	23.3678	RBFOX1;CAMTA1;PAX6;TCF4
Heart rate response to exercise	0.00691821	0.801129	7.55858	37.5933	TCF4;RGS6;RNF220
Susceptibility to persistent hepatitis B virus infection	0.011747	0.81618	11.7578	52.2535	INTS10;LZTS1
Dietary macronutrient intake	0.011747	0.850188	11.7578	52.2535	RARB;FUT2
Low vWF levels	0.0145017	0.868602	10.582	44.7988	CARD10;TSPAN9
Cobalt levels	0.0154627	0.895291	5.66893	23.6356	MAGI1;GSE1;SLC12A8
Local histogram emphysema pattern	0.0145017	0.899623	10.582	44.7988	VWA8;RIN3
Body mass index in physically active individuals	0.017787	0.936242	3.30688	13.3244	TRIM8;RARB;ADCY3;STXBP6;PACSIN1
Cannabis use	0.0175049	0.950189	9.62001	38.9156	SDK1;NCAM1
Obesity (extreme)	0.0170101	0.953112	5.47345	22.2986	ADCY3;RARB;RGS6
Alcohol dependence	0.0201022	1	3.848	15.0339	GNAL;CAMTA1;PKNOX2;OPCML
Total ventricular volume (Alzheimer's disease interaction)	0.0207463	1	8.81834	34.1745	FARP1;EDNRB
Ischemic stroke (small-vessel)	0.0207463	1	8.81834	34.1745	CASZ1;SH3PXD2A
Venous thromboembolism adjusted for sickle cell variant rs77121243-T	0.0235369	1	3.07617	11.5331	PTPRT;WWOX;GNAL;BCL7A;OPCML
Irritable mood	0.0240356	1	4.81	17.9327	PAX6;TCF4;LGALS9
Alcohol and nicotine co-dependence	0.0242159	1	8.14001	30.2869	NA;PKNOX2
Response to anti-depressant treatment in major depressive disorder	0.0242159	1	8.14001	30.2869	SACM1L;MAGI2
Eye morphology	0.0242159	1	8.14001	30.2869	PTPRT;THSD4
Gamma glutamyl transferase levels	0.0253082	1	3.58712	13.1885	CYFIP2;SPRED2;APIP;STAT4
Albumin-globulin ratio	0.0267247	1	3.52734	12.7766	RBFOX1;DAB2;TRAF3;NFKB1
Celiac disease or Rheumatoid arthritis	0.0279039	1	7.55858	27.0521	SPRED2;STAT4
Early-onset Parkinson's disease	0.0279039	1	7.55858	27.0521	WWOX;PPFIBP1
Heart rate variability traits (SDNN)	0.0279039	1	7.55858	27.0521	RGS6;OPCML
Mammographic density (dense area)	0.0279039	1	7.55858	27.0521	TMEM184B;MAGI2
Tonsillectomy	0.0296978	1	3.41355	12.0044	SPRED2;ITSN1;SLC12A8;NFKB1
Paclitaxel-induced neuropathy	0.0318008	1	7.05467	24.3264	TRIO;PISD
Psychosis (atypical)	0.0318008	1	7.05467	24.3264	CHN2;ITGBL1
Self-rated health	0.0318008	1	7.05467	24.3264	KLF7;TCF4
Feeling nervous	0.0324001	1	4.29	14.713	TRIM8;CHMP4B;FBXO31
Glomerular filtration rate in non diabetics (creatinine)	0.0324001	1	4.29	14.713	DAB2;PRKAG2;NFATC1
Acute lymphoblastic leukemia (childhood)	0.0346987	1	4.17711	14.0395	PARD3;INTS10;MAGI2
Corneal structure	0.0346987	1	4.17711	14.0395	AKAP13;LRRK1;PMP22
Coronary artery calcified atherosclerotic plaque (130 HU threshold) in type 2 diabetes	0.0346987	1	4.17711	14.0395	RAD51B;MAGI2;MICAL3
Experiencing mood swings	0.0346987	1	4.17711	14.0395	NCAM1;TCF4;FBXO31
Cancer (pleiotropy)	0.0358976	1	6.61376	22.0045	RAD51B;FGFR2
Stearic acid (18:0) levels	0.0358976	1	6.61376	22.0045	CAMTA1;CHMP4B
Bronchopulmonary dysplasia	0.0370794	1	4.07	13.4094	MAGI2;CTNNA3;GRHL2
Hip circumference	0.0415912	1	3.06725	9.75344	MYH9;ADCY3;STXBP6;NUDT3
Liver enzyme levels (gamma-glutamyl transferase)	0.0420849	1	3.87147	12.2651	STAT4;MICAL3;FUT2
Post bronchodilator FEV1/FVC ratio	0.0425545	1	2.05476	6.48681	MAGI1;WWOX;PPM1L;RARB;RIN3;TCF4;RALGPS1;ADAMTS7
Body mass index (adult)	0.0446552	1	5.87889	18.2762	INTS10;ADCY3
Global electrical heterogeneity phenotypes	0.0446552	1	5.87889	18.2762	HMCN2;IGF1R
Heart rate increase in response to exercise	0.0446552	1	5.87889	18.2762	RGS6;RNF220
High density lipoprotein cholesterol levels	0.045417	1	2.98085	9.21639	TRIO;WSCD1;FGFR2;PACSIN1
Prostate-specific antigen levels	0.047411	1	3.6914	11.2547	LMO4;APIP;FGFR2
Loneliness	0.0474558	1	2.54375	7.75324	SRRM4;LAPTM5;CHMP4B;TCF4;AGAP3
Coronary artery disease or ischemic stroke	0.049299	1	5.56948	16.7633	PHACTR1;ADAMTS7
Heart rate response to recovery post exercise	0.049299	1	5.56948	16.7633	RGS6;RNF220
Chin dimples	0.0515117	1	2.86	8.48262	ALDH1A3;ENC1;TCF4;LMX1B
Neuroticism	0.0530417	1	2.23564	6.56534	MAGI1;RBFOX1;RBPMS2;NOS1;RGS6;FBXO31
White blood cell types	0.0541085	1	5.29101	15.4326	LMO4;STXBP6
Glaucoma (primary open-angle)	0.0558108	1	2.78474	8.03617	LMO4;PRKAG2;RARB;LMX1B
Diastolic blood pressure x smoking status (current vs non-current) interaction (2df test)	0.0559636	1	2.42707	6.99737	INPP4B;TINAGL1;WSCD1;CRTAC1;TERF2IP
Nasopharyngeal carcinoma (SNP x SNP interaction)	0.0580307	1	2.74857	7.82459	RBFOX1;CRTAC1;ADCY3;HMGXB3
Primary biliary cirrhosis	0.0589988	1	3.37724	9.55839	RAD51B;STAT4;NFKB1
Intracranial aneurysm	0.0589988	1	3.37724	9.55839	CAMK2B;RBFOX1;RGS6
Age-related hearing impairment	0.0590759	1	5.03905	14.2551	CCBE1;PISD
Response to serotonin reuptake inhibitors in major depressive disorder	0.0590759	1	5.03905	14.2551	MTMR12;PHACTR1
Systemic lupus erythematosus and Systemic sclerosis	0.0590759	1	5.03905	14.2551	STAT4;CSK
Homeostasis model assessment of beta-cell function (dietary factor interaction)	0.0590759	1	5.03905	14.2551	MAGI1;NFKB1
Kawasaki disease	0.0590759	1	5.03905	14.2551	DAB1;PPM1L
Glomerular filtration rate	0.0595971	1	2.38334	6.72136	TSPAN9;CLDN14;PRKAG2;NFATC1;IGF1R
Severe influenza A (H1N1) infection	0.0620851	1	3.30688	9.19064	SPRED2;NEUROD4;LZTS1
Daytime sleep phenotypes	0.0630726	1	1.81061	5.00357	CYFIP2;PLEKHG3;WWOX;CPXM2;KIF26B;TSPAN5;LHFPL4;RICTOR;TEX15
Nicotine dependence	0.0641936	1	4.81	13.2076	SLC22A23;CTNNA3
Heart rate response to recovery post exercise (30 sec)	0.0641936	1	4.81	13.2076	RGS6;RNF220
Gout	0.0652451	1	3.23939	8.84226	WNT5B;RARB;ALDH16A1
White blood cell count	0.067327	1	1.86467	5.03124	RAD51B;CERKL;SPRED2;CCDC12;CCDC69;RIN3;STXBP6;SLC25A24
Multiple system atrophy	0.069454	1	4.60087	12.271	FOXL1;LMX1B
Adolescent idiopathic scoliosis	0.069454	1	4.60087	12.271	MAGI1;TNIK
Osteoarthritis (hip)	0.069454	1	4.60087	12.271	CAMK2B;LMX1B
Heart rate response to recovery post exercise (40 sec)	0.069454	1	4.60087	12.271	RGS6;RNF220
Oppositional defiant disorder dimensions in attention-deficit hyperactivity disorder	0.07485	1	4.40917	11.4298	RARB;TTLL9
Body mass index in physically inactive individuals	0.07485	1	4.40917	11.4298	ADCY3;RARB
Presence of antiphospholipid antibodies	0.07485	1	4.40917	11.4298	MICAL3;LCA5
Childhood body mass index	0.07485	1	4.40917	11.4298	ADCY3;LMX1B
Coronary artery disease or large artery stroke	0.07485	1	4.40917	11.4298	PHACTR1;ADAMTS7
Diverticular disease	0.0761158	1	2.035	5.24115	DAB2;CRISPLD2;TSPAN9;KIF26B;FOXL1;OPCML
Coronary artery calcified atherosclerotic plaque score in type 2 diabetes	0.0803746	1	4.2328	10.6711	MAGI1;MICAL3
Bone mineral density (hip)	0.0821095	1	2.93945	7.34774	ENC1;FOXL1;RGS6
Pulmonary function (smoking interaction)	0.0821095	1	2.93945	7.34774	WWOX;RARB;THSD4
Eosinophil counts	0.084314	1	1.86116	4.60303	KDM6B;CDKL3;SERPINB13;LMO4;RIN3;STXBP6;NFKB1
Serum uric acid levels	0.0856869	1	2.886	7.09107	ALDH16A1;TMC6;IGF1R
Cerebrospinal fluid p-tau levels in mild cognitive impairment	0.0860211	1	4.07	9.98438	CAMK2B;BCAM
Molybdenum levels	0.0860211	1	4.07	9.98438	WWOX;RARB
Post bronchodilator FEV1	0.0909935	1	2.09961	5.03269	PPM1L;CAMTA1;RIN3;RICTOR;ADAMTS7
Mumps	0.0910032	1	10.582	25.3636	FUT2
Aging traits	0.0910032	1	10.582	25.3636	CCDC60
Opioid sensitivity	0.0910032	1	10.582	25.3636	KCNC1
Bone mineral density (femoral neck) in inflammatory bowel disease	0.0910032	1	10.582	25.3636	SLC22A23
Premature menopause in childhood cancer survivors	0.0910032	1	10.582	25.3636	DAB2
Bortezomib-induced peripheral neuropathy in multiple myeloma	0.0910032	1	10.582	25.3636	TENM3
Problematic alcohol use in trauma-exposed individuals	0.0910032	1	10.582	25.3636	PTPRT
Breast cancer (early onset)	0.0910032	1	10.582	25.3636	FGFR2
Cannabis dependence	0.0910032	1	10.582	25.3636	CHST11
Recalcitrant atopic dermatitis	0.0910032	1	10.582	25.3636	SCAPER
Cervical artery dissection	0.0910032	1	10.582	25.3636	PHACTR1
Response to perphenazine in schizophrenia	0.0910032	1	10.582	25.3636	DKK3
Cognitive flexibility	0.0910032	1	10.582	25.3636	CPEB2
Colorectal cancer (calcium intake interaction)	0.0910032	1	10.582	25.3636	TENM3
Rheumatoid arthritis (rheumatoid factor and/or anti-CCP seropositive)	0.0910032	1	10.582	25.3636	SMTNL2
Schizophrenia (treatment resistant)	0.0910032	1	10.582	25.3636	NFKB1
Crohn's disease-related phenotypes	0.0910032	1	10.582	25.3636	MAGI1
Survival in sporadic amyotrophic lateral sclerosis	0.0910032	1	10.582	25.3636	CAMTA1
Entorhinal cortical thickness	0.0910032	1	10.582	25.3636	NCAM1
Essential tremor	0.0910032	1	10.582	25.3636	CTNNA3
Extraversion	0.0910032	1	10.582	25.3636	RBFOX1
Facial emotion recognition	0.0910032	1	10.582	25.3636	CHN2
Formal thought disorder in schizophrenia	0.0910032	1	10.582	25.3636	PKNOX2
Waist-to-hip circumference ratio (dietary energy interaction)	0.0910032	1	10.582	25.3636	ITGBL1
Waist-to-hip circumference ratio (smoking years interaction)	0.0910032	1	10.582	25.3636	BCAM
Hepatocellular carcinoma in hepatitis B infection	0.0910032	1	10.582	25.3636	STAT4
Immunoglobulin measurement (zinc sulfate turbidity test)	0.0910032	1	10.582	25.3636	TRAF3
Liver fibrosis in pediatric non-alcoholic fatty acid liver disease	0.0910032	1	10.582	25.3636	SDK1
Longitudinal change in brain amyloid plaque burden	0.0910032	1	10.582	25.3636	KCNG1
Heart rate response to recovery post exercise (50 sec)	0.0917829	1	3.91926	9.36049	RGS6;RNF220
Knee osteoarthritis	0.0917829	1	3.91926	9.36049	MAGI1;FRMD4A
Epstein-Barr virus copy number in lymphoblastoid cell lines	0.0930358	1	2.78474	6.61312	WWOX;CADM1;CTNNA3
Resting heart rate	0.0933409	1	2.08307	4.94	MN1;LMO4;PMP22;RGS6;RNF220
Diastolic blood pressure	0.107337	1	1.39237	3.10747	PTPRT;CASZ1;RAB3IP;BCKDHB;MICAL3;PRKAG2;ADCY3;PAX6;NUDT3;PLEKHA7;THSD4;KLF7;CAMTA1;TCF4;PHACTR1;CSK;ADAMTS7
Optic nerve measurement (rim area)	0.108188	1	8.81834	19.611	MYH9
Overweight status	0.108188	1	8.81834	19.611	STXBP6
Percent mammographic density	0.108188	1	8.81834	19.611	TMEM184B
Body mass index (smoking years interaction)	0.108188	1	8.81834	19.611	SGK1
Possible neuropathic pain in post total joint replacement surgery for osteoarthritis	0.108188	1	8.81834	19.611	FOXL1
Brain volume in infants (white matter)	0.108188	1	8.81834	19.611	WWOX
Cardiac structure and function	0.108188	1	8.81834	19.611	WWOX
Residual cognition	0.108188	1	8.81834	19.611	ENC1
Chronic mucus hypersecretion	0.108188	1	8.81834	19.611	USH2A
Chronic obstructive pulmonary disease (severe)	0.108188	1	8.81834	19.611	RIN3
Serum prostate-specific antigen levels	0.108188	1	8.81834	19.611	FGFR2
Tandem gait	0.108188	1	8.81834	19.611	GNAL
Temporomandibular joint disorder	0.108188	1	8.81834	19.611	TSPAN9
Time-dependent creatinine clearance change response to tenofovir treatment in HIV infection	0.108188	1	8.81834	19.611	TMEM132C
Feeling lonely	0.108188	1	8.81834	19.611	TCF4
Vitamin B12 levels	0.108188	1	8.81834	19.611	FUT2
Hip shape (DXA scan)	0.108188	1	8.81834	19.611	WWOX
Hyperopia	0.108188	1	8.81834	19.611	RBFOX1
Immune reponse to smallpox (secreted IL-10)	0.108188	1	8.81834	19.611	DAB1
Memory dysfunction in frontotemporal lobe dementia	0.108188	1	8.81834	19.611	MAGI2
Major depressive disorder	0.108271	1	1.74703	3.88385	CCBE1;RBFOX1;TRIO;PARD3;PAX6;FBXO31;ENOX1
Pulmonary function	0.108474	1	2.60213	5.77999	WWOX;RARB;THSD4
Hippocampal volume in Alzheimer's disease dementia	0.108474	1	2.60213	5.77999	GSK3B;BCAM;DSCAML1
Adiponectin levels	0.109698	1	3.52734	7.79551	FRMD4A;FGFR2
Bulimia nervosa	0.109698	1	3.52734	7.79551	DAB1;CCDC69
Pubertal anthropometrics	0.109698	1	3.52734	7.79551	DAB1;ADCY3
C-reactive protein levels	0.109698	1	3.52734	7.79551	WSCD1;RGS6
Gallstone disease	0.109698	1	3.52734	7.79551	TRAF3;FUT2
Sum eosinophil basophil counts	0.110647	1	1.83503	4.03966	KDM6B;SPRED2;SERPINB13;RIN3;STXBP6;NFKB1
Blood pressure	0.114932	1	2.15959	4.6721	CASZ1;PHACTR1;CSK;PLEKHA7
Airflow obstruction	0.115859	1	3.41355	7.35749	RARB;THSD4
Response to amphetamines	0.115859	1	3.41355	7.35749	WWOX;FARP1
Serum uric acid levels in response to allopurinol in gout	0.115859	1	3.41355	7.35749	WWOX;PKNOX2
Dialysis-related mortality	0.122106	1	3.30688	6.95391	RIN3;PDZRN3
Hippocampal atrophy	0.122106	1	3.30688	6.95391	PRUNE2;MAGI2
Breast cancer	0.12253	1	1.69119	3.55048	RAD51B;LMO4;ADCY3;RIN3;LMX1B;FGFR2;PIK3C2B
Age-related cataracts	0.125048	1	7.55858	15.7147	MN1
Bacteremia	0.125048	1	7.55858	15.7147	PALLD
Plasma renin activity levels	0.125048	1	7.55858	15.7147	TENM3
Cerebral cortical growth	0.125048	1	7.55858	15.7147	PPFIBP1
Response to antipsychotic treatment in schizophrenia	0.125048	1	7.55858	15.7147	TNIK
Response to platinum-based chemotherapy (carboplatin)	0.125048	1	7.55858	15.7147	AKAP13
Cystic fibrosis severity	0.125048	1	7.55858	15.7147	APIP
Serum parathyroid hormone levels	0.125048	1	7.55858	15.7147	CLDN14
Decline in glucose metabolism in posterior cingulate cortex	0.125048	1	7.55858	15.7147	PHACTR1
Depressive episodes in bipolar disorder	0.125048	1	7.55858	15.7147	TSPAN5
Systemic sclerosis (anti-centromere-positive)	0.125048	1	7.55858	15.7147	STAT4
Emphysema-related traits	0.125048	1	7.55858	15.7147	PARD3
Systolic blood pressure change trajectories	0.125048	1	7.55858	15.7147	PLEKHA7
Vein graft stenosis in coronary artery bypass grafting	0.125048	1	7.55858	15.7147	PALLD
White matter hyperintensities in ischemic stroke	0.125048	1	7.55858	15.7147	DAB1
antipsychotic drug dosage in schizophrenia or schizoaffective disorder	0.125048	1	7.55858	15.7147	RGS6
Hip geometry	0.125048	1	7.55858	15.7147	PHACTR1
Large artery stroke	0.125048	1	7.55858	15.7147	TMEM163
Lipoprotein (a) - cholesterol levels	0.125048	1	7.55858	15.7147	DSCAML1
Lung function (forced vital capacity)	0.125048	1	7.55858	15.7147	WWOX
MGMT methylation in smokers	0.125048	1	7.55858	15.7147	ABCA6
Middle childhood and early adolescence aggressive behavior	0.125048	1	7.55858	15.7147	OPCML
Pelvic organ prolapse	0.128434	1	3.20667	6.58119	FARP1;SGK1
Blood pressure (smoking interaction)	0.128434	1	3.20667	6.58119	MN1;OPCML
Obesity-related traits	0.129232	1	1.31617	2.69307	TMEM132D;SERPINA12;FARP1;RBFOX1;CADM1;CCDC69;MAGI2;MTUS2;FOXL1;NAV2;FUT2;SLC22A23;SDK1;CHST11;OLFML3;CHN2;ITGBL1;RICTOR;CTNNA3;PKNOX2
Rheumatoid arthritis	0.131678	1	1.74429	3.53636	RAD51B;SPRED2;RBFOX1;STAT4;SMTNL2;GRHL2
Logical memory (delayed recall) in normal cognition	0.133314	1	2.36911	4.77387	DAB1;CHST11;RAB3IP
Lung function (FEV1)	0.133314	1	2.36911	4.77387	MN1;MICAL3;PIK3C2B
Serum metabolite concentrations in chronic kidney disease	0.134836	1	3.11236	6.23622	NDN;SYNE2
Lung cancer in never smokers	0.134836	1	3.11236	6.23622	TMEM132C;CRTAC1
Non-albumin protein levels	0.137632	1	2.33427	4.62925	DAB2;TRAF3;NFKB1
Intraocular pressure	0.1404	1	1.4514	2.84947	AKAP13;SPRED2;RALB;SH3PXD2A;ABCA6;PRKAG2;RARB;TCF4;LMX1B;RALGPS1;PLEKHA7
Periodontitis (Mean PAL)	0.141307	1	3.02343	5.9163	PTPRT;THSD4
Mercury levels	0.141307	1	3.02343	5.9163	PDZRN3;ENOX1
Non-alcoholic fatty liver disease histology (lobular)	0.14159	1	6.61376	12.9287	FARP1
Non-response to selective serotonin reuptake inhibitors and depression	0.14159	1	6.61376	12.9287	DKK3
Alzheimer's disease (survival time)	0.14159	1	6.61376	12.9287	PKNOX2
Arthritis (juvenile idiopathic)	0.14159	1	6.61376	12.9287	IGF1R
Response to TNF antagonist treatment	0.14159	1	6.61376	12.9287	LMO4
Circulating myeloperoxidase levels (serum)	0.14159	1	6.61376	12.9287	LZTS1
Response to tocilizumab in rheumatoid arthritis	0.14159	1	6.61376	12.9287	ENOX1
Serum bilirubin levels x Mediterranean diet adherence interaction in metabolic syndrome	0.14159	1	6.61376	12.9287	PTPRT
Drug-induced Stevens-Johnson syndrome or toxic epidermal necrolysis (SJS/TEN)	0.14159	1	6.61376	12.9287	SLC22A23
Tumor biomarkers	0.14159	1	6.61376	12.9287	FUT2
Frontotemporal dementia (age at onset)	0.14159	1	6.61376	12.9287	TNIK
Fuchs's corneal dystrophy	0.14159	1	6.61376	12.9287	TCF4
Vitamin B levels in ischemic stroke	0.14159	1	6.61376	12.9287	FUT2
Idiopathic inflammatory myopathy	0.14159	1	6.61376	12.9287	STAT4
Immune reponse to smallpox (secreted TNF-alpha)	0.14159	1	6.61376	12.9287	IRAK4
Language performance in older adults (adjusted for episodic memory)	0.14159	1	6.61376	12.9287	MYH9
Major depressive disorder (broad)	0.14159	1	6.61376	12.9287	LZTS1
Primary sclerosing cholangitis	0.147844	1	2.93945	5.61904	FUT2;NFKB1
Chronic obstructive pulmonary disease-related biomarkers	0.147844	1	2.93945	5.61904	APIP;OPCML
Heart rate	0.147844	1	2.93945	5.61904	TMEM132D;RGS6
Macular thickness	0.154465	1	1.6621	3.10444	RAD51B;WWOX;RARB;NCAM1;NAV2;PLEKHA7
1,5-anhydroglucitol levels	0.157821	1	5.87889	10.8542	SLC5A10
Advanced glycation end-product levels	0.157821	1	5.87889	10.8542	PALLD
Anxiety disorder	0.157821	1	5.87889	10.8542	TMEM132D
Plasma amyloid beta peptide concentrations (ABx-40)	0.157821	1	5.87889	10.8542	DAB1
Bone mineral density (paediatric, lower limb)	0.157821	1	5.87889	10.8542	RIN3
Prostate-specific antigen levels (conditioned on lead SNPs)	0.157821	1	5.87889	10.8542	FGFR2
Putamen volume	0.157821	1	5.87889	10.8542	DSCAML1
Cardiovascular risk factors (age interaction)	0.157821	1	5.87889	10.8542	CADM1
Red blood cell density in sickle cell anemia	0.157821	1	5.87889	10.8542	THSD4
Chronic obstructive pulmonary disease (moderate to severe)	0.157821	1	5.87889	10.8542	RIN3
Chronic periodontitis (mean interproximal clinical attachment level)	0.157821	1	5.87889	10.8542	RNF144B
Clozapine-induced cytotoxicity	0.157821	1	5.87889	10.8542	WWOX
End-stage coagulation	0.157821	1	5.87889	10.8542	ENOX1
Facial morphology	0.157821	1	5.87889	10.8542	PIK3C2B
Idiopathic intracranial hypertension	0.157821	1	5.87889	10.8542	RPH3AL
Insomnia (caffeine-induced)	0.157821	1	5.87889	10.8542	MTUS2
Left ventricular obstructive tract defect (inherited effect)	0.157821	1	5.87889	10.8542	CAMKK2
Lung disease severity in cystic fibrosis	0.157821	1	5.87889	10.8542	APIP
Molar-incisor hypomineralization	0.157821	1	5.87889	10.8542	KCNG1
Vertical cup-disc ratio	0.161093	1	2.78474	5.0843	CARD10;RPAP3
Primary biliary cholangitis	0.162441	1	1.88964	3.43432	RAD51B;SLC22A23;STAT4;NFKB1
Systolic blood pressure x smoking status (current vs non-current) interaction (2df test)	0.162441	1	1.88964	3.43432	INPP4B;TINAGL1;CRTAC1;TERF2IP
Hematocrit	0.164454	1	1.72909	3.12122	KLF7;ABCA6;CLDN14;PRKAG2;TMEM163
Rheumatoid arthritis (ACPA-positive)	0.164482	1	2.145	3.87163	RAD51B;SPRED2;STAT4
Urate levels	0.164482	1	2.145	3.87163	DAB2;PRKAG2;IGF1R
Mean platelet volume	0.164484	1	1.50634	2.71885	RAD51B;SLC22A23;NIN;RALB;BIN2;BCL7A;CAMTA1;NFATC1
Nose size	0.167797	1	2.71334	4.84331	RAD51B;FOXL1
Allergic rhinitis	0.169742	1	1.85649	3.29245	KCNG1;RBFOX1;PMP22;NFKB1
Atrial fibrillation	0.1706	1	1.54321	2.72906	CASZ1;SH3PXD2A;NAV2;NUDT3;SYNE2;IGF1R;GCOM1
Acute graft versus host disease in bone marrow transplantation (recipient effect)	0.173745	1	5.29101	9.26014	WWOX
Anthropometric traits	0.173745	1	5.29101	9.26014	CRIM1
Paget's disease	0.173745	1	5.29101	9.26014	RIN3
CSF tryptophan concentration in tuberculous meningitis	0.173745	1	5.29101	9.26014	CHN2
Cholangiocarcinoma in primary sclerosing cholangitis	0.173745	1	5.29101	9.26014	SYNPO
Cholesterol efflux capacity (ABCA-1 dependent assay)	0.173745	1	5.29101	9.26014	RBFOX3
Depressive symptoms (SSRI exposure interaction)	0.173745	1	5.29101	9.26014	NDN
Endometrial endometrioid carcinoma	0.173745	1	5.29101	9.26014	AKT1
Type 1 diabetes autoantibodies in high risk HLA genotype individuals (time to event)	0.173745	1	5.29101	9.26014	RBFOX1
Folate pathway vitamin levels	0.173745	1	5.29101	9.26014	FUT2
Urinary metabolites (H-NMR features)	0.173745	1	5.29101	9.26014	FUT2
Uterine fibroid size (maximum dimension)	0.173745	1	5.29101	9.26014	TENM2
Migraine - clinic-based	0.173745	1	5.29101	9.26014	PHACTR1
Nickel levels	0.174547	1	2.6455	4.61789	RBFOX1;CTNNA3
Serum albumin level	0.174547	1	2.6455	4.61789	SEMA5B;CSK
Tourette's syndrome or obsessive-compulsive disorder	0.174547	1	2.6455	4.61789	CAMTA1;ATP9A
Zinc levels	0.174547	1	2.6455	4.61789	STXBP4;STXBP6
Body mass index (joint analysis main effects and smoking interaction)	0.178448	1	2.06143	3.55279	RARB;ADCY3;ADAMTS7
Cerebral amyloid deposition (PET imaging)	0.18134	1	2.58098	4.40672	IDH1;CCDC60
Regular attendance at a gym or sports club	0.18134	1	2.58098	4.40672	NA;TCF4
Childhood ear infection	0.18134	1	2.58098	4.40672	FUT2;FGFR2
Response to methotrexate in juvenile idiopathic arthritis	0.18134	1	2.58098	4.40672	CHST11;CORO1C
Blond vs. brown/black hair color	0.186514	1	1.65344	2.77654	RAD51B;KRT7;SGK1;TMEM163;SYNE2
Diastolic blood pressure x alcohol consumption (light vs heavy) interaction (2df test)	0.188171	1	2.51953	4.20862	CASZ1;CSK
Age-related nuclear cataracts	0.189369	1	4.81	8.00413	PTPRT
Optic nerve measurement (cup-to-disc ratio)	0.189369	1	4.81	8.00413	RPAP3
Oropharynx cancer	0.189369	1	4.81	8.00413	TENM3
Bone properties (heel)	0.189369	1	4.81	8.00413	FOXL1
Proteinuria and chronic kidney disease	0.189369	1	4.81	8.00413	SMTNL2
RR interval (heart rate)	0.189369	1	4.81	8.00413	FRMD4A
Radiation response	0.189369	1	4.81	8.00413	WWOX
Cutaneous psoriasis	0.189369	1	4.81	8.00413	RGS6
Sitting height ratio	0.189369	1	4.81	8.00413	BCKDHB
Elevated serum carcinoembryonic antigen levels	0.189369	1	4.81	8.00413	FUT2
Immune reponse to smallpox (secreted IL-12p40)	0.189369	1	4.81	8.00413	ADORA2B
Lateral ventricular volume in normal aging	0.189369	1	4.81	8.00413	FOXL1
Low high density lipoprotein cholesterol levels	0.189369	1	4.81	8.00413	CORO1C
Cognitive decline (age-related)	0.195038	1	2.46093	4.02255	ZCWPW2;AZI2
Body mass index	0.195496	1	1.18899	1.94068	TENM2;TINAGL1;KCNC1;ADCY3;PIK3C2G;TMEM163;NUDT3;TRIM8;POGZ;MACROD1;NCAM1;STXBP6;GABRD;PACSIN1;RBFOX1;RBFOX3;CADM1;MAGI2;PAX6;PLEKHA7;BCAM;MRPS9;ACAP2;TRAF3;RARB;LMX1B;SERGEF;FGFR2
Coronary artery disease	0.198849	1	1.34414	2.17106	AKAP13;DAB1;TSPAN9;GUK1;PALLD;RBPMS2;ADCY3;PHACTR1;PLEKHA7;AHDC1;ADAMTS7
Angiotensin-converting enzyme inhibitor intolerance	0.201935	1	2.405	3.84754	RBFOX3;LMO4
Systolic blood pressure x alcohol consumption (light vs heavy) interaction (2df test)	0.201935	1	2.405	3.84754	CASZ1;CSK
Mean arterial pressure x alcohol consumption (light vs heavy) interaction (2df test)	0.201935	1	2.405	3.84754	CASZ1;CSK
Red blood cell traits	0.202395	1	1.93573	3.0924	NA;PRKAG2;ATP5O
Lung adenocarcinoma	0.203917	1	1.72065	2.73591	SPRED2;SECISBP2L;FUT2;ADAMTS7
Alzheimer's disease progression score	0.204698	1	4.40917	6.99391	DAB1
Bipolar disorder (body mass index interaction)	0.204698	1	4.40917	6.99391	WWOX
Peripheral arterial disease (traffic-related air pollution interaction)	0.204698	1	4.40917	6.99391	WWOX
Preterm birth (maternal effect)	0.204698	1	4.40917	6.99391	PMP22
Response to TNF inhibitor in rheumatoid arthritis (change in tender 28-joint count)	0.204698	1	4.40917	6.99391	NAV2
Energy expenditure (24h)	0.204698	1	4.40917	6.99391	OXGR1
Triptolide cytotoxicity	0.204698	1	4.40917	6.99391	MTUS2
Gastric cancer	0.204698	1	4.40917	6.99391	OPCML
Glaucoma (primary angle closure)	0.204698	1	4.40917	6.99391	PLEKHA7
Metabolite levels (5-HIAA)	0.204698	1	4.40917	6.99391	WWOX
Metabolic syndrome	0.20886	1	2.35156	3.68275	CAMK2B;CRTAC1
Airway responsiveness in chronic obstructive pulmonary disease	0.219738	1	4.07	6.16735	RARB
Response to anti-TNF therapy in rheumatoid arthritis	0.219738	1	4.07	6.16735	NA
Response to taxane treatment (placlitaxel)	0.219738	1	4.07	6.16735	TSPAN15
Severity of nausea and vomiting of pregnancy	0.219738	1	4.07	6.16735	INPP4B
Type 2 diabetes nephropathy	0.219738	1	4.07	6.16735	RAD51B
Wegener's granulomatosis	0.219738	1	4.07	6.16735	WSCD1
Heart rate variability traits (RMSSD)	0.219738	1	4.07	6.16735	RGS6
Magnesium levels	0.219738	1	4.07	6.16735	FGFR2
Prudent dietary pattern	0.222778	1	2.25149	3.38079	KIF26B;BCKDHB
Huntington's disease progression	0.222778	1	2.25149	3.38079	TENM2;CCDC12
Monocyte percentage of white cells	0.22315	1	1.54708	2.32048	KDM6B;SLC9A3R1;AKAP13;NFKB1;SLC25A24
Hemoglobin concentration	0.223714	1	1.65344	2.47584	KLF7;ABCA6;CLDN14;PRKAG2
Allergic disease (asthma, hay fever or eczema)	0.226585	1	1.53808	2.28349	RAD51B;STAT5B;DAB2;TRAF3;SMTNL2
Lymphocyte percentage of white cells	0.227733	1	1.64062	2.42744	TRAF3;RIN3;STXBP6;NFKB1
Alzheimer's disease	0.229765	1	2.20459	3.24228	BCAM;FRMD4A
Myocardial infarction (early onset)	0.234495	1	3.77929	5.48118	PHACTR1
Airway wall thickness	0.234495	1	3.77929	5.48118	MAGI2
Obstetric antiphospholipid syndrome	0.234495	1	3.77929	5.48118	FRMD4A
Asthma exacerbations in inhaled corticosteroid treatment	0.234495	1	3.77929	5.48118	ACOT7
Caffeine consumption	0.234495	1	3.77929	5.48118	CSK
Cutaneous squamous cell carcinoma	0.234495	1	3.77929	5.48118	CADM1
Dimensional psychopathology (Social)	0.234495	1	3.77929	5.48118	PKNOX2
Gait speed in old age	0.234495	1	3.77929	5.48118	PHACTR1
Homocysteine levels	0.234495	1	3.77929	5.48118	FUT2
Ischemic stroke (large artery atherosclerosis)	0.234495	1	3.77929	5.48118	FARP1
Endometriosis	0.236766	1	2.15959	3.11129	RNF144B;IGF1R
Regular attendance at a religious group	0.237047	1	1.78348	2.56732	NA;TCF4;PIK3C2B
Sum neutrophil eosinophil counts	0.243984	1	1.59128	2.24475	RAD51B;RIN3;STXBP6;SLC25A24
Granulocyte count	0.243984	1	1.59128	2.24475	RAD51B;RIN3;STXBP6;SLC25A24
Obese vs. thin	0.248973	1	3.52734	4.90445	ADCY3
Behcet's disease	0.248973	1	3.52734	4.90445	STAT4
Periodontitis (PAL4Q3)	0.248973	1	3.52734	4.90445	THSD4
Pit-and-Fissure caries	0.248973	1	3.52734	4.90445	RBFOX1
Blood trace element (Cu levels)	0.248973	1	3.52734	4.90445	POGZ
Bone mineral density (paediatric, total body less head)	0.248973	1	3.52734	4.90445	RIN3
Prostate cancer (advanced)	0.248973	1	3.52734	4.90445	TCF4
Response to taxane treatment (docetaxel)	0.248973	1	3.52734	4.90445	DKK3
Sense of smell	0.248973	1	3.52734	4.90445	NCAM1
Smoking initiation	0.248973	1	3.52734	4.90445	TENM3
Sulfasalazine-induced agranulocytosis	0.248973	1	3.52734	4.90445	WNT5B
Eosinophilic esophagitis	0.248973	1	3.52734	4.90445	SLC25A24
Thrombosis	0.248973	1	3.52734	4.90445	TSPAN15
Esophageal cancer	0.248973	1	3.52734	4.90445	SEMA5B
Urinary albumin-to-creatinine ratio	0.248973	1	3.52734	4.90445	CASZ1
Systemic lupus erythematosus	0.255072	1	1.30463	1.7824	RAD51B;TMEM132C;SPRED2;DAB2;TRAF3;STAT4;APIP;CTNNA3;CSK
Asthma (childhood onset)	0.257824	1	2.035	2.7584	MAGI1;CRISPLD2
Glaucoma	0.257824	1	2.035	2.7584	RBFOX1;LMX1B
Amyotrophic lateral sclerosis (sporadic)	0.261726	1	1.45357	1.94845	INPP4B;TSPAN9;HOXD10;RGS6;OPCML
AIDS progression	0.263178	1	3.30688	4.41443	RPH3AL
Aging	0.263178	1	3.30688	4.41443	MAP3K4
Alcohol consumption (maxi-drinks)	0.263178	1	3.30688	4.41443	FRMD4A
BRCA1/2-negative high-risk breast cancer	0.263178	1	3.30688	4.41443	FGFR2
Pulmonary function decline	0.263178	1	3.30688	4.41443	SYNE2
Resting metabolic rate	0.263178	1	3.30688	4.41443	FUT2
Electroencephalogram traits	0.263178	1	3.30688	4.41443	TRIO
Mitral valve prolapse	0.263178	1	3.30688	4.41443	MN1
Serum total protein level	0.271881	1	1.95963	2.55221	TRAF3;NFKB1
Systolic blood pressure x smoking status (ever vs never) interaction (2df test)	0.272617	1	1.65344	2.14895	INPP4B;CRTAC1;TERF2IP
Plateletcrit	0.272676	1	1.37429	1.78585	ZCCHC24;RAD51B;MN1;RIN3;TMC6;IGF1R
Myeloid white cell count	0.272998	1	1.51172	1.96264	RAD51B;RIN3;STXBP6;SLC25A24
Sum basophil neutrophil counts	0.272998	1	1.51172	1.96264	RAD51B;RIN3;STXBP6;SLC25A24
Brain structure	0.277115	1	3.11236	3.99415	FARP1
QT interval (drug interaction)	0.277115	1	3.11236	3.99415	GNAL
Cerebrospinal fluid t-tau levels in mild cognitive impairment	0.277115	1	3.11236	3.99415	BCAM
Response to TNF inhibitor in rheumatoid arthritis (change in swollen 28-joint count)	0.277115	1	3.11236	3.99415	RAD51B
Serum folate levels	0.277115	1	3.11236	3.99415	MAGI2
Sphingolipid levels	0.277115	1	3.11236	3.99415	ATP10D
Systolic blood pressure x smoking status (current vs non-current) interaction (1df test)	0.277115	1	3.11236	3.99415	TINAGL1
Fractional exhaled nitric oxide (childhood)	0.277115	1	3.11236	3.99415	PTPRT
Creatinine levels	0.27775	1	1.63639	2.09628	TSPAN9;NFATC1;IGF1R
Obesity	0.278907	1	1.924	2.45672	WWOX;ADCY3
QRS duration	0.278907	1	1.924	2.45672	CRIM1;IGF1R
Coronary artery calcification	0.278907	1	1.924	2.45672	PHACTR1;ADAMTS7
Type 2 diabetes (age of onset)	0.285928	1	1.88964	2.36586	TMEM132D;CADM1
Hippocampal volume	0.285928	1	1.88964	2.36586	BCAM;STXBP6
Pursuit maintenance gain	0.288041	1	1.60333	1.99559	MAGI2;MAP7;RARB
Peanut allergy	0.290789	1	2.93945	3.63068	STXBP6
Preeclampsia	0.290789	1	2.93945	3.63068	LZTS1
Retinal vascular caliber	0.290789	1	2.93945	3.63068	FUT2
Diastolic blood pressure x smoking status (current vs non-current) interaction (1df test)	0.290789	1	2.93945	3.63068	WSCD1
Idiopathic pulmonary fibrosis	0.290789	1	2.93945	3.63068	AKAP13
Influenza A (H1N1) infection	0.290789	1	2.93945	3.63068	LZTS1
JT interval (sulfonylurea treatment interaction)	0.290789	1	2.93945	3.63068	TENM3
Lead levels in blood	0.290789	1	2.93945	3.63068	MAGI2
Migraine without aura	0.290789	1	2.93945	3.63068	PHACTR1
Blood urea nitrogen levels	0.292942	1	1.85649	2.27936	NFATC1;IGF1R
Refractive astigmatism	0.292942	1	1.85649	2.27936	TENM2;RBFOX1
Diastolic blood pressure (cigarette smoking interaction)	0.292942	1	1.85649	2.27936	CASZ1;CSK
Height	0.295954	1	1.20478	1.46689	ZCCHC24;BCKDHA;KDM6B;TMEM132C;BCL7A;CRISPLD2;KIF13A;BCKDHB;CRIM1;ADCY3;NUDT3;IGF1R
Craniofacial microsomia	0.299947	1	1.82448	2.19695	EDNRB;FRMD4A
Manganese levels	0.299947	1	1.82448	2.19695	SH3PXD2A;WSCD1
Alcohol dependence symptom count	0.304206	1	2.78474	3.31398	PKNOX2
Cerebrospinal AB1-42 levels in mild cognitive impairment	0.304206	1	2.78474	3.31398	BCAM
Severe malaria	0.304206	1	2.78474	3.31398	INPP4B
Subjective response to lithium treatment	0.304206	1	2.78474	3.31398	GOLGA4
Feeling tense	0.304206	1	2.78474	3.31398	NCAM1
Frontotemporal dementia	0.304206	1	2.78474	3.31398	ZCCHC24
Myocardial infarction	0.306941	1	1.79356	2.11838	PHACTR1;ADAMTS7
Cerebrospinal fluid AB1-42 levels	0.313921	1	1.76367	2.04341	BCAM;TNIK
Primary tooth development (number of teeth)	0.317369	1	2.6455	3.03622	NA
Primary tooth development (time to first tooth eruption)	0.317369	1	2.6455	3.03622	NA
Carotid intima media thickness	0.317369	1	2.6455	3.03622	PCDHGA1
Response to hepatitis B vaccine	0.317369	1	2.6455	3.03622	MICAL3
Type 2 diabetes (SNP x SNP interaction, 2df)	0.317369	1	2.6455	3.03622	USP29
Venous thromboembolism	0.317369	1	2.6455	3.03622	TSPAN15
Limited cutaneous systemic scleroderma	0.317369	1	2.6455	3.03622	STAT4
Metabolite levels (Dihydroxy docosatrienoic acid)	0.317369	1	2.6455	3.03622	DKK3
Calcium levels	0.320885	1	1.73476	1.97185	RARB;LMX1B
Subcutaneous adipose tissue	0.320885	1	1.73476	1.97185	CTNNA3;STXBP6
Hypertension	0.320885	1	1.73476	1.97185	CASZ1;PHACTR1
Lung cancer in ever smokers	0.328169	1	1.38327	1.54128	SECISBP2L;CSK;ZBTB7C;ADAMTS7
Obesity (early onset extreme)	0.330283	1	2.51953	2.79114	TCF4
Cerebrospinal AB1-42 levels in Alzheimer's disease dementia	0.330283	1	2.51953	2.79114	BCAM
Serum metabolite ratios in chronic kidney disease	0.330283	1	2.51953	2.79114	SYNE2
Empathy quotient	0.330283	1	2.51953	2.79114	TMEM132C
Free thyroxine concentration	0.330283	1	2.51953	2.79114	PACSIN1
Gut microbiota (beta diversity)	0.330283	1	2.51953	2.79114	PRKAG2
Worry too long after an embarrassing experience	0.330283	1	2.51953	2.79114	RBFOX1
Interleukin-6 levels	0.330283	1	2.51953	2.79114	RNF220
Alzheimer's disease (late onset)	0.341666	1	1.65344	1.77566	RIN3;THSD4
Ability to confide in someone	0.342954	1	2.405	2.57373	TCF4
Non-glioblastoma glioma	0.342954	1	2.405	2.57373	IDH1
Alcohol consumption	0.342954	1	2.405	2.57373	TSPAN5
Response to cyclophosphamide in systemic lupus erythematosus with lupus nephritis	0.342954	1	2.405	2.57373	SRRM4
Cutaneous malignant melanoma	0.342954	1	2.405	2.57373	SH3PXD2A
Mortality in sepsis	0.342954	1	2.405	2.57373	CRISPLD2
Mean arterial pressure	0.344936	1	1.443	1.53592	CASZ1;CSK;PLEKHA7
Granulocyte percentage of myeloid white cells	0.3539	1	1.33107	1.38264	KDM6B;AKAP13;SPRED2;SLC25A24
Non-melanoma skin cancer	0.355386	1	2.30044	2.37992	RCC2
Bone ultrasound measurement (broadband ultrasound attenuation)	0.355386	1	2.30044	2.37992	ZCCHC24
Response to fenofibrate (HDL cholesterol levels)	0.355386	1	2.30044	2.37992	WWOX
Logical memory (immediate recall)	0.355386	1	2.30044	2.37992	BCAM
Metabolite levels (Pyroglutamine)	0.355386	1	2.30044	2.37992	CTNNA3
Central corneal thickness	0.355409	1	1.60333	1.65863	AKAP13;LRRK1
Systolic blood pressure (cigarette smoking interaction)	0.355409	1	1.60333	1.65863	CASZ1;CSK
Systolic blood pressure	0.361448	1	1.12746	1.14734	PTPRT;RBFOX1;CASZ1;RARRES2;PRKAG2;ADCY3;PAX6;PLEKHA7;FAM129B;CTNNA3;PHACTR1;NCAM1;RGS6;FGFR2
Copper levels	0.362243	1	1.5794	1.60379	GRAP;NFKB1
Gut microbiota (bacterial taxa)	0.362243	1	1.5794	1.60379	NCAM1;SIPA1L3
Ischemic stroke	0.362243	1	1.5794	1.60379	CASZ1;SH3PXD2A
Age at voice drop	0.367583	1	2.20459	2.20636	RNF144B
Psoriatic arthritis	0.367583	1	2.20459	2.20636	CTNNA3
Cerebrospinal fluid p-tau levels	0.367583	1	2.20459	2.20636	BCAM
Cerebrospinal fluid t-tau levels in normal cognition	0.367583	1	2.20459	2.20636	SRRM4
Diabetic kidney disease	0.367583	1	2.20459	2.20636	MYH9
Fasting insulin (dietary factor interaction)	0.367583	1	2.20459	2.20636	SLC22A23
Irritable bowel syndrome	0.367583	1	2.20459	2.20636	WSCD1
Liver enzyme levels (alkaline phosphatase)	0.367583	1	2.20459	2.20636	FUT2
Logical memory (delayed recall)	0.367583	1	2.20459	2.20636	BCAM
Systemic sclerosis	0.369049	1	1.55618	1.55124	STAT4;NFKB1
Systolic blood pressure x alcohol consumption interaction (2df test)	0.370731	1	1.38026	1.3696	CASZ1;SGK1;PLEKHA7
Diisocyanate-induced asthma	0.372045	1	1.21632	1.20263	PTPRT;SH3PXD2A;MICAL3;KRT7;NOL11;TMEM163
Menarche (age at onset)	0.372483	1	1.24788	1.23236	TENM2;CADM1;WSCD1;STXBP4;DSCAML1
Body mass index (age>50)	0.375827	1	1.53362	1.50085	BCAM;ADCY3
Idiopathic dilated cardiomyopathy	0.375827	1	1.53362	1.50085	WWOX;PHACTR1
Alzheimer disease and age of onset	0.37955	1	2.1164	2.0503	FARP1
Breast cancer (survival)	0.37955	1	2.1164	2.0503	PKNOX2
Thyroid stimulating hormone	0.37955	1	2.1164	2.0503	CADM1
Facial emotion recognition (sad faces)	0.37955	1	2.1164	2.0503	CHN2
Feeling hurt	0.37955	1	2.1164	2.0503	NFATC1
Glioma	0.37955	1	2.1164	2.0503	IDH1
Heart rate response to recovery post exercise (20 sec)	0.37955	1	2.1164	2.0503	RNF220
Homeostasis model assessment of insulin resistance (dietary factor interaction)	0.37955	1	2.1164	2.0503	SLC22A23
Itch intensity from mosquito bite adjusted by bite size	0.381001	1	1.35667	1.30912	CHN2;MAGI2;PIK3C2G
Myopia	0.382575	1	1.51172	1.4525	RBFOX1;DSCAML1
Mean corpuscular volume	0.385844	1	1.15967	1.10438	RAD51B;AKAP13;MN1;BCL7A;ABCA6;ITSN1;MYH9;TMC6
Educational attainment	0.389291	1	1.49042	1.40611	FARP1;ITSN1
Coronary artery aneurysm in Kawasaki disease	0.391291	1	2.035	1.90945	NAV2
Serum thyroid-stimulating hormone levels	0.391291	1	2.035	1.90945	WWOX
Erosive tooth wear (severe vs none or mild)	0.391291	1	2.035	1.90945	CHN2
Headache	0.391291	1	2.035	1.90945	PHACTR1
Lupus nephritis in systemic lupus erythematosus	0.391291	1	2.035	1.90945	NIN
Platelet distribution width	0.401005	1	1.24494	1.13761	INPP4B;TSPAN9;CAMTA1;GSE1
Cholesterol, total	0.401424	1	1.31182	1.19734	ABCA6;ASAP3;FUT2
Stroke	0.402625	1	1.44959	1.31877	CASZ1;SH3PXD2A
Cerebrospinal fluid t-tau levels	0.402811	1	1.95963	1.78187	BCAM
Fasting plasma glucose	0.402811	1	1.95963	1.78187	IGF1R
White matter hyperintensity burden	0.402811	1	1.95963	1.78187	SH3PXD2A
Prostate cancer (SNP x SNP interaction)	0.40924	1	1.43	1.27764	MN1;KIF13A
Migraine	0.40924	1	1.43	1.27764	WSCD1;PHACTR1
Urinary albumin excretion (no hypertensive medication)	0.414113	1	1.88964	1.66594	KLF7
Dental caries	0.415819	1	1.41093	1.2381	CTNNA3;LZTS1
Waist circumference	0.415819	1	1.41093	1.2381	CDH12;STXBP6
Colorectal cancer	0.416618	1	1.28008	1.12082	WWOX;NOS1;FOXL1
Monobrow	0.422361	1	1.39237	1.20008	NAV2;LMX1B
Quantitative traits	0.425202	1	1.82448	1.56028	SDK1
Feeling fed-up	0.425202	1	1.82448	1.56028	TCF4
Monoclonal gammopathy of undetermined significance	0.425202	1	1.82448	1.56028	FRMD4A
BMI (adjusted for smoking behaviour)	0.428865	1	1.37429	1.16349	RARB;ADCY3
Coronary heart disease	0.428865	1	1.37429	1.16349	PHACTR1;ADAMTS7
Chronic inflammatory diseases (pleiotropy)	0.43069	1	1.19571	1.00722	ADCY3;NFATC1;FUT2;NFKB1
Psoriasis	0.431684	1	1.24984	1.04994	STAT5B;AKAP13;FUT2
Heel bone mineral density	0.433148	1	1.06056	0.887343	ZCCHC24;CADM1;ZAN;NFATC1;FAM129B;RAD51B;DAB2;TSPAN9;CLDN14;RARB;MYH9;TCF4;NCAM1;LMX1B;RGS9;RAB11FIP4;PKNOX2;ZBTB7C
Refractive error	0.436081	1	1.76367	1.46372	RBFOX1
Microalbuminuria	0.436081	1	1.76367	1.46372	PTPRT
Bone mineral density (total hip)	0.446755	1	1.70678	1.37523	CRIM1
Chronotype	0.446755	1	1.70678	1.37523	PHACTR1
LDL cholesterol	0.447481	1	1.16928	0.940245	BCAM;ABCA6;TNIK;FUT2
Eyebrow thickness	0.448142	1	1.32275	1.0617	LMX1B;AGAP3
Chronic kidney disease	0.454486	1	1.30642	1.03023	DAB2;PRKAG2
Lung function (FEV1/FVC)	0.454486	1	1.30642	1.03023	CYFIP2;THSD4
Mean arterial pressure x alcohol consumption interaction (2df test)	0.454486	1	1.30642	1.03023	CASZ1;PLEKHA7
Motion sickness	0.457228	1	1.65344	1.29394	SDK1
Coronary artery calcified atherosclerotic plaque (90 or 130 HU threshold) in type 2 diabetes	0.457228	1	1.65344	1.29394	MAGI2
Self-reported risk-taking behaviour	0.467503	1	1.60333	1.2191	TCF4
Social communication problems	0.467503	1	1.60333	1.2191	LMX1B
Urate levels (BMI interaction)	0.467503	1	1.60333	1.2191	RBFOX3
Hemoglobin	0.467503	1	1.60333	1.2191	PRKAG2
HDL cholesterol	0.469004	1	1.11156	0.841607	GSK3B;NA;AKT1;PRKAG3;GCOM1
Neutrophil count	0.472367	1	1.13177	0.848822	RAD51B;RIN3;STXBP6;SLC25A24
Type 2 diabetes	0.477263	1	1.0662	0.788654	WWOX;SDK1;RBFOX1;GLP2R;HUNK;TNIK;TMEM163;CAMKK2
Periodontal microbiota	0.477583	1	1.55618	1.15004	CAMTA1
Feeling miserable	0.477583	1	1.55618	1.15004	NCAM1
Hemoglobin levels	0.477583	1	1.55618	1.15004	PRKAG2
Immune reponse to smallpox (secreted IFN-alpha)	0.477583	1	1.55618	1.15004	SGK1
Night sleep phenotypes	0.479364	1	1.04867	0.771081	TENM2;KCNC1;STXBP4;CLSTN3;ENC1;MAGI2;FAM107A;PMP22;CTNNA3;TNIK;RGS6
Bone mineral density (spine)	0.487474	1	1.51172	1.0862	FOXL1
Joint mobility (Beighton score)	0.487474	1	1.51172	1.0862	BCKDHB
Beard thickness	0.497178	1	1.46972	1.02705	CASZ1
Cerebral amyloid deposition in APOEe4 non-carriers (PET imaging)	0.497178	1	1.46972	1.02705	ATP5O
Lumbar spine bone mineral density	0.497178	1	1.46972	1.02705	FOXL1
Takayasu arteritis	0.497686	1	1.2025	0.839089	FRMD4A;OPCML
Rosacea symptom severity	0.499876	1	1.12575	0.780587	CAMTA1;RPAP3;IGF1R
Bone mineral density	0.503678	1	1.18899	0.815432	CLDN14;FOXL1
Aspartate aminotransferase levels	0.506698	1	1.43	0.972172	DAB2
Self-reported allergy	0.506698	1	1.43	0.972172	DAB2
HIV-1 viral setpoint	0.506698	1	1.43	0.972172	PHACTR1
Hemoglobin A1c levels	0.506698	1	1.43	0.972172	TMC6
Juvenile idiopathic arthritis (oligoarticular or rheumatoid factor-negative polyarticular)	0.506698	1	1.43	0.972172	STAT4
Methadone dose in opioid dependence	0.506698	1	1.43	0.972172	CHN2
Testicular germ cell tumor	0.509623	1	1.17578	0.792574	MAP2K1;PKNOX2
Type 1 diabetes	0.515522	1	1.16286	0.770482	ADCY3;FUT2
Male-pattern baldness	0.515635	1	1.05399	0.698114	TMEM132D;CASZ1;TCF4;HOXD10;PRKAG3
Periodontal disease-related phenotypes	0.516039	1	1.39237	0.921155	NIN
Response to bronchodilator in chronic obstructive pulmonary disease (change in FEV1)	0.516039	1	1.39237	0.921155	KCNG4
Urate levels in lean individuals	0.516039	1	1.39237	0.921155	USP29
Metabolite levels (small molecules and protein measures)	0.525203	1	1.35667	0.873654	PRKAG2
HDL cholesterol levels	0.527177	1	1.13785	0.728473	GSK3B;AKT1
Coronary artery disease (myocardial infarction, PTCA, CABG, angina or CIHD)	0.532934	1	1.12575	0.708498	PHACTR1;ADAMTS7
Diastolic blood pressure x smoking status (ever vs never) interaction (2df test)	0.532934	1	1.12575	0.708498	INPP4B;TERF2IP
Post bronchodilator FEV1 in COPD	0.534194	1	1.32275	0.82936	GRIK4
Body mass index x age interaction	0.534194	1	1.32275	0.82936	BCAM
Carotid plaque burden	0.534194	1	1.32275	0.82936	SPIRE1
Selective IgA deficiency	0.534194	1	1.32275	0.82936	ZCCHC24
Erosive tooth wear (severe vs non-severe)	0.534194	1	1.32275	0.82936	CHN2
Fibrinogen	0.534194	1	1.32275	0.82936	SLC9A3R1
Mosquito bite size	0.538642	1	1.1139	0.689172	TMEM132D;CDH12
Asthma	0.540348	1	1.03745	0.638594	RAD51B;MAGI1;TMEM132D;RARB
Hypertriglyceridemia	0.543015	1	1.29049	0.787995	INTS10
Diastolic blood pressure x alcohol consumption interaction (2df test)	0.544302	1	1.10229	0.670471	CASZ1;PLEKHA7
Disease progression in age-related macular degeneration	0.549914	1	1.09093	0.652369	SDK1;PKNOX2
Eosinophil percentage of granulocytes	0.550427	1	1.04428	0.623497	KDM6B;SERPINB13;NFKB1
Lipoprotein (a) levels	0.55167	1	1.25976	0.749313	MAP3K4
Familial squamous cell lung carcinoma	0.560161	1	1.23047	0.713092	WWOX
Mild influenza (H1N1) infection	0.560161	1	1.23047	0.713092	TEKT1
Allergic sensitization	0.568492	1	1.2025	0.679134	NFKB1
Pediatric autoimmune diseases	0.576666	1	1.17578	0.647258	FUT2
Endometrial cancer	0.576666	1	1.17578	0.647258	AKT1
Femoral neck bone mineral density	0.576666	1	1.17578	0.647258	FOXL1
Lead levels	0.576666	1	1.17578	0.647258	NEUROD4
Blood metabolite levels	0.5767	1	1.00462	0.552976	FUT2;SCAPER;FBXO41
Inflammatory bowel disease	0.584225	1	0.970142	0.521421	STAT5B;PFKFB4;CCDC69;ADCY3;NFATC1;IRAK4;FUT2;NFKB1;SPRED2;STAT4;CAMTA1;SYNPO;PACSIN1
Alcohol use disorder (total score)	0.584685	1	1.15022	0.617302	FUT2
Visceral fat	0.584685	1	1.15022	0.617302	DKK3
Late-onset Alzheimer's disease	0.584685	1	1.15022	0.617302	SCAPER
Metabolic traits	0.584685	1	1.15022	0.617302	FUT2
Triglyceride levels	0.587825	1	1.0175	0.540626	NA;DSCAML1
Anorexia nervosa	0.592552	1	1.12575	0.589121	WWOX
Paclitaxel disposition in epithelial ovarian cancer	0.592552	1	1.12575	0.589121	WWOX
Autism spectrum disorder, ADHD, bipolar disorder, MDD, and schizophrenia (combined)	0.592552	1	1.12575	0.589121	TCF4
Basal cell carcinoma	0.592552	1	1.12575	0.589121	RCC2
Pelvic organ prolapse (moderate/severe)	0.592552	1	1.12575	0.589121	SGK1
Diabetic retinopathy	0.592552	1	1.12575	0.589121	TCF4
Immune response to smallpox vaccine (IL-6)	0.592552	1	1.12575	0.589121	SPIRE1
ALT levels after remission induction therapy in actute lymphoblastic leukemia (ALL)	0.600271	1	1.10229	0.562581	TMEM132D
Cerebrospinal P-tau181p levels	0.600271	1	1.10229	0.562581	NFATC1
Acne (severe)	0.610698	1	0.949059	0.468032	GUCD1;SACM1L;UPB1;CORO1C
Crohn's disease	0.612339	1	0.949446	0.465674	STAT5B;PFKFB4;CCDC69;ADCY3;CAMTA1;NFATC1;CCL1;LGALS9;SYNPO;FUT2;NFKB1
Mean corpuscular hemoglobin	0.612491	1	0.944822	0.463172	RAD51B;MN1;ABCA6;ITSN1;MYH9;TMC6
Body mass index x sex x age interaction (4df test)	0.613425	1	0.970827	0.474441	BCAM;ADCY3
Monocyte count	0.614213	1	0.944822	0.460519	SLC9A3R1;CCDC69;RIN3;STXBP6
Blood metabolite ratios	0.615274	1	1.0582	0.513955	FUT2
Uterine fibroids	0.615274	1	1.0582	0.513955	NLGN2
Lung cancer	0.617708	1	0.940623	0.453135	SPRED2;SECISBP2L;CSK;ADAMTS7
Sjogren's syndrome	0.622564	1	1.03745	0.491658	STAT4
Initial pursuit acceleration	0.622564	1	1.03745	0.491658	TMEM132D
Pulse pressure	0.632603	1	0.933158	0.427305	RNF144B;MN1;CASZ1;PALLD;PRKAG2;RIN3;CTNNA3;PHACTR1;NCAM1;ADAMTS7
Red cell distribution width	0.634887	1	0.920175	0.418042	SLC22A23;ITSN1;FRMD4A;TMC6
Body mass index (age <50)	0.636732	1	0.998303	0.45064	ADCY3
Post bronchodilator FEV1/FVC ratio in COPD	0.636732	1	0.998303	0.45064	PPM1L
Regular attendance at a pub or social club	0.636732	1	0.998303	0.45064	NA
Amyotrophic lateral sclerosis	0.643616	1	0.979816	0.431759	PMP22
Cognitive performance	0.647198	1	0.912242	0.396919	NIN;GRIK4
Visceral adipose tissue adjusted for BMI	0.65037	1	0.962001	0.413866	KCNG4
QT interval	0.651828	1	0.904445	0.38708	ACOT7;ITSN1
Pulse pressure x alcohol consumption interaction (2df test)	0.656996	1	0.944822	0.396898	CASZ1
Sleep duration	0.656996	1	0.944822	0.396898	PKNOX2
Dupuytren's disease	0.656996	1	0.944822	0.396898	SDK1
General cognitive ability	0.669739	1	0.884783	0.354681	SLC22A23;RBFOX1;TINAGL1;NA;NAV2
Vitiligo	0.669864	1	0.874546	0.350414	HUNK;STAT4
BMI in non-smokers	0.669875	1	0.912242	0.365503	ADCY3
Cognitive ability	0.669875	1	0.912242	0.365503	SLC22A23
Visceral adipose tissue/subcutaneous adipose tissue ratio	0.669875	1	0.912242	0.365503	OPCML
Waist-hip ratio	0.669875	1	0.912242	0.365503	OPCML
Intelligence	0.676133	1	0.896781	0.35097	PISD
Multiple sclerosis	0.680277	1	0.867378	0.334161	WWOX;TRAF3;STAT4;NFKB1
Thiazide-induced adverse metabolic effects in hypertensive patients	0.682272	1	0.881834	0.337149	BCKDHB
Red blood cell count	0.68643	1	0.860326	0.323699	RAD51B;KLF7;PRKAG2;TMC6
Immature fraction of reticulocytes	0.687137	1	0.846561	0.317648	MACROD1;TMC6
Advanced age-related macular degeneration	0.688295	1	0.867378	0.323999	RAD51B
Hair color	0.688295	1	0.867378	0.323999	EDNRB
Platelet count	0.693318	1	0.867378	0.317691	ZCCHC24;RAD51B;MN1;RALB;GSE1;IGF1R
Total cholesterol levels	0.699695	1	0.835422	0.298338	SPRED2;ABCA6;ASAP3
Corneal astigmatism	0.700002	1	0.839842	0.299549	PARD3
Urinary albumin excretion	0.700002	1	0.839842	0.299549	TCF4
Pancreatic cancer	0.70768	1	0.814001	0.281452	DAB2;MICAL3
Celiac disease	0.70768	1	0.814001	0.281452	STAT4;CSK
Glycated hemoglobin levels	0.716744	1	0.801667	0.266984	TMC6
Age-related macular degeneration	0.722116	1	0.789702	0.257103	RAD51B
Lung function (FVC)	0.722116	1	0.789702	0.257103	CTNNA3
Fibrinogen levels	0.727385	1	0.778089	0.247665	LHFPL4
Waist-to-hip ratio adjusted for BMI (adjusted for smoking behaviour)	0.727385	1	0.778089	0.247665	MACROD1
Glucose homeostasis traits	0.737627	1	0.755858	0.23002	LCA5
Loneliness (MTAG)	0.742604	1	0.745212	0.22177	TCF4
Birth weight	0.747486	1	0.734862	0.213874	IGF1R
Tuberculosis	0.747486	1	0.734862	0.213874	VWA8
Clozapine-induced agranulocytosis	0.752276	1	0.724795	0.206315	FARP1
Cerebrospinal AB1-42 levels in normal cognition	0.756975	1	0.715001	0.199074	BCAM
Small cell lung carcinoma	0.756975	1	0.715001	0.199074	RGS6
Prostate cancer	0.768391	1	0.79564	0.209616	TRIM8;RAD51B;MAP2K1;TCF4;PKNOX2;PIK3C2B
Cognitive ability (MTAG)	0.787471	1	0.653211	0.156071	SLC22A23
Waist circumference adjusted for BMI in active individuals	0.803151	1	0.622471	0.136454	BCKDHB
Eosinophil percentage of white cells	0.808421	1	0.661376	0.140657	KDM6B;NFKB1
Waist circumference adjusted for BMI (joint analysis main effects and physical activity interaction)	0.810553	1	0.608162	0.127737	BCKDHB
Attention deficit hyperactivity disorder	0.821138	1	0.587889	0.115852	GRIK4
Intelligence (MTAG)	0.824488	1	0.722815	0.139498	SLC22A23;TSGA10;RBFOX1;TINAGL1;FBXO41
Breast size	0.831134	1	0.568925	0.105231	RALB
Alopecia areata	0.83434	1	0.562873	0.101944	OLFML3
Reticulocyte count	0.83683	1	0.618831	0.110235	ADCY3;TMC6
White blood cell count (basophil)	0.837486	1	0.556948	0.0987751	LMO4
High light scatter reticulocyte count	0.839215	1	0.615233	0.107843	ADCY3;TMC6
High light scatter reticulocyte percentage of red cells	0.839215	1	0.615233	0.107843	ADCY3;TMC6
Lymphocyte counts	0.84389	1	0.608162	0.103225	TRAF3;TNIK
Hip circumference adjusted for BMI	0.849484	1	0.534445	0.0871818	MACROD1
Schizophrenia	0.855756	1	0.779853	0.121478	TENM2;CLSTN3;MAGI2;TNFRSF13C;TRIM8;PARD3;KIF26B;TCF4;NOS1;CCDC60;RALGPS1;RGS6;PKNOX2
Response to statin therapy	0.857899	1	0.518726	0.0795043	COL19A1
Ulcerative colitis	0.864513	1	0.696185	0.101357	TRIM8;STAT5B;PFKFB4;CPXM2;CAMTA1;NFKB1
Triglycerides	0.865465	1	0.575109	0.0830963	GSE1;DSCAML1
Spherical equivalent or myopia (age of diagnosis)	0.878906	1	0.554032	0.071513	RBFOX1;DSCAML1
Waist-to-hip ratio adjusted for body mass index	0.880432	1	0.476667	0.0607001	MACROD1
Bipolar disorder	0.884278	1	0.545464	0.067083	TSGA10;FUT2
Neutrophil percentage of white cells	0.884934	1	0.468231	0.0572377	NFKB1
Waist circumference adjusted for body mass index	0.913724	1	0.41336	0.0372963	BCKDHB
Squamous cell lung carcinoma	0.930157	1	0.380648	0.0275597	ADAMTS7
Neutrophil percentage of granulocytes	0.941251	1	0.3575	0.0216452	NFKB1
Reticulocyte fraction of red cells	0.968258	1	0.293945	0.00948172	TMC6
Parkinson's disease	0.970611	1	0.287555	0.00857762	TMEM163
Waist-to-hip ratio adjusted for BMI (age >50)	0.991772	1	0.21164	0.00174866	TRIM8
Autism spectrum disorder or schizophrenia	0.99876	1	0.351796	0.000436478	TRIM8;GOLGA4;TCF4;RGS6;ADAMTS7
Waist-to-hip ratio adjusted for BMI	0.999145	1	0.144169	0.000123265	TRIM8
Blood protein levels	0.999493	1	0.556682	0.000282156	TMEM132D;SERPINA12;TMEM132C;TINAGL1;NLGN2;ABCA6;RARRES2;FAM107A;FUT2;PLEKHA7;DKK3;BCAM;GZMM;CHST11;CRISPLD2;CRTAC1;DNAJB11;NCAM1;CSK;LGALS9;CRLF1;MAP3K4
Waist-to-hip ratio adjusted for BMI x sex x age interaction (4df test)	0.999687	1	0.126277	3.94747e-05	TRIM8

## Sheet: NLGF.vs.WT-GWAS
GWAS description	P-value	Adjusted P-value	Odds Ratio	Combined Score	Genes
Body mass index x age interaction	2.02096e-08	3.51041e-05	10.6838	189.285	PPP1R37;BCAM;TOMM40;CBLC;APOE;GEMIN7;CLASRP;MARK4;PVR;RELB
Body mass index (age>50)	6.16432e-08	5.35371e-05	7.43218	123.388	PPP1R37;SLC22A3;BCAM;TOMM40;CBLC;ADCY3;GEMIN7;APOE;CLASRP;MARK4;PVR;RELB
Sum basophil neutrophil counts	1.0406e-06	0.000602509	4.57875	63.0756	PCDHA12;PCDHA11;ATXN1;PCDHA1;PCDHA5;PCDHA4;PCDHA3;STXBP6;PCDHA2;MARK4;PCDHA9;PCDHA8;PCDHA7;PCDHA6;SLC25A24
Cerebrospinal fluid AB1-42 levels	1.18282e-06	0.000513639	7.12251	97.2052	PPP1R37;BCAM;TOMM40;HLX;APOC2;HSD17B3;GEMIN7;APOE;LRP8;RELB
Cerebrospinal fluid p-tau levels in mild cognitive impairment	1.64324e-06	0.000570863	11.5056	153.241	CAMK2B;CYTH3;BCAM;TOMM40;APOC2;APOE;RELB
Body mass index x sex x age interaction (4df test)	9.41403e-06	0.00272536	4.70478	54.4498	PPP1R37;SLC22A3;BCAM;TOMM40;CBLC;ADCY3;GEMIN7;APOE;CLASRP;MARK4;PVR;RELB
Cerebrospinal fluid t-tau levels in mild cognitive impairment	3.36716e-05	0.00835538	12.5691	129.448	BCAM;TOMM40;APOC2;APOE;RELB
Neutrophil count	3.59293e-05	0.00780116	3.42794	35.0814	PCDHA12;PCDHA11;ATXN1;PCDHA1;PCDHA5;PCDHA4;PCDHA3;STXBP6;PCDHA2;MARK4;PCDHA9;PCDHA8;PCDHA7;PCDHA6;SLC25A24
Cerebrospinal AB1-42 levels in mild cognitive impairment	6.0871e-05	0.0117481	11.2461	109.163	BCAM;TOMM40;APOC2;APOE;RELB
Cerebrospinal AB1-42 levels in Alzheimer's disease dementia	0.000102485	0.0178016	10.175	93.4656	BCAM;TOMM40;APOC2;CBLC;APOE
Response to zileuton treatment in asthma (FEV1 change interaction)	0.000126203	0.0199286	14.245	127.886	NRXN1;PRKCE;SDK2;SLC7A2
Logical memory (immediate recall)	0.000163048	0.0236013	9.29023	81.0244	BCAM;TOMM40;APOC2;APOE;RELB
Logical memory (delayed recall)	0.000202021	0.0269931	8.90313	75.7402	BCAM;TOMM40;APOC2;APOE;RELB
Hippocampal volume	0.000316336	0.0392482	5.34188	43.0486	BCAM;TOMM40;APOC2;STXBP6;APOE;ASTN2;RELB
Cerebrospinal fluid t-tau levels	0.000362155	0.0419375	7.9139	62.7053	BCAM;TOMM40;APOC2;APOE;RELB
Fractional exhaled nitric oxide (childhood)	0.00055293	0.0600275	10.0553	75.4176	PTPRT;TSHZ3;NOS2;ANK2
Atrial fibrillation	0.000561578	0.0573801	2.67094	19.9913	SLC24A2;CASZ1;ZFHX3;AKAP6;REEP1;CUL4A;AGBL4;DMRTA2;ATXN1;MYO18B;DPF3;SPATS2L;RBM20;SLIT3;SNX6
Cholesterol efflux capacity (ABCA-1 dependent assay)	0.00135143	0.130413	12.8205	84.6999	RBFOX3;APOC2;APOE
Osteoarthritis (hip)	0.00184097	0.168304	7.43218	46.8039	CAMK2B;CHADL;LMX1B;ASTN2
Cerebrospinal fluid p-tau levels	0.00216876	0.188357	7.12251	43.6866	BCAM;APOC2;APOE;RELB
Alzheimer's disease biomarkers	0.00253468	0.209654	6.83761	40.8731	TOMM40;GLIS3;APOE;ARID1B
Glioma	0.00253468	0.200125	6.83761	40.8731	POLR3B;IDH1;RAVER2;AKAP6
Response to methotrexate in juvenile idiopathic arthritis	0.00257034	0.194117	5.21159	31.0804	CDH6;POLR3B;PVT1;ELFN2;CORO1C
Lung function (FEV1/FVC)	0.00287845	0.208328	3.69315	21.6068	CYFIP2;PID1;FGD6;TSHZ3;CACNA2D3;ASTN2;RBMS3
Metabolic syndrome	0.00388274	0.269773	4.74834	26.359	CAMK2B;TOMM40;CRTAC1;APOE;ENG
Anorexia nervosa	0.00469277	0.313513	4.54628	24.3759	NTNG1;MGAM;CAMK1D;ERBB3;AKAP6
Posterior cortical atrophy and Alzheimer's disease	0.00521386	0.335425	17.094	89.8536	TOMM40;APOE
Cerebral amyloid deposition positivity (PET imaging)	0.00521386	0.323445	17.094	89.8536	TOMM40;APOE
Cholesterol efflux capacity (cAMP stimulated assay)	0.00521386	0.312292	17.094	89.8536	APOC2;APOE
Cingulate cortical amyloid beta load	0.00521386	0.301882	17.094	89.8536	TOMM40;APOE
Sphingolipid levels	0.00678061	0.379933	7.54148	37.6598	ATP10D;APOE;PLD2
Eosinophil counts	0.00738282	0.400749	2.36224	11.5953	KDM6B;GLB1;PVT1;RAVER2;ARID5A;SYMPK;STXBP6;MARK4;LPP;HABP2;UBAC2
Plasma factor VII activating protease levels	0.00770001	0.405301	14.245	69.3238	USP10;HABP2
Breast milk fatty acid composition (infant genotype effect)	0.00770001	0.39338	14.245	69.3238	SNX29;DIAPH3
Severe gingival inflammation	0.00770001	0.382141	14.245	69.3238	NRXN1;ASIC2
Midgestational circulating levels of PBDEs	0.00770001	0.371526	14.245	69.3238	DLGAP1;TACC1
Breast milk fatty acid composition (maternal genotype effect)	0.0106139	0.498278	12.21	55.5018	SNX29;DIAPH3
Emphysema-related traits	0.0106139	0.485166	12.21	55.5018	CDH6;PARD3
Craniofacial microsomia	0.0113801	0.506854	3.68406	16.4894	SCEL;PRKCE;AGAP1;SLAIN1;CLK3
Nephrolithiasis	0.0139341	0.60509	10.6838	45.6561	F12;DGKH
Immune reponse to smallpox (secreted TNF-alpha)	0.0139341	0.590332	10.6838	45.6561	IRAK4;PUS7L
Mean arterial pressure (alcohol consumption interaction)	0.0139341	0.576276	10.6838	45.6561	ESRRG;GLI3
Hippocampal volume in Alzheimer's disease dementia	0.0139624	0.564015	3.50287	14.9621	BCAM;TOMM40;APOC2;APOE;RELB
1,5-anhydroglucitol levels	0.0176403	0.69639	9.49668	38.3435	MGAM;SLC5A10
Cerebrospinal fluid p-Tau181p:AB1-42 ratio	0.0176403	0.680915	9.49668	38.3435	TOMM40;APOE
Response to anti-retroviral therapy (ddI/d4T) in HIV-1 (Grade 1 peripheral neuropathy)	0.0176403	0.666112	9.49668	38.3435	HPSE2;HIF3A
End-stage coagulation	0.0176403	0.65194	9.49668	38.3435	F7;F13A1
Photic sneeze reflex	0.0179799	0.650648	3.28731	13.2101	ZFHX3;RBFOX3;TSHZ3;AKAP6;ESRRG
Low density lipoprotein cholesterol levels	0.0192174	0.681238	3.885	15.3533	APOC2;APOE;ARID1B;NECTIN2
Alzheimer disease and age of onset	0.019982	0.694176	5.12821	20.0663	DST;APOE;NR3C2
Feeling hurt	0.019982	0.680565	5.12821	20.0663	CELF4;CDH13;NFATC1
High light scatter reticulocyte count	0.0201944	0.674569	2.23614	8.72619	ATXN1;USP10;PRKCE;TMC8;ADCY3;APOE;TMC6;CBL;PLS1
Brain imaging	0.0217125	0.711597	8.54701	32.7339	TOMM40;APOE
Urinary metabolites (H-NMR features)	0.0217125	0.698419	8.54701	32.7339	PSMD9;PYROXD2
Migraine - clinic-based	0.0217125	0.68572	8.54701	32.7339	ASTN2;TGFBR2
Carboplatin disposition in epthelial ovarian cancer	0.0222048	0.688746	4.93097	18.7744	CACNA2D3;BPI;GPR158
Depression	0.0226946	0.691589	3.09674	11.7231	L3MBTL2;CHADL;PAX6;KSR2;ASTN2
Basal cell carcinoma	0.0239151	0.716216	3.63702	13.5779	RGS22;PADI4;LPP;UBAC2
Survival in pancreatic cancer	0.0245568	0.722968	4.74834	17.601	ACOT11;ASTN2;CLYBL
Alzheimer's disease	0.0256219	0.741755	3.56125	13.0495	BCAM;TOMM40;APOE;PVR
Cerebrospinal P-tau181p levels	0.0256219	0.729596	3.56125	13.0495	TOMM40;GLIS3;NFATC1;APOE
Age-related nuclear cataracts	0.0261317	0.73211	7.77001	28.3186	PTPRT;COL4A1
Tonometry	0.0261317	0.720489	7.77001	28.3186	SYNE1;TGFBR2
Low high density lipoprotein cholesterol levels	0.0261317	0.709231	7.77001	28.3186	GLIS3;CORO1C
Chin dimples	0.029625	0.791671	2.8875	10.1615	EPHA7;EYA1;SCG5;GLIS3;LMX1B
Quantitative traits	0.0296473	0.780264	4.42087	15.5543	TOMM40;APOC2;APOE
Metabolite levels (X-11787)	0.0296473	0.768618	4.42087	15.5543	PRKCE;DAB2IP;DGKH
Alzheimer's disease progression score	0.0308795	0.78879	7.12251	24.7697	AKAP12;APOE
Energy expenditure (24h)	0.0308795	0.777359	7.12251	24.7697	ESRRG;GPR158
Waist circumference	0.0311541	0.773067	2.849	9.88265	AGBL4;TOMM40;ADAMTSL3;PPM1H;STXBP6
C-reactive protein levels	0.032385	0.792291	4.2735	14.6584	BCL7B;APOE;ARHGAP12
Eosinophil percentage of white cells	0.0348615	0.841035	2.13675	7.17173	RSPH6A;KDM6B;GLB1;PVT1;ARID5A;LPP;HABP2;UBAC2
Biochemical measures	0.0359382	0.855132	6.57462	21.8669	KSR2;NR3C2
Follicular lymphoma	0.0359382	0.843577	6.57462	21.8669	PVT1;LPP
Amyotrophic lateral sclerosis	0.0373775	0.865662	3.16556	10.4042	ATXN1;NSMCE2;KALRN;CABIN1
Pulmonary function (smoking interaction)	0.0373775	0.854272	3.16556	10.4042	PID1;PADI3;RARB;ASTN2
Depression in smokers	0.0373775	0.843178	3.16556	10.4042	FIG4;RASGEF1B;CACNA2D3;SLC1A3
Body mass index in physically active individuals	0.0395353	0.88042	2.67094	8.62864	RARB;ADCY3;AKAP6;STXBP6;ASTN2
Response to hepatitis C treatment	0.0412907	0.907872	6.10501	19.4574	SLC22A3;EPHA7
Gut microbiota (functional units)	0.0418795	0.90931	3.0525	9.68546	DIAPH3;MYO18B;SLIT3;APOE
Sense of smell	0.0469205	1	5.69801	17.4319	TOMM40;PPM1H
Coronary artery disease	0.0494325	1	1.57912	4.74866	ANKRD13B;SLC22A3;TOMM40;IFT140;PRKCE;DAB2IP;ADCY3;KSR2;CABIN1;DYNC2LI1;AKAP12;FGD6;COL4A1;SYMPK;CDH13;APOE
Heel bone mineral density	0.0504642	1	1.38008	4.12161	ITGB5;AGAP2;PPM1H;SLC1A3;RBPJ;PRSS23;CLYBL;FAM129B;SYNE1;CPN1;CDH6;AKAP12;GHR;SNX29;GNG7;ATG7;HABP2;ZFHX3;DST;EYA1;PRKCE;NFATC1;ARHGAP25;ARID1B;TGFBR2;RARB;LMX1B;ASTN2;RBMS3
B-cell malignancies (CLL, Hodgkin lymphoma or multiple myeloma) (pleiotropy)	0.0528117	1	5.34188	15.7106	PVT1;LPP
Stearic acid (18:0) levels	0.0528117	1	5.34188	15.7106	CHMP4B;CNN3
Glioblastoma	0.0528117	1	5.34188	15.7106	POLR3B;RAVER2
Calcium levels	0.0544143	1	2.8023	8.15785	RARB;LMX1B;ARID1B;DGKH
Body mass index	0.0573298	1	1.30332	3.72609	PPP1R37;SLC22A3;TOMM40;NRXN1;ADCY3;CBLC;AKAP6;SYNE3;PVR;SYNE1;RELB;CYTH3;APOE;STXBP6;MARK4;POLE;NTNG1;ZFHX3;CAMK1D;KDM4C;RBFOX3;CACNA2D3;PAX6;WWP2;ANK2;CDC42BPB;AGBL4;BCAM;DIAPH3;KIF26A;RARB;GEMIN7;LMX1B;CLASRP;ASTN2;ALPK1;FGFR2;ENG
Plasma omega-6 polyunsaturated fatty acid levels (adrenic acid)	0.0589492	1	5.02765	14.2337	SLC7A2;BEST1
Body mass index (joint analysis main effects and physical activity interaction)	0.06239	1	2.34808	6.51439	RARB;ADCY3;AKAP6;STXBP6;ASTN2
Alzheimer's disease (late onset)	0.0628042	1	2.67094	7.39245	PPP1R37;TOMM40;CACNA2D3;APOE
Alzheimer's disease (age of onset)	0.0653183	1	4.74834	12.9558	TOMM40;APOE
Plasma omega-3 polyunsaturated fatty acid level (eicosapentaenoic acid)	0.0653183	1	4.74834	12.9558	TSHZ3;BEST1
Renal cell carcinoma	0.0653183	1	4.74834	12.9558	PVT1;DPF3
Response to fenofibrate (adiponectin levels)	0.0653183	1	4.74834	12.9558	KDM4C;CDH13
IgE levels	0.0653183	1	4.74834	12.9558	WWP2;LPP
Central corneal thickness	0.0687533	1	2.59	6.93403	RABGEF1;GLIS3;HABP2;NR3C2
Coronary artery disease (myocardial infarction, PTCA, CABG, angina or CIHD)	0.0696846	1	2.27314	6.05514	SLC22A3;ITGB5;COL4A1;CDH13;APOE
Cerebral amyloid deposition (PET imaging)	0.0706046	1	3.12695	8.28849	TOMM40;IDH1;APOE
Ischemic stroke	0.0718331	1	2.55135	6.71874	CASZ1;ZFHX3;ANK2;HABP2
Lipoprotein (a) levels	0.0747718	1	3.0525	7.9161	SLC22A3;APOE;ARID1B
Eating disorders	0.0786948	1	4.2735	10.864	CAMK1D;DLGAP1
Feeling guilty	0.0786948	1	4.2735	10.864	CELF4;ASTN2
White blood cell types	0.0786948	1	4.2735	10.864	SLC45A3;STXBP6
Prostate-specific antigen levels	0.0790454	1	2.98151	7.56629	SLC45A3;FGFR2;PHF19
Cognitive decline (age-related)	0.0790454	1	2.98151	7.56629	TOMM40;CSTF1;APOE
Feeling worry	0.0790454	1	2.98151	7.56629	CHADL;MED8;PAX6
Glucose homeostasis traits	0.0814854	1	2.442	6.12291	LCA5;CDH13;ASTN2;LPP
Pursuit maintenance gain	0.0828391	1	2.15834	5.3761	RASGEF1B;NSMCE2;RARB;KSR2;SDK2
Angiotensin-converting enzyme inhibitor intolerance	0.0834231	1	2.91375	7.23727	RBFOX3;ACOT11;ASIC2
Cerebrospinal T-tau levels	0.0834231	1	2.91375	7.23727	TOMM40;GLIS3;APOE
Plasma parathyroid hormone levels	0.0856757	1	4.07	10.0008	RASGEF1B;ASIC2
Free thyroxine concentration	0.0856757	1	4.07	10.0008	SNX29;GLIS3
Iron status biomarkers (iron levels)	0.0856757	1	4.07	10.0008	FIG4;ZDHHC14
Tuberculosis	0.0882575	1	2.37417	5.76329	DYNC2H1;HGF;DPF3;PLOD1
Stroke	0.0917423	1	2.34165	5.59366	CASZ1;ZFHX3;COL4A1;ANK2
Late-onset Alzheimer's disease	0.0924807	1	2.78707	6.63533	TFEB;APOE;KSR2
Nicotine dependence	0.0928346	1	3.885	9.23441	CACNA2D3;GLIS3
Non-glioblastoma glioma	0.0928346	1	3.885	9.23441	IDH1;AKAP6
Systolic blood pressure	0.0933845	1	1.36596	3.23873	PTPRT;CASZ1;SZT2;ITGB5;TSHZ3;NRXN1;GLIS3;ADCY3;PAX6;SMARCA1;NKD1;FAM129B;ARHGAP12;TGFBR2;AGBL4;MSH5;SPATS2L;DPEP1;ATG7;FGFR2;DGKH
Cerebrospinal AB1-42 levels in normal cognition	0.0952919	1	2.31	5.43038	BCAM;APOC2;APOE;RELB
Longevity	0.0952919	1	2.31	5.43038	TOMM40;NRXN1;APOE;ASIC2
Intracranial aneurysm	0.0971557	1	2.72777	6.35963	CAMK2B;ESRRG;RBMS3
Triglyceride levels	0.0972112	1	2.05457	4.78893	NA;CERK;APOC2;APOE;ST6GALNAC5
Adolescent idiopathic scoliosis	0.100159	1	3.71609	8.55069	EYA1;CDH13
Parental longevity (father's attained age)	0.100159	1	3.71609	8.55069	APOE;MARK4
Body fat percentage	0.100159	1	3.71609	8.55069	TOMM40;APOE
Cardiac hypertrophy	0.100159	1	3.71609	8.55069	BTBD3;ESRRG
Lipid traits	0.100159	1	3.71609	8.55069	TOMM40;APOE
Nasopharyngeal carcinoma (SNP x SNP interaction)	0.10632	1	2.22	4.9757	ZFHX3;PID1;CRTAC1;ADCY3
Gout	0.106785	1	2.61643	5.8528	HGF;CACNA2D3;RARB
Body mass index in physically inactive individuals	0.107639	1	3.56125	7.93795	ADCY3;RARB
Childhood body mass index	0.107639	1	3.56125	7.93795	ADCY3;LMX1B
Hypospadias	0.107639	1	3.56125	7.93795	ZFHX3;EYA1
High light scatter reticulocyte percentage of red cells	0.10989	1	1.73922	3.84067	ATXN1;USP10;TMC8;ADCY3;APOE;TMC6;CBL
Neuritic plaques or neurofibrillary tangles (pleiotropy)	0.111661	1	8.54701	18.7375	APOE
Adverse response to chemotherapy in breast cancer (alopecia) (paclitaxel)	0.111661	1	8.54701	18.7375	CDH13
Appendicular lean mass	0.111661	1	8.54701	18.7375	ADAMTSL3
Body mass index (alcohol intake interaction)	0.111661	1	8.54701	18.7375	LRP8
Premature menopause in childhood cancer survivors	0.111661	1	8.54701	18.7375	PRKCE
Bortezomib-induced peripheral neuropathy in multiple myeloma	0.111661	1	8.54701	18.7375	CDH13
Problematic alcohol use in trauma-exposed individuals	0.111661	1	8.54701	18.7375	PTPRT
Breast cancer (early onset)	0.111661	1	8.54701	18.7375	FGFR2
Caffeine metabolism (plasma caffeine) level)	0.111661	1	8.54701	18.7375	CLK3
Circulating vasoactive peptide levels	0.111661	1	8.54701	18.7375	F12
Response to platinum-based chemotherapy (cisplatin)	0.111661	1	8.54701	18.7375	LPP
Rheumatoid arthritis (rheumatoid factor and/or anti-CCP seropositive)	0.111661	1	8.54701	18.7375	CDH6
Schizophrenia, bipolar disorder and depression (combined)	0.111661	1	8.54701	18.7375	MYO18B
Dementia with Lewy bodies	0.111661	1	8.54701	18.7375	APOE
Dermatomyositis	0.111661	1	8.54701	18.7375	CPN1
Suicide risk	0.111661	1	8.54701	18.7375	PRKCE
Thyroid function	0.111661	1	8.54701	18.7375	NR3C2
Extraversion	0.111661	1	8.54701	18.7375	WSCD2
Free cholesterol levels in large LDL	0.111661	1	8.54701	18.7375	APOE
Vestibular neuritis	0.111661	1	8.54701	18.7375	NR3C2
Waist-to-hip circumference ratio (smoking years interaction)	0.111661	1	8.54701	18.7375	BCAM
facial morphology traits (multivariate analysis)	0.111661	1	8.54701	18.7375	GLI3
middle facial morphology traits (quantitative measurement)	0.111661	1	8.54701	18.7375	GLI3
Incident atrial fibrillation	0.111661	1	8.54701	18.7375	ZFHX3
Isovolumetric relaxation time	0.111661	1	8.54701	18.7375	NRXN1
Methotrexate phramacokinetics (acute lymphoblastic leukemia)	0.111661	1	8.54701	18.7375	GLIS3
Post bronchodilator FEV1/FVC ratio	0.111693	1	1.65961	3.63787	GRIP1;NRXN1;CELF4;RARB;CDH13;ESRRG;KSR2;KALRN
Sum eosinophil basophil counts	0.112368	1	1.72916	3.77991	KDM6B;GLB1;PVT1;STXBP6;MARK4;LPP;UBAC2
Response to antipsychotic treatment	0.115261	1	3.4188	7.38652	CDH13;ASTN2
Pulse pressure	0.119025	1	1.35667	2.88757	SLC22A3;CASZ1;ITGB5;SLC20A2;PRKCE;MSI2;ASAP2;SMARCA1;ARID1B;ARHGAP12;FGD6;ADAMTSL3;MSH5;DPF3;CDH13;DIP2A;APOE;PHF19
Optic disc area	0.123016	1	3.28731	6.88837	RARB;PAX6
Headache	0.123016	1	3.28731	6.88837	CAMK1D;ASTN2
Menarche (age at onset)	0.125688	1	1.61264	3.34455	GHR;KDM4C;DST;ATRNL1;AGAP1;DLGAP1;WWP2;SLIT3
Fasting plasma glucose	0.130892	1	3.16556	6.43678	ZMAT4;GLIS3
HIV-1 susceptibility	0.130892	1	3.16556	6.43678	KDM4C;FRMPD1
Overweight status	0.132454	1	7.12251	14.3983	STXBP6
Asthma (bronchodilator response)	0.132454	1	7.12251	14.3983	SPATS2L
Parental lifespan	0.132454	1	7.12251	14.3983	APOE
Body mass index (change over time) in chronic obstructive pulmonary disease	0.132454	1	7.12251	14.3983	KSR2
Remission after SSRI treatment in MDD or openness	0.132454	1	7.12251	14.3983	SNX29
Response to SSRI in MDD or openness	0.132454	1	7.12251	14.3983	SNX29
Response to chemotherapy in breast cancer hypertensive cases (cumulative dose) (bevacizumab)	0.132454	1	7.12251	14.3983	TGFBR2
Cisplatin-induced ototoxicity	0.132454	1	7.12251	14.3983	ST6GALNAC5
Response to mTOR inhibitor (everolimus)	0.132454	1	7.12251	14.3983	USP10
Cognitive test performance	0.132454	1	7.12251	14.3983	POLR3B
Serum prostate-specific antigen levels	0.132454	1	7.12251	14.3983	FGFR2
Early onset atrial fibrillation	0.132454	1	7.12251	14.3983	ZFHX3
Thyroid peroxidase antibody levels	0.132454	1	7.12251	14.3983	KALRN
Vitamin B12 levels	0.132454	1	7.12251	14.3983	CLYBL
Hip shape (DXA scan)	0.132454	1	7.12251	14.3983	ASTN2
L-arginine levels	0.132454	1	7.12251	14.3983	F12
Schizophrenia	0.135146	1	1.25976	2.52129	L3MBTL2;CLSTN3;AKAP6;MSI2;KALRN;PCDHA1;CHADL;ADAMTSL3;PCDHA5;PCDHA4;PCDHA3;PCDHA2;PCDHA9;PCDHA8;PCDHA7;PCDHAC2;PCDHA6;GABBR2;KDM4C;KCNB1;MED8;NMRAL1;PARD3;SPATS2L;CDH13;RBMS3
Visceral adipose tissue adjusted for BMI	0.137716	1	2.331	4.62136	KSR2;LPP;PCDHAC1
Cobalt levels	0.138881	1	3.0525	6.02606	GSE1;SLC12A8
Thyroid hormone levels	0.138881	1	3.0525	6.02606	GLIS3;NR3C2
Urinary albumin excretion (no hypertensive medication)	0.138881	1	3.0525	6.02606	PID1;NR3C2
Triglycerides	0.141519	1	1.62579	3.17894	TOMM40;DNAH17;APOC2;BCL7B;GSE1;WWP2;APOE
Eosinophil percentage of granulocytes	0.146896	1	1.68691	3.23554	RSPH6A;KDM6B;GLB1;PVT1;LPP;UBAC2
Obesity (extreme)	0.146973	1	2.94724	5.65137	ADCY3;RARB
C-reactive protein	0.146973	1	2.94724	5.65137	TOMM40;APOE
Feeling fed-up	0.146973	1	2.94724	5.65137	CELF4;GNG12
Hodgkin's lymphoma	0.146973	1	2.94724	5.65137	PVT1;LPP
Monoclonal gammopathy of undetermined significance	0.146973	1	2.94724	5.65137	CDH13;KSR2
Multiple sclerosis and HDL levels (pleiotropy)	0.15276	1	6.10501	11.4706	PVR
Adverse response to chemotherapy (neutropenia/leucopenia) (docetaxel)	0.15276	1	6.10501	11.4706	DAB2IP
Adverse response to chemotherapy (neutropenia/leucopenia) (paclitaxel + carboplatin)	0.15276	1	6.10501	11.4706	FGD6
Ovarian reserve	0.15276	1	6.10501	11.4706	JARID2
Plasma renin activity levels	0.15276	1	6.10501	11.4706	GHR
Plasma thyroid-stimulating hormone levels	0.15276	1	6.10501	11.4706	NR3C2
Pneumococcal bacteremia	0.15276	1	6.10501	11.4706	DOCK2
Body mass index in asthmatics	0.15276	1	6.10501	11.4706	SLC24A2
Pulmonary function in asthmatics	0.15276	1	6.10501	11.4706	DGKH
Response to simvastatin treatment (PCSK9 protein level change)	0.15276	1	6.10501	11.4706	GABBR2
Sensory disturbances after bilateral sagittal split ramus osteotomy	0.15276	1	6.10501	11.4706	ARID1B
Serum total cholesterol levels	0.15276	1	6.10501	11.4706	APOE
Stroke (ischemic)	0.15276	1	6.10501	11.4706	ZFHX3
Economic and political preferences (time)	0.15276	1	6.10501	11.4706	DLGAP1
Systolic blood pressure change trajectories	0.15276	1	6.10501	11.4706	GABBR2
End-stage renal disease	0.15276	1	6.10501	11.4706	PVT1
Total cholesterol levels in LDL	0.15276	1	6.10501	11.4706	APOE
Exudative age-related macular degeneration	0.15276	1	6.10501	11.4706	FGD6
Forced expiratory volume in 1 second (occupational environmental exposures interaction)	0.15276	1	6.10501	11.4706	ZMAT4
Vein graft stenosis in coronary artery bypass grafting	0.15276	1	6.10501	11.4706	ARID1B
Hippocampal volume in normal cognition	0.15276	1	6.10501	11.4706	SLC7A2
Lean body mass	0.15276	1	6.10501	11.4706	ADAMTSL3
Lifetime average cigarettes per day in chronic obstructive pulmonary disease	0.15276	1	6.10501	11.4706	ASTN2
Adiponectin levels	0.155157	1	2.849	5.30859	CDH13;FGFR2
Very long-chain saturated fatty acid levels (fatty acid 20:0)	0.155157	1	2.849	5.30859	APOC2;APOE
Gamma glutamyl transferase levels	0.159822	1	2.17297	3.98456	CYFIP2;CDH6;NUP210L
Attention deficit hyperactivity disorder	0.160071	1	1.89934	3.47984	TFEB;CDH13;ASTN2;CLYBL
Response to amphetamines	0.163427	1	2.7571	4.99418	ABL1;CDH13
Type 1 diabetes	0.164562	1	1.87846	3.38963	ERBB3;GPR183;GLIS3;ADCY3
Hypertension	0.171256	1	2.10172	3.7087	CASZ1;DPEP1;CDH13
Coronary artery calcified atherosclerotic plaque (90 or 130 HU threshold) in type 2 diabetes	0.171773	1	2.67094	4.70508	POFUT2;ATXN1
Dialysis-related mortality	0.171773	1	2.67094	4.70508	EPHA7;ESRRG
Hippocampal atrophy	0.171773	1	2.67094	4.70508	APOE;SLC1A7
Adverse response to chemotherapy in breast cancer (alopecia) (FDC/DC)	0.172593	1	5.34188	9.38473	CDH13
Parental longevity (both parents in top 10 percent)	0.172593	1	5.34188	9.38473	APOE
Parental longevity (father's age at death)	0.172593	1	5.34188	9.38473	APOE
Bipolar disorder lithium response (categorical) or schizophrenia	0.172593	1	5.34188	9.38473	ADAMTSL3
Placental abruption	0.172593	1	5.34188	9.38473	DOCK2
Body mass index and waist-hip ratio (pleiotropy)	0.172593	1	5.34188	9.38473	DOCK2
Clopidogrel active metabolite levels	0.172593	1	5.34188	9.38473	ASIC2
Serum bilirubin levels x Mediterranean diet adherence interaction in metabolic syndrome	0.172593	1	5.34188	9.38473	PTPRT
Diffuse large B cell lymphoma	0.172593	1	5.34188	9.38473	PVT1
Dimensional psychopathology (Positive)	0.172593	1	5.34188	9.38473	CACNA2D3
Estradiol levels	0.172593	1	5.34188	9.38473	BEST1
Fuchs's corneal dystrophy	0.172593	1	5.34188	9.38473	KANK4
Vigorous physical activity	0.172593	1	5.34188	9.38473	APOE
White matter integrity (bipolar disorder risk interaction)	0.172593	1	5.34188	9.38473	LPP
Hippocampal tail volume (corrected for total hippocampal volume)	0.172593	1	5.34188	9.38473	DMRTA2
Language performance in older adults (adjusted for episodic memory)	0.172593	1	5.34188	9.38473	GLI3
Blond vs. brown/black hair color	0.173321	1	1.60256	2.80867	AKAP12;MSH5;PADI3;TACC1;SLAIN1;NR3C2
Plateletcrit	0.175568	1	1.48	2.5748	PVT1;TMC6;PLOD1;MSI2;MARK4;CBL;KALRN;ARHGAP25
Corneal astigmatism	0.182914	1	2.035	3.45693	TSHZ3;PARD3;PHF19
Lung cancer in never smokers	0.188661	1	2.51383	4.19257	TENM4;CRTAC1
LDL cholesterol levels	0.188821	1	2.00321	3.33925	TOMM40;APOC2;APOE
Optic nerve measurement (cup area)	0.191962	1	4.74834	7.83694	ESRRG
Paneth cell defects in Crohn's disease	0.191962	1	4.74834	7.83694	EYA1
Bipolar disorder or major depressive disorder	0.191962	1	4.74834	7.83694	SYNE1
Prostate-specific antigen levels (conditioned on lead SNPs)	0.191962	1	4.74834	7.83694	FGFR2
Response to antipsychotic treatment in schizophrenia (reasoning)	0.191962	1	4.74834	7.83694	PID1
Chronic myeloid leukemia	0.191962	1	4.74834	7.83694	AKAP12
Chronic obstructive pulmonary disease (moderate to severe)	0.191962	1	4.74834	7.83694	NUF2
Response to radiotherapy in cancer (late toxicity)	0.191962	1	4.74834	7.83694	RBMS3
Dietary macronutrient intake	0.191962	1	4.74834	7.83694	RARB
Subiculum volume	0.191962	1	4.74834	7.83694	ASTN2
Educational attainment (years of education)	0.191962	1	4.74834	7.83694	GPC3
Factor VII	0.191962	1	4.74834	7.83694	F7
Glucocorticoid-induced osteonecrosis	0.191962	1	4.74834	7.83694	ZFHX3
Idiopathic intracranial hypertension	0.191962	1	4.74834	7.83694	RPH3AL
Insomnia (caffeine-induced)	0.191962	1	4.74834	7.83694	MTUS2
Creatinine levels	0.192407	1	1.76227	2.90447	CEMIP;TFEB;NFATC1;DGKH
Periodontitis (Mean PAL)	0.197188	1	2.442	3.96483	PTPRT;CDH13
Glycated hemoglobin levels	0.200778	1	1.9425	3.1188	SLC20A2;TMC8;TMC6
Asthma	0.202585	1	1.4664	2.34124	SLC24A2;CYTH3;NUF2;RARB;AKAP6;LPP;GLI3
Brown vs. black hair color	0.205761	1	2.37417	3.75365	AKAP12;SLAIN1
Total body bone mineral density	0.205761	1	2.37417	3.75365	ATXN1;ARHGAP25
IgA nephropathy	0.205761	1	2.37417	3.75365	PADI3;PADI4
Logical memory (immediate recall) in normal cognition	0.205761	1	2.37417	3.75365	BTBD3;THBS1
Age-related macular degeneration	0.206822	1	1.91351	3.01549	TOMM40;APOE;GLI3
Copper levels	0.206822	1	1.91351	3.01549	USP10;MYO18B;NKD1
Platelet distribution width	0.208841	1	1.5083	2.36226	CUL4A;NUP210L;GSE1;MARK4;KALRN;ZDHHC14
Nodular sclerosis Hodgkin lymphoma	0.210878	1	4.2735	6.6516	LPP
Anthropometric traits	0.210878	1	4.2735	6.6516	CRIM1
Panic disorder	0.210878	1	4.2735	6.6516	SDK2
Parental longevity (mother's attained age)	0.210878	1	4.2735	6.6516	APOE
Coagulation factor levels	0.210878	1	4.2735	6.6516	VWF
Response to platinum-based chemotherapy in non-small-cell lung cancer	0.210878	1	4.2735	6.6516	ST7
Seasonality	0.210878	1	4.2735	6.6516	PVT1
Cortisol levels (saliva)	0.210878	1	4.2735	6.6516	DGKH
Dimensional psychopathology (Negative)	0.210878	1	4.2735	6.6516	CDH13
Temperament (bipolar disorder)	0.210878	1	4.2735	6.6516	WSCD2
Erythrocyte cadmium concentration in never smokers	0.210878	1	4.2735	6.6516	DLGAP1
Tourette syndrome	0.210878	1	4.2735	6.6516	POLR3B
Urinary bladder cancer	0.210878	1	4.2735	6.6516	PVT1
Idiopathic osteonecrosis of the femoral head	0.210878	1	4.2735	6.6516	ASTN2
Laryngeal squamous cell carcinoma	0.210878	1	4.2735	6.6516	EPHA7
Longevity (90 years and older)	0.210878	1	4.2735	6.6516	APOE
Low vWF levels	0.210878	1	4.2735	6.6516	VWF
Reticulocyte count	0.212528	1	1.49948	2.32221	ATXN1;USP10;ADCY3;APOE;TMC6;CBL
Glomerular filtration rate in non diabetics (creatinine)	0.214374	1	2.31	3.55748	DPEP1;NFATC1
Lipid metabolism phenotypes	0.214374	1	2.31	3.55748	APOC2;APOE
Hip circumference	0.21903	1	1.85805	2.82153	ADAMTSL3;ADCY3;STXBP6
Anti-saccade response	0.223019	1	2.24921	3.37494	DIP2A;RBMS3
Coronary artery calcified atherosclerotic plaque (130 HU threshold) in type 2 diabetes	0.223019	1	2.24921	3.37494	GNG7;AGAP1
Urate levels in lean individuals	0.223019	1	2.24921	3.37494	MYO18B;SPATS2L
Parental longevity (combined parental age at death)	0.229353	1	3.885	5.72064	APOE
Psychosis and Alzheimer's disease	0.229353	1	3.885	5.72064	APOE
Pursuit maintenance gain in psychotic disorders	0.229353	1	3.885	5.72064	KSR2
Radiation response	0.229353	1	3.885	5.72064	KDM4C
Response to alcohol consumption (flushing response)	0.229353	1	3.885	5.72064	ST7
Response to antidepressants in depression	0.229353	1	3.885	5.72064	RASGEF1B
Rheumatoid arthritis (ACPA-negative)	0.229353	1	3.885	5.72064	CLYBL
S-phenylmercapturic acid levels in smokers	0.229353	1	3.885	5.72064	CABIN1
Cortical amyloid beta load	0.229353	1	3.885	5.72064	ATXN1
Cutaneous lupus erythematosus	0.229353	1	3.885	5.72064	MSH5
Cutaneous psoriasis	0.229353	1	3.885	5.72064	NOS2
Dentate gyrus granule cell layer volume	0.229353	1	3.885	5.72064	ASTN2
Depression (quantitative trait)	0.229353	1	3.885	5.72064	CDH13
Upper eyelid sagging severity	0.229353	1	3.885	5.72064	DLGAP1
Virologic severity in Herpes simplex virus type 2 infection	0.229353	1	3.885	5.72064	ARHGAP25
Hippocampal subfield CA4 volume	0.229353	1	3.885	5.72064	ASTN2
Homeostasis model assessment of beta-cell function	0.229353	1	3.885	5.72064	GLIS3
Major depressive disorder	0.229474	1	1.41106	2.07703	L3MBTL2;ATXN1;RASGEF1B;PARD3;PAX6;ESRRG;RBMS3
Educational attainment	0.231381	1	1.80571	2.64299	NRXN1;CELF4;CYHR1
High density lipoprotein cholesterol levels	0.231381	1	1.80571	2.64299	APOE;FGFR2;PHF19
Iron status biomarkers (transferrin saturation)	0.23169	1	2.19154	3.20481	FIG4;ZDHHC14
Intraocular pressure	0.231913	1	1.27885	1.86891	COL4A1;BTBD3;HGF;GLIS3;RARB;DPF3;SLC1A3;LMX1B;PRSS23;KALRN;LPP;GPR158
Post bronchodilator FEV1 in COPD	0.240382	1	2.13675	3.046	TSHZ3;RBMS3
Reticulocyte fraction of red cells	0.246666	1	1.4245	1.9939	ATXN1;USP10;TMC8;APOE;TMC6;CBL
Multiple sclerosis (severity)	0.247396	1	3.56125	4.97424	JARID2
Adverse response to chemotherapy (neutropenia/leucopenia) (all antimicrotubule drugs)	0.247396	1	3.56125	4.97424	ESRRG
Peripheral arterial disease (traffic-related air pollution interaction)	0.247396	1	3.56125	4.97424	HABP2
Prevalent atrial fibrillation	0.247396	1	3.56125	4.97424	ZFHX3
Brain volume in infants (grey matter)	0.247396	1	3.56125	4.97424	ZMAT4
Caffeine metabolism (plasma paraxanthine caffeine ratio)	0.247396	1	3.56125	4.97424	CLK3
Response to TNF inhibitor in rheumatoid arthritis (change in tender 28-joint count)	0.247396	1	3.56125	4.97424	GABBR2
Response to anti-retroviral therapy (ddI/d4T) in HIV-1 (Grade 2 peripheral neuropathy)	0.247396	1	3.56125	4.97424	GLIS3
Cleft lip with or without cleft palate (maternal periconceptional vitamin use interaction)	0.247396	1	3.56125	4.97424	ESRRG
Serum bilirubin levels in metabolic syndrome	0.247396	1	3.56125	4.97424	ASIC2
Small vessel stroke	0.247396	1	3.56125	4.97424	ATG7
Dimensional psychopathology (Cognitive)	0.247396	1	3.56125	4.97424	RPH3AL
Triptolide cytotoxicity	0.247396	1	3.56125	4.97424	MTUS2
Freckles	0.247396	1	3.56125	4.97424	MSI2
GIP levels in response to oral glucose tolerance test (120 minutes)	0.247396	1	3.56125	4.97424	F13A1
Glaucoma (primary angle closure)	0.247396	1	3.56125	4.97424	GLIS3
Ischemic stroke (cardioembolic)	0.247396	1	3.56125	4.97424	ZFHX3
Ischemic stroke (small-vessel)	0.247396	1	3.56125	4.97424	CASZ1
Lactate dehydrogenase levels	0.247396	1	3.56125	4.97424	TENM4
Regular attendance at a gym or sports club	0.249089	1	2.08464	2.89753	NA;KANK4
Rheumatoid arthritis (ACPA-positive)	0.250132	1	1.7325	2.40084	CD2;PADI4;RBPJ
Migraine	0.250132	1	1.7325	2.40084	HPSE2;ASTN2;TGFBR2
LDL cholesterol	0.250555	1	1.41663	1.96072	BCAM;ZFHX3;TOMM40;PRKCE;APOC2;APOE
Diastolic blood pressure x smoking status (current vs non-current) interaction (2df test)	0.251843	1	1.56826	2.16255	DYNC2LI1;FER1L5;CRTAC1;ARID1B
Breast cancer	0.253935	1	1.36596	1.87229	ATXN1;ADCY3;ESRRG;LMX1B;ASTN2;FGFR2;TGFBR2
Height	0.254713	1	1.21637	1.66352	KDM6B;ANKRD13B;IGFBP4;FBXW11;USP10;CRIM1;ADCY3;CPN1;GHR;RASGEF1B;ADAMTSL3;CDH13;SLIT3;FREM1;DGKH
Diastolic blood pressure	0.256407	1	1.19076	1.62061	PTPRT;CASZ1;FER1L5;ITGB5;TSHZ3;KCNB1;PRKCE;SLC35C1;ADCY3;PAX6;SLC7A2;KIF26A;BTBD3;BCL7B;DPEP1;CDH13;SNX6;RBMS3
Hypothyroidism	0.256433	1	1.7094	2.3263	ERBB3;CDH13;NR3C2
Glomerular filtration rate	0.262116	1	1.54	2.06201	CEMIP;DPEP1;NFATC1;DGKH
Metabolite levels	0.262116	1	1.54	2.06201	ZFHX3;F12;PYROXD2;APOE
Glaucoma (primary open-angle)	0.262756	1	1.68691	2.25461	RARB;LMX1B;LPP
Airway responsiveness in chronic obstructive pulmonary disease	0.265017	1	3.28731	4.36542	RARB
Alcohol and nicotine co-dependence	0.265017	1	3.28731	4.36542	NA
Autoimmune thyroid diseases (Graves disease or Hashimoto's thyroiditis)	0.265017	1	3.28731	4.36542	LPP
Prothrombin time	0.265017	1	3.28731	4.36542	F7
QT interval (sulfonylurea treatment interaction)	0.265017	1	3.28731	4.36542	SPATS2L
Response to anti-TNF therapy in rheumatoid arthritis	0.265017	1	3.28731	4.36542	NA
Response to anti-depressant treatment in major depressive disorder	0.265017	1	3.28731	4.36542	ZDHHC14
Severe malaria (adjusted for sickle cell variant rs334)	0.265017	1	3.28731	4.36542	KLHL3
Digit length ratio (right hand)	0.265017	1	3.28731	4.36542	GLI3
Eye morphology	0.265017	1	3.28731	4.36542	PTPRT
Type 2 diabetes nephropathy	0.265017	1	3.28731	4.36542	LRP8
Gambling	0.265017	1	3.28731	4.36542	ATXN1
Hearing function	0.265017	1	3.28731	4.36542	BTBD3
Lewy body disease	0.265017	1	3.28731	4.36542	APOE
Lipoprotein phospholipase A2 activity in cardiovascular disease	0.265017	1	3.28731	4.36542	APOE
Lymphoma	0.265017	1	3.28731	4.36542	JARID2
Magnesium levels	0.265017	1	3.28731	4.36542	FGFR2
Neutrophil percentage of granulocytes	0.266018	1	1.44375	1.9118	RSPH6A;GLB1;PVT1;LPP;UBAC2
Cerebrospinal fluid t-tau:AB1-42 ratio	0.266524	1	1.98768	2.62828	TOMM40;APOE
BMI (adjusted for smoking behaviour)	0.269098	1	1.665	2.18561	TOMM40;RARB;ADCY3
Body mass index (joint analysis main effects and smoking interaction)	0.269098	1	1.665	2.18561	TOMM40;RARB;ADCY3
Allergic sensitization	0.275243	1	1.9425	2.50602	PVT1;LPP
Waist circumference adjusted for BMI (joint analysis main effects and smoking interaction)	0.281831	1	1.62285	2.05525	FBXW11;HLX;ADAMTSL3
Right lateral prefrontal cortical growth	0.282227	1	3.0525	3.86155	TENM4
Cutaneous squamous cell carcinoma	0.282227	1	3.0525	3.86155	LPP
Digit length ratio (left hand)	0.282227	1	3.0525	3.86155	GLI3
Excessive daytime sleepiness	0.282227	1	3.0525	3.86155	DPYSL3
Triglyceride change in response to fenofibrate in statin-treated type 2 diabetes	0.282227	1	3.0525	3.86155	GLIS3
Upper eyelid morphology	0.282227	1	3.0525	3.86155	GNG12
Gait speed in old age	0.282227	1	3.0525	3.86155	CDH13
Hepatocellular carcinoma	0.282227	1	3.0525	3.86155	GLB1
Homocysteine levels	0.282227	1	3.0525	3.86155	DPEP1
Immune response to anthrax vaccine	0.282227	1	3.0525	3.86155	ASTN2
Lipoprotein-associated phospholipase A2 activity and mass	0.282227	1	3.0525	3.86155	APOE
Moderate to vigorous physical activity levels	0.282227	1	3.0525	3.86155	APOE
Mood instability	0.282227	1	3.0525	3.86155	AREL1
Hematocrit	0.288485	1	1.39657	1.73609	NYAP1;PRKCE;PVT1;GLIS3;MARK4
Erectile dysfunction	0.29266	1	1.85805	2.28306	CDH13;NMRAL1
Glomerular filtration rate (creatinine)	0.294616	1	1.58278	1.93429	DPEP1;NFATC1;ASTN2
Waist circumference adjusted for BMI (adjusted for smoking behaviour)	0.294616	1	1.58278	1.93429	FBXW11;HLX;ADAMTSL3
Moyamoya disease	0.299035	1	2.849	3.4393	PLOD1
Obese vs. thin	0.299035	1	2.849	3.4393	ADCY3
Pancreatic ductal adenocarcinoma	0.299035	1	2.849	3.4393	IGFBP4
Personality dimensions	0.299035	1	2.849	3.4393	NRXN1
Blood trace element (Cu levels)	0.299035	1	2.849	3.4393	ANK2
Post-traumatic stress disorder (asjusted for relatedness)	0.299035	1	2.849	3.4393	GABBR2
Psychosis (atypical)	0.299035	1	2.849	3.4393	PVT1
Response to taxane treatment (docetaxel)	0.299035	1	2.849	3.4393	GHR
Common carotid intima-media thickness in HIV negative individuals	0.299035	1	2.849	3.4393	CCDC126
D-dimer levels	0.299035	1	2.849	3.4393	CDH13
Digit length ratio	0.299035	1	2.849	3.4393	GLI3
Eosinophilic esophagitis	0.299035	1	2.849	3.4393	SLC25A24
Urinary albumin-to-creatinine ratio	0.299035	1	2.849	3.4393	CASZ1
Late-onset myasthenia gravis	0.299035	1	2.849	3.4393	CDH6
Polycystic ovary syndrome	0.30135	1	1.81851	2.18128	ERBB3;ASIC2
Chronic obstructive pulmonary disease	0.30135	1	1.81851	2.18128	PID1;RARB
Urate levels in obese individuals	0.30135	1	1.81851	2.18128	PTPRT;RBFOX3
Immune response to smallpox vaccine (IL-6)	0.30135	1	1.81851	2.18128	CACNA2D3;GPR158
Hand grip strength	0.302129	1	1.36971	1.63941	NA;CRTAC1;ADCY3;WWP2;JARID2
Creatine kinase levels	0.31002	1	1.78063	2.08532	AKAP6;CPN1
Blood metabolite levels	0.311279	1	1.35237	1.57831	MGAM;GADL1;CYHR1;PYROXD2;FBXO41
Cholesterol, total	0.314464	1	1.41273	1.63437	TOMM40;APOC2;ASAP3;APOE
AIDS progression	0.31545	1	2.67094	3.08161	RPH3AL
Multiple system atrophy (pathologically confirmed)	0.31545	1	2.67094	3.08161	ARID1B
Palmitic acid (16:0) levels	0.31545	1	2.67094	3.08161	CNN3
BRCA1/2-negative high-risk breast cancer	0.31545	1	2.67094	3.08161	FGFR2
Cancer (pleiotropy)	0.31545	1	2.67094	3.08161	FGFR2
Response to cytadine analogues (cytosine arabinoside)	0.31545	1	2.67094	3.08161	EPHA7
Eating disorders (purging via substances)	0.31545	1	2.67094	3.08161	GADL1
Interleukin-10 levels	0.31545	1	2.67094	3.08161	F13A1
Lumbar spine bone mineral density (trabecular)	0.31545	1	2.67094	3.08161	SLC1A3
Endometriosis	0.318669	1	1.74429	1.99477	KSR2;SYNE1
Type 2 diabetes	0.326924	1	1.18409	1.32385	AKAP12;SLC22A3;SNX29;TOMM40;CAMK1D;CACNA2D3;GLIS3;APOE;LPP;ARID1B;PLS1
Basophil percentage of white cells	0.327291	1	1.7094	1.90924	GRIP1;SLC45A3
Blood metabolite ratios	0.327291	1	1.7094	1.90924	F12;APOE
Colorectal cancer	0.330374	1	1.37855	1.52679	SLC22A3;SCG5;TFEB;SYMPK
QT interval (drug interaction)	0.331481	1	2.51383	2.77573	CAMK1D
Red blood cell fatty acid levels	0.331481	1	2.51383	2.77573	BEST1
Response to lurasidone in schizophrenia	0.331481	1	2.51383	2.77573	DYNC2H1
Response to statins (LDL cholesterol change)	0.331481	1	2.51383	2.77573	APOE
Cough in response to angiotensin-converting enzyme inhibitor drugs	0.331481	1	2.51383	2.77573	GYS2
Temperament	0.331481	1	2.51383	2.77573	NRXN1
Total hippocampal volume	0.331481	1	2.51383	2.77573	ASTN2
Liver enzyme levels (alanine transaminase)	0.331481	1	2.51383	2.77573	CPN1
Basophil percentage of granulocytes	0.335884	1	1.67588	1.82837	GRIP1;SLC45A3
Post bronchodilator FEV1	0.341005	1	1.35667	1.45958	CELF4;ESRRG;KSR2;SYNE1
Cognitive decline rate in late mild cognitive impairment	0.341005	1	1.35667	1.45958	LASP1;BTBD3;STXBP6;TGFBR2
BMI in smokers	0.347138	1	2.37417	2.51195	RARB
Peanut allergy	0.347138	1	2.37417	2.51195	STXBP6
Body mass index (adult)	0.347138	1	2.37417	2.51195	ADCY3
Food allergy	0.347138	1	2.37417	2.51195	ACOT11
Urinary metabolites	0.347138	1	2.37417	2.51195	PYROXD2
Lead levels in blood	0.347138	1	2.37417	2.51195	SRGAP3
Logical memory (immediate recall) in mild cognitive impairment	0.347138	1	2.37417	2.51195	POFUT2
Migraine without aura	0.347138	1	2.37417	2.51195	ASTN2
Hemoglobin concentration	0.351647	1	1.33547	1.39574	NYAP1;PRKCE;PVT1;GLIS3
Celiac disease	0.362291	1	1.31492	1.33505	GLB1;LPP;CLK3;SNX6
Cardiac Troponin-T levels	0.362428	1	2.24921	2.28279	DLGAP1
Coronary artery disease or ischemic stroke	0.362428	1	2.24921	2.28279	SLC22A3
Severe malaria	0.362428	1	2.24921	2.28279	KLHL3
Feeling tense	0.362428	1	2.24921	2.28279	CDH13
Liver enzyme levels	0.362428	1	2.24921	2.28279	CPN1
Cognitive function	0.365163	1	1.39353	1.40386	TOMM40;ERBB3;AKAP6
Obesity	0.369895	1	1.554	1.54551	ADCY3;ALPK1
Coronary artery calcification	0.369895	1	1.554	1.54551	CACNA2D3;MSI2
Monocyte percentage of white cells	0.37141	1	1.24956	1.23763	KDM6B;HLX;MARK4;LPP;SLC25A24
HDL cholesterol levels	0.371546	1	1.37855	1.36488	APOC2;APOE;ATG7
Abdominal aortic aneurysm	0.377362	1	2.13675	2.08237	DAB2IP
Primary tooth development (number of teeth)	0.377362	1	2.13675	2.08237	NA
Borderline personality disorder	0.377362	1	2.13675	2.08237	CAMK1D
Primary tooth development (time to first tooth eruption)	0.377362	1	2.13675	2.08237	NA
C-reactive protein levels or total cholesterol levels (pleiotropy)	0.377362	1	2.13675	2.08237	HLX
Cardiovascular disease risk factors	0.377362	1	2.13675	2.08237	TOMM40
Red vs. brown/black hair color	0.377362	1	2.13675	2.08237	DPEP1
Renal function-related traits (BUN)	0.377362	1	2.13675	2.08237	LPP
Dimensional psychopathology (Arousal)	0.377362	1	2.13675	2.08237	CDH13
Total cholesterol change in response to fenofibrate in statin-treated type 2 diabetes	0.377362	1	2.13675	2.08237	NRXN1
Immunoglobulin A	0.377362	1	2.13675	2.08237	PVT1
Metabolite levels (Dihydroxy docosatrienoic acid)	0.377362	1	2.13675	2.08237	PVT1
Sum neutrophil eosinophil counts	0.378242	1	1.28526	1.24956	ATXN1;STXBP6;MARK4;SLC25A24
Granulocyte count	0.378242	1	1.28526	1.24956	ATXN1;STXBP6;MARK4;SLC25A24
Pulse pressure x alcohol consumption interaction (2df test)	0.378293	1	1.52625	1.48365	GABBR2;CASZ1
Type 2 diabetes (age of onset)	0.378293	1	1.52625	1.48365	PIGK;F13A1
Blood urea nitrogen levels	0.386644	1	1.49948	1.42488	NFATC1;DGKH
Refractive astigmatism	0.386644	1	1.49948	1.42488	NRXN1;CDH13
Verbal declarative memory	0.386644	1	1.49948	1.42488	TOMM40;APOE
Diastolic blood pressure x alcohol consumption interaction (2df test)	0.390616	1	1.33547	1.25538	CASZ1;FER1L5;PLOD1
Plasma omega-3 polyunsaturated fatty acid levels (docosapentaenoic acid)	0.391946	1	2.035	1.90605	BEST1
Serum metabolite ratios in chronic kidney disease	0.391946	1	2.035	1.90605	BTBD3
Fasting blood insulin (BMI interaction)	0.391946	1	2.035	1.90605	AKAP6
Worry too long after an embarrassing experience	0.391946	1	2.035	1.90605	CELF4
Homeostasis model assessment of beta-cell function (dietary factor interaction)	0.391946	1	2.035	1.90605	CDH13
Kawasaki disease	0.391946	1	2.035	1.90605	ZFHX3
BMI in non-smokers	0.394946	1	1.47362	1.369	TOMM40;ADCY3
Visceral adipose tissue/subcutaneous adipose tissue ratio	0.394946	1	1.47362	1.369	SLC6A17;LPP
Neurociticism	0.396942	1	1.3217	1.22121	GLIS3;CELF4;PAX6
Disease progression in age-related macular degeneration	0.396942	1	1.3217	1.22121	CDH6;CDH22;DPF3
Chronic inflammatory diseases (pleiotropy)	0.399265	1	1.2072	1.10837	NOS2;ADCY3;NFATC1;ASAP2;UBAC2
General cognitive ability	0.400732	1	1.14341	1.04561	SNX29;ATXN1;NA;CYHR1;AKAP6;ESRRG;KALRN;CPN1
Alcohol consumption	0.406189	1	1.9425	1.75007	ESRRG
Response to cognitive-behavioural therapy in anxiety disorder	0.406189	1	1.9425	1.75007	NTNG1
Response to cyclophosphamide in systemic lupus erythematosus with lupus nephritis	0.406189	1	1.9425	1.75007	CAMK1D
Response to platinum-based neoadjuvant chemotherapy in cervical cancer	0.406189	1	1.9425	1.75007	CDH13
Urinary albumin-to-creatinine ratio in non-diabetics	0.406189	1	1.9425	1.75007	SPATS2L
Mortality in sepsis	0.406189	1	1.9425	1.75007	LPP
Myeloid white cell count	0.41527	1	1.221	1.07305	ATXN1;STXBP6;MARK4;SLC25A24
Advanced age-related macular degeneration	0.419532	1	1.40115	1.21706	APOE;MARK4
Subcutaneous adipose tissue	0.419532	1	1.40115	1.21706	STXBP6;NR3C2
Multiple system atrophy	0.4201	1	1.85805	1.61141	LMX1B
Non-melanoma skin cancer	0.4201	1	1.85805	1.61141	RGS22
Attention function in attention deficit hyperactive disorder	0.4201	1	1.85805	1.61141	DST
Plasma omega-6 polyunsaturated fatty acid levels (arachidonic acid)	0.4201	1	1.85805	1.61141	BEST1
Blood sugar levels	0.4201	1	1.85805	1.61141	GLIS3
Plasma omega-6 polyunsaturated fatty acid levels (dihomo-gamma-linolenic acid)	0.4201	1	1.85805	1.61141	BEST1
Western dietary pattern	0.4201	1	1.85805	1.61141	ARID1B
Iron status biomarkers	0.4201	1	1.85805	1.61141	GHR
Metabolite levels (HVA/MHPG ratio)	0.4201	1	1.85805	1.61141	NRXN1
Obesity-related traits	0.421791	1	1.06306	0.917682	CAMK1D;HPSE2;KCNB1;CEP152;PPM1H;SAMD4B;MTUS2;LPP;CLYBL;SNX29;NCEH1;ERBB3;COL4A1;HLX;BTBD3;SCG5;DLGAP1;ITGB7;PYROXD2;ASTN2
Amyotrophic lateral sclerosis (sporadic)	0.422385	1	1.17404	1.01183	ADAMTSL3;PVT1;MYO18B;ST6GALNAC5;NR3C2
Rheumatoid arthritis	0.422385	1	1.17404	1.01183	CDH6;CD2;PVT1;PADI4;RBPJ
Acne (severe)	0.422904	1	1.14982	0.989549	SART1;SART3;WSCD2;DOCK2;CORO1C;CABIN1
Nose morphology	0.433685	1	1.78063	1.4876	ZFHX3
Oppositional defiant disorder dimensions in attention-deficit hyperactivity disorder	0.433685	1	1.78063	1.4876	RARB
Presence of antiphospholipid antibodies	0.433685	1	1.78063	1.4876	LCA5
Psoriatic arthritis	0.433685	1	1.78063	1.4876	NOS2
Relative hand skill in reading disability	0.433685	1	1.78063	1.4876	ATG7
Cerebrospinal fluid clusterin levels	0.433685	1	1.78063	1.4876	DST
Coronary artery disease or large artery stroke	0.433685	1	1.78063	1.4876	SLC22A3
Tuberculosis (SNP x SNP interaction)	0.433685	1	1.78063	1.4876	SPATS2L
Fasting insulin (dietary factor interaction)	0.433685	1	1.78063	1.4876	SNX29
Lumbar spine bone mineral density (integral)	0.433685	1	1.78063	1.4876	SLC1A3
Urinary albumin excretion	0.435638	1	1.35667	1.12732	PID1;NR3C2
Nicotine dependence and major depression (severity of comorbidity)	0.446953	1	1.7094	1.37659	ESRRG
Coronary artery calcified atherosclerotic plaque score in type 2 diabetes	0.446953	1	1.7094	1.37659	ABL1
Spherical equivalent (joint analysis main effects and education interaction)	0.446953	1	1.7094	1.37659	ZMAT4
Facial emotion recognition (sad faces)	0.446953	1	1.7094	1.37659	REEP1
Homeostasis model assessment of insulin resistance (dietary factor interaction)	0.446953	1	1.7094	1.37659	SNX29
Reaction time	0.451499	1	1.31492	1.04561	AGBL4;SPATS2L
Total cholesterol levels	0.459011	1	1.12461	0.875711	PID1;PRKCE;APOC2;ASAP3;APOE
Aortic root size	0.45991	1	1.64366	1.27667	RABGEF1
Plasma omega-6 polyunsaturated fatty acid levels (gamma-linolenic acid)	0.45991	1	1.64366	1.27667	BEST1
Response to fenofibrate (total cholesterol levels)	0.45991	1	1.64366	1.27667	DLGAP1
Coronary artery aneurysm in Kawasaki disease	0.45991	1	1.64366	1.27667	CAMK1D
Erosive tooth wear (severe vs none or mild)	0.45991	1	1.64366	1.27667	KIF26A
Molybdenum levels	0.45991	1	1.64366	1.27667	RARB
Lung function (FEV1)	0.467103	1	1.27567	0.971048	GLIS3;PRSS23
Age at first birth	0.472565	1	1.58278	1.18642	CYHR1
Phospholipid levels (plasma)	0.472565	1	1.58278	1.18642	ALG1
Clozapine-induced agranulocytosis/granulocytopenia in treatment-resistant schizophrenia	0.472565	1	1.58278	1.18642	MSH5
Seasonality and depression	0.472565	1	1.58278	1.18642	CDH13
White matter hyperintensity burden	0.472565	1	1.58278	1.18642	KCNB1
Knee osteoarthritis	0.472565	1	1.58278	1.18642	WWP2
Metabolite levels (lipoprotein measures)	0.472565	1	1.58278	1.18642	APOE
Waist circumference adjusted for BMI in non-smokers	0.482441	1	1.2387	0.902881	FBXW11;ADAMTSL3
Idiopathic dilated cardiomyopathy	0.482441	1	1.2387	0.902881	MGAM;DNAH17
Systemic lupus erythematosus	0.484063	1	1.05374	0.764532	GHR;ATXN1;KDM4C;PVT1;MSH5;DPF3;SLC1A7;LPP;PLD2
HDL cholesterol	0.484611	1	1.07735	0.780444	TOMM40;NA;APOC2;APOE;ATG7;PRKAG3
Bladder cancer	0.484923	1	1.52625	1.10465	CLK3
Plasma omega-6 polyunsaturated fatty acid levels (linoleic acid)	0.484923	1	1.52625	1.10465	BEST1
Epilepsy and lamotrigine-induced maculopapular eruptions	0.484923	1	1.52625	1.10465	IFT140
Information processing speed	0.484923	1	1.52625	1.10465	ATRNL1
Mean platelet volume	0.486997	1	1.06457	0.765958	PSMD9;NUP210L;VWF;NFATC1;MSI2;KALRN;PVR
Myopia	0.490008	1	1.221	0.870982	ZMAT4;NUF2
Multiple myeloma	0.50878	1	1.4245	0.962591	JARID2
Pubertal anthropometrics	0.50878	1	1.4245	0.962591	ADCY3
Refractive error	0.50878	1	1.4245	0.962591	ZMAT4
Toenail selenium levels	0.50878	1	1.4245	0.962591	DYNC2H1
Glomerular filtration rate in chronic kidney disease	0.50878	1	1.4245	0.962591	HSD17B3
Microalbuminuria	0.50878	1	1.4245	0.962591	PTPRT
Granulocyte percentage of myeloid white cells	0.512497	1	1.0751	0.718659	KDM6B;HLX;LPP;SLC25A24
Prostate cancer (SNP x SNP interaction)	0.519566	1	1.155	0.75625	CEP152;ANK2
Airflow obstruction	0.520292	1	1.37855	0.900696	RARB
Bone mineral density (total hip)	0.520292	1	1.37855	0.900696	CRIM1
Chronotype	0.520292	1	1.37855	0.900696	PIGK
Fasting blood glucose (BMI interaction)	0.520292	1	1.37855	0.900696	GLIS3
Orofacial clefts	0.531535	1	1.33547	0.843999	PVT1
Parental longevity (combined parental attained age, Martingale residuals)	0.531535	1	1.33547	0.843999	APOE
Bipolar disorder and schizophrenia	0.531535	1	1.33547	0.843999	ASTN2
Coronary heart disease	0.540972	1	1.11	0.68197	SLC22A3;COL4A1
Pelvic organ prolapse	0.542514	1	1.295	0.791946	SPATS2L
Social communication problems	0.542514	1	1.295	0.791946	LMX1B
Urate levels (BMI interaction)	0.542514	1	1.295	0.791946	RBFOX3
Hematological and biochemical traits	0.542514	1	1.295	0.791946	PRKCE
Hemoglobin	0.542514	1	1.295	0.791946	PRKCE
Irritable mood	0.542514	1	1.295	0.791946	PAX6
Periodontal microbiota	0.553237	1	1.25691	0.744053	DAB2IP
Serum metabolite concentrations in chronic kidney disease	0.553237	1	1.25691	0.744053	DNAH17
Feeling miserable	0.553237	1	1.25691	0.744053	CELF4
Hemoglobin levels	0.553237	1	1.25691	0.744053	PRKCE
Immune reponse to smallpox (secreted IFN-alpha)	0.553237	1	1.25691	0.744053	LPP
Initial alcohol sensitivity	0.553237	1	1.25691	0.744053	DLGAP1
Immature fraction of reticulocytes	0.56297	1	1.02564	0.589261	TTC25;APOE;TMC6
Insomnia	0.563709	1	1.221	0.699898	CEP152
Activated partial thromboplastin time	0.573936	1	1.18708	0.659113	F12
Beard thickness	0.573936	1	1.18708	0.659113	CASZ1
Cerebral amyloid deposition in APOEe4 non-carriers (PET imaging)	0.573936	1	1.18708	0.659113	PRKCE
Chronic obstructive pulmonary disease-related biomarkers	0.573936	1	1.18708	0.659113	EYA1
Gestational age at birth (maternal effect)	0.573936	1	1.18708	0.659113	HGF
Hair greying	0.573936	1	1.18708	0.659113	TENM4
Heart rate	0.573936	1	1.18708	0.659113	DAB2IP
Lumbar spine bone mineral density	0.573936	1	1.18708	0.659113	ARHGAP25
Allergic disease (asthma, hay fever or eczema)	0.574566	1	0.993838	0.550725	GLB1;LPP;ARID1B;PHF19
Red blood cell traits	0.575157	1	1.04232	0.576518	NA;PRKCE
Waist circumference adjusted for body mass index	0.579087	1	1.0016	0.547179	FBXW11;HLX;ADAMTSL3
Daytime sleep phenotypes	0.582081	1	0.974944	0.527586	CYFIP2;SNX29;DST;FAM13C;CHST15;CDH13
Allergy	0.583924	1	1.155	0.621372	LPP
Self-reported allergy	0.583924	1	1.155	0.621372	LPP
Feeling nervous	0.583924	1	1.155	0.621372	CHMP4B
Hemoglobin A1c levels	0.583924	1	1.155	0.621372	TMC6
Pancreatic cancer	0.589621	1	0.986193	0.520981	IGFBP4;PVT1;ARID1B
Acute lymphoblastic leukemia (childhood)	0.593678	1	1.12461	0.58639	PARD3
Alanine transaminase levels	0.593678	1	1.12461	0.58639	KDM4C
Periodontal disease-related phenotypes	0.593678	1	1.12461	0.58639	RBMS3
Response to bronchodilator in chronic obstructive pulmonary disease (change in FEV1)	0.593678	1	1.12461	0.58639	CDH13
Corneal structure	0.593678	1	1.12461	0.58639	NR3C2
Experiencing mood swings	0.593678	1	1.12461	0.58639	CELF4
Graves' disease	0.593678	1	1.12461	0.58639	LPP
Heschl's gyrus morphology	0.593678	1	1.12461	0.58639	KALRN
Waist circumference adjusted for BMI in active individuals	0.594761	1	1.00553	0.52247	FBXW11;ADAMTSL3
Venous thromboembolism adjusted for sickle cell variant rs77121243-T	0.601143	1	0.993838	0.505787	PTPRT;PRKCE
Nose size	0.603204	1	1.09577	0.553911	CACNA2D3
Bronchopulmonary dysplasia	0.603204	1	1.09577	0.553911	KLHL3
Restless legs syndrome	0.603204	1	1.09577	0.553911	NTNG1
Fasting blood glucose	0.603204	1	1.09577	0.553911	GLIS3
Metabolite levels (small molecules and protein measures)	0.603204	1	1.09577	0.553911	F12
Waist circumference adjusted for BMI (joint analysis main effects and physical activity interaction)	0.607449	1	0.982415	0.48972	FBXW11;ADAMTSL3
Carotid plaque burden	0.612507	1	1.06838	0.523712	ATRNL1
Selective IgA deficiency	0.612507	1	1.06838	0.523712	PVT1
Erosive tooth wear (severe vs non-severe)	0.612507	1	1.06838	0.523712	KIF26A
Zinc levels	0.612507	1	1.06838	0.523712	STXBP6
White blood cell count	0.616176	1	0.941301	0.4558	ATXN1;PVT1;STXBP6;MARK4;SLC25A24
Bone mineral density	0.619834	1	0.960338	0.459333	RBMS3;CPN1
Childhood ear infection	0.621593	1	1.04232	0.495591	FGFR2
Hypertriglyceridemia	0.621593	1	1.04232	0.495591	BCL7B
Liver enzyme levels (gamma-glutamyl transferase)	0.621593	1	1.04232	0.495591	CDH6
Mean corpuscular volume	0.623854	1	0.936658	0.441953	CEP104;PCID2;SLC20A2;PVT1;AGAP1;SMG9;TMC6;GNG12
Platelet count	0.626904	1	0.934099	0.436188	VWF;GSE1;APOE;PLOD1;MARK4;CBL;KALRN;ARHGAP25
Resting-state electroencephalogram vigilance	0.630466	1	1.0175	0.469369	SLC8A2
Diastolic blood pressure x alcohol consumption (light vs heavy) interaction (2df test)	0.630466	1	1.0175	0.469369	CASZ1
Morning vs. evening chronotype	0.630466	1	1.0175	0.469369	PIGK
Familial squamous cell lung carcinoma	0.639131	1	0.993838	0.444887	GHR
Urate levels in overweight individuals	0.639131	1	0.993838	0.444887	POLE
Inflammatory skin disease	0.643697	1	0.919033	0.404859	NOS2;SLIT3
Systolic blood pressure x alcohol consumption (light vs heavy) interaction (2df test)	0.647594	1	0.971251	0.422001	CASZ1
Mean arterial pressure x alcohol consumption (light vs heavy) interaction (2df test)	0.647594	1	0.971251	0.422001	CASZ1
Neuroticism	0.649179	1	0.902853	0.390075	L3MBTL2;CHADL;CELF4
Alopecia areata	0.649475	1	0.909256	0.392427	ERBB3;LPP
Diastolic blood pressure x smoking status (ever vs never) interaction (2df test)	0.649475	1	0.909256	0.392427	DYNC2LI1;FER1L5
Night sleep phenotypes	0.650755	1	0.924001	0.396972	REEP1;POLR3B;TENM4;CLSTN3;COL4A1;CACNA2D3;GADL1;F13A1;CDH13;AKAP6;TGFBR2;RBMS3
Mosquito bite size	0.655178	1	0.899685	0.38043	ASIC2;LPP
Endometrial cancer	0.655858	1	0.949668	0.40058	CACNA2D3
Lead levels	0.655858	1	0.949668	0.40058	ONECUT1
Systolic blood pressure x smoking status (ever vs never) interaction (2df test)	0.660807	1	0.890313	0.368851	DYNC2LI1;CRTAC1
Psoriasis vulgaris	0.663929	1	0.929023	0.380509	NOS2
Visceral fat	0.663929	1	0.929023	0.380509	SLC35C1
Waist-to-hip ratio adjusted for BMI in active individuals	0.663929	1	0.929023	0.380509	EYA1
Ankylosing spondylitis	0.671811	1	0.909256	0.361682	NOS2
Autism spectrum disorder, ADHD, bipolar disorder, MDD, and schizophrenia (combined)	0.671811	1	0.909256	0.361682	SYNE1
Telomere length	0.671811	1	0.909256	0.361682	ONECUT1
Huntington's disease progression	0.671811	1	0.909256	0.361682	ATRNL1
Blood pressure	0.671844	1	0.872144	0.346878	CASZ1;CDH13
ALT levels after remission induction therapy in actute lymphoblastic leukemia (ALL)	0.679509	1	0.890313	0.344004	KCNB1
Inflammatory bowel disease	0.691908	1	0.904126	0.332992	L3MBTL2;ADCY3;NFATC1;IRAK4;PUS7L;PRKAB1;LPP;SCAMP3;NKD1;UBAC2;FAM189B;CHADL;GPR183;LYRM7;MSH5
Delirium	0.694368	1	0.854701	0.311755	AKAP12
Uterine fibroids	0.694368	1	0.854701	0.311755	SYNE1
Lung cancer in ever smokers	0.698147	1	0.837942	0.301094	NRXN1;CACNA2D3;RBMS3
Initial pursuit acceleration	0.701538	1	0.837942	0.297034	EPHA7
Male-pattern baldness	0.702377	1	0.851296	0.30075	DMRTA2;CASZ1;MSI2;ATG7;PRKAG3
Asthma (childhood onset)	0.708539	1	0.821828	0.28316	HPSE2
Protein quantitative trait loci	0.708539	1	0.821828	0.28316	DOCK2
Glaucoma	0.708539	1	0.821828	0.28316	LMX1B
Diverticular disease	0.710567	1	0.821828	0.280812	HLX;WWP2;GPR158
Body mass index (age <50)	0.715377	1	0.806322	0.270073	ADCY3
Regular attendance at a pub or social club	0.715377	1	0.806322	0.270073	NA
QRS duration	0.728577	1	0.777001	0.246047	CRIM1
Serum uric acid levels	0.728577	1	0.777001	0.246047	TMC6
Diisocyanate-induced asthma	0.734058	1	0.818679	0.253108	DYNC2H1;PTPRT;EPHA7;PRKCE;AKAP6
Sleep duration	0.734946	1	0.763126	0.235011	ESRRG
Waist-to-hip ratio adjusted for BMI (joint analysis for main effect and physical activity interaction)	0.734946	1	0.763126	0.235011	EYA1
Waist-to-hip ratio adjusted for body mass index	0.736615	1	0.770001	0.235382	EYA1;HABP2
Systolic blood pressure x smoking status (current vs non-current) interaction (2df test)	0.741116	1	0.763126	0.228631	DYNC2LI1;CRTAC1
Diastolic blood pressure (cigarette smoking interaction)	0.741165	1	0.749738	0.22457	CASZ1
Waist-hip ratio	0.747239	1	0.736811	0.214685	TOMM40
Manganese levels	0.747239	1	0.736811	0.214685	FAM13C
Allergic rhinitis	0.749922	1	0.749738	0.215764	LPP;GLI3
Myocardial infarction	0.753171	1	0.724323	0.205319	COL4A1
Cognitive performance	0.758469	1	0.736811	0.203694	SLC24A2;TSHZ3
Thiazide-induced adverse metabolic effects in hypertensive patients	0.758964	1	0.712251	0.19644	DAB2IP
Pulmonary function	0.764621	1	0.700574	0.188017	RARB
Tonsillectomy	0.770146	1	0.689275	0.180022	SLC12A8
Crohn's disease	0.775069	1	0.836575	0.213162	FAM189B;L3MBTL2;NOS2;CHADL;LYRM7;ADCY3;CDH13;GNG8;NFATC1;LPP;SCAMP3;NKD1
Lymphocyte counts	0.776928	1	0.736811	0.185977	PVT1;DIP2A;SMG9
Vitiligo	0.778739	1	0.706364	0.176647	ERBB3;LPP
Axial length	0.78081	1	0.667735	0.165213	SLC35C1
Itch intensity from mosquito bite	0.78081	1	0.667735	0.165213	LPP
Systolic blood pressure (cigarette smoking interaction)	0.79098	1	0.647501	0.151827	CASZ1
PR interval	0.795887	1	0.637836	0.145616	OBSCN
Atopic dermatitis	0.795887	1	0.637836	0.145616	GLB1
Logical memory (delayed recall) in normal cognition	0.795887	1	0.637836	0.145616	BTBD3
Lung function (FVC)	0.795887	1	0.637836	0.145616	ZFHX3
Ovarian cancer	0.80068	1	0.628457	0.139702	ATRNL1
Psoriasis	0.801085	1	0.672993	0.149262	NOS2;UBAC2
Resting heart rate	0.801085	1	0.672993	0.149262	CDH6;APOE
Mean corpuscular hemoglobin	0.801413	1	0.763126	0.16894	PCID2;PVT1;AGAP1;TMC6;GNG12;PLS1
Birth weight	0.818752	1	0.593542	0.118693	PHF19
Mean corpuscular hemoglobin concentration	0.821408	1	0.642632	0.126429	SLC20A2;SMG9
Multiple sclerosis	0.825921	1	0.700574	0.133989	PVT1;AGAP2;PVR;LPP
Chronic lymphocytic leukemia	0.827165	1	0.577501	0.109581	LPP
Small cell lung carcinoma	0.827165	1	0.577501	0.109581	DST
Spherical equivalent or myopia (age of diagnosis)	0.827623	1	0.671231	0.126995	RASGEF1B;ZMAT4;AKAP6
Dental caries	0.831224	1	0.569801	0.105331	RBMS3
Monobrow	0.835189	1	0.562303	0.10127	LMX1B
Bipolar disorder	0.835468	1	0.660851	0.118797	FER1L5;DGKH;SYNE1
Rosacea symptom severity	0.845604	1	0.606171	0.101657	HGF;DPF3
Eyebrow thickness	0.850138	1	0.534188	0.0867292	LMX1B
Chronic kidney disease	0.853658	1	0.527593	0.083478	F12
Mean arterial pressure x alcohol consumption interaction (2df test)	0.853658	1	0.527593	0.083478	CASZ1
Takayasu arteritis	0.876098	1	0.485625	0.0642373	MSH5
Waist-to-hip ratio adjusted for BMI (age <50)	0.87635	1	0.558628	0.0737332	F12;F13A1
Regular attendance at a religious group	0.87901	1	0.480169	0.0619221	NA
Breast size	0.889991	1	0.459517	0.0535538	RBMS3
Menopause (age at onset)	0.892577	1	0.454628	0.0516649	MSH5
White blood cell count (basophil)	0.895103	1	0.449843	0.04985	SLC45A3
Monocyte count	0.898349	1	0.572344	0.0613531	COL4A1;STXBP6;MARK4
Lung cancer	0.900014	1	0.569801	0.0600258	PVT1;ZMAT4;MSH5
Hip circumference adjusted for BMI	0.904626	1	0.431667	0.0432675	ADAMTSL3
Serum metabolite levels	0.906869	1	0.42735	0.0417767	PYROXD2
Response to statin therapy	0.911198	1	0.418971	0.0389623	NSMCE2
Loneliness	0.915326	1	0.410914	0.0363556	CHMP4B
Mean arterial pressure	0.926596	1	0.3885	0.0296182	CASZ1
Waist-to-hip ratio adjusted for BMI x sex x age interaction (4df test)	0.929566	1	0.611958	0.0446959	PSD;EYA1;F12;ST7;F13A1;CPA4
Red blood cell count	0.929733	1	0.521159	0.0379704	PRKCE;GLIS3;TMC6
Parkinson's disease	0.931529	1	0.464511	0.032947	SLC45A3;ANK2
Intelligence (MTAG)	0.932483	1	0.583812	0.0408108	SNX29;AKAP6;ESRRG;GPR158;FBXO41
Waist-to-hip ratio adjusted for BMI	0.933452	1	0.582221	0.040095	PSD;EYA1;F12;ST7;F13A1
Waist-to-hip ratio adjusted for BMI (age >50)	0.934381	1	0.512821	0.0348059	PSD;F13A1;CPA4
Systolic blood pressure x alcohol consumption interaction (2df test)	0.934836	1	0.371609	0.0250407	CASZ1
QT interval	0.937867	1	0.365257	0.0234302	SPATS2L
Itch intensity from mosquito bite adjusted by bite size	0.937867	1	0.365257	0.0234302	GNG12
Macular thickness	0.940261	1	0.447487	0.027564	RARB;RBMS3
Lymphocyte percentage of white cells	0.953317	1	0.331279	0.0158377	STXBP6
Squamous cell lung carcinoma	0.963218	1	0.307446	0.0115216	GLIS3
Alcoholic chronic pancreatitis	0.968122	1	0.294724	0.00954826	FREM1
Red cell distribution width	0.972517	1	0.371609	0.0103557	APOE;TMC6
Blood protein levels	0.995773	1	0.674441	0.00285675	CCDC126;OGFOD3;LRP8;LPP;CPN1;SMPD3;GHR;ENDOU;CRTAC1;CHST15;APOE;EPHB2;HABP2;CPA4;NTNG1;PCID2;VWF;F12;TIE1;HGF;CACNA2D3;ARHGAP25;NMRAL1;CUL4A;F7;BCAM;APOC2;MSH5;DNAJB11;DPEP1;BPI;ST6GALNAC5;ENG
Prostate cancer	0.995831	1	0.321316	0.00134234	PSD;SLC22A3;DOCK2
Ulcerative colitis	0.998654	1	0.281152	0.000378775	LYRM7;MSH5;PRKAB1
Autism spectrum disorder or schizophrenia	0.999914	1	0.284143	2.45734e-05	L3MBTL2;CHADL;ADAMTSL3;MSH5;SPATS2L
