# Supplementary material for: Integrated analysis of behavioral, epigenetic, and gut microbiome analyses in AppNL-G-F, AppNL-F, and wild type mice
Source: Sci Rep. 2021 Feb 25;11:4678. doi: 10.1038/s41598-021-83851-4 (PMC7907263; doi:10.1038/s41598-021-83851-4)
Supplement: Supplementary file 13 — Supplementary Table S5. [file 41598_2021_83851_MOESM13_ESM.xlsx]

## Sheet: alpha-diversity selected LMs
Table S1.1. Results for AIC-selected linear models predicting alpha-diversity metrics from mouse behavioral scores and genotype.
Observed ASVs	SumSq	Df	F-value	Pr(>F)
Genotype	12504	2	2.5518	0.090571	.
Weight-grams	12124	1	4.9484	0.0318219	*
EZM-Time-in-Open	23064	1	9.4137	0.0038552	**
FC-Freeze-Tone1	13444	1	5.487	0.0242209	*
FC-Freeze-Tone2	1505	1	0.6141	0.437857
FC-Context-Freeze	446	1	0.1818	0.672085
FC-Cued-Freeze	4275	1	1.7449	0.194029
Nest-Build-Avg-Score	13697	1	5.5905	0.0229999	*
Time-w-Novel-Object	4744	1	1.9361	0.171784
YM-Alterations	9269	1	3.7833	0.0588188	.
Genotype:FC-Freeze-Tone2	33019	2	6.7383	0.0030056	**
Genotype:FC-Context-Freeze	49479	2	10.0974	0.0002818	***
Genotype:Time-w-Novel-Object	38534	2	7.8639	0.0013175	**
Genotype:YM-Alterations	23200	2	4.7345	0.0142741	*
Residuals	98003	40
Chao1 Index
Genotype	12950	2	2.6335	0.0842456	.
Weight-grams	12179	1	4.9538	0.0317344	*
EZM-Time-in-Open	23646	1	9.6177	0.0035251	**
FC-Freeze-Tone1	13830	1	5.6251	0.022607	*
FC-Freeze-Tone2	1452	1	0.5907	0.446658
FC-Context-Freeze	391	1	0.1589	0.692315
FC-Cued-Freeze	3965	1	1.6127	0.211454
Nest-Build-Avg-Score	13913	1	5.6587	0.0222311	*
Time-w-Novel-Object	4807	1	1.9552	0.169738
YM-Alterations	9214	1	3.7475	0.0599762	.
Genotype:FC-Freeze-Tone2	32425	2	6.5941	0.0033488	**
Genotype:FC-Context-Freeze	49626	2	10.0923	0.0002828	***
Genotype:Time-w-Novel-Object	39889	2	8.1121	0.0011034	**
Genotype:YM-Alterations	23182	2	4.7145	0.0145068	*
Residuals	98345	40
Shannon Index (transformed)
Genotype	1213.7	2	1.6124	0.213113
Weight-grams	1406.6	1	3.7374	0.0608856	.
EZM-Time-in-Open	1350.3	1	3.5878	0.0660431	.
FC-Freeze-Tone1	2118.7	1	5.6295	0.0229698	*
FC-Freeze-Tone2	433.1	1	1.1508	0.290332
FC-Context-Freeze	822	1	2.184	0.147915
FC-Cued-Freeze	1107.8	1	2.9435	0.0945866	.
Nest-Build-Avg-Score	1641.9	1	4.3625	0.0436757	*
Time-w-Novel-Object	83.4	1	0.2215	0.640657
OF-Time-in-Center	1647.6	1	4.3777	0.043329	*
YM-Alterations	3266.2	1	8.6785	0.0055422	**
Genotype:FC-Freeze-Tone2	2677.6	2	3.5572	0.0386357	*
Genotype:FC-Context-Freeze	6605.5	2	8.7755	0.0007601	***
Genotype:FC-Cued-Freeze	2905.8	2	3.8604	0.0300127	*
Genotype:Time-w-Novel-Object	5190.3	2	6.8953	0.0028493	**
Genotype:YM-Alterations	2391.7	2	3.1774	0.0532791	.
Residuals	13925.4	37
Simpson Index (transformed)
Genotype	0.08148	2	2.7017	0.0828686	.
Weight-grams	0.00166	1	0.1098	0.742641
EZM-Time-in-Open	0.05903	1	3.9146	0.056813	.
FC-Freeze-Tone1	0.09142	1	6.0625	0.0195688	*
FC-Freeze-Tone2	0.03352	1	2.2229	0.146084
FC-Context-Freeze	0.02375	1	1.5749	0.218875
FC-Cued-Freeze	0.00642	1	0.4257	0.518908
Nest-Build-Avg-Score	0.0258	1	1.7112	0.200442
Time-w-Novel-Object	0.01036	1	0.6869	0.41355
OF-Time-in-Center	0.06915	1	4.5857	0.0402102	*
YM-Alterations	0.08738	1	5.7947	0.0222178	*
Genotype:Weight-grams	0.03722	2	1.2343	0.304957
Genotype:EZM-Time-in-Open	0.07	2	2.321	0.114998
Genotype:FC-Freeze-Tone1	0.05764	2	1.9114	0.164904
Genotype:FC-Freeze-Tone2	0.09794	2	3.2477	0.0524144	.
Genotype:FC-Context-Freeze	0.18663	2	6.1886	0.005477	**
Genotype:FC-Cued-Freeze	0.10104	2	3.3506	0.0481518	*
Genotype:Time-w-Novel-Object	0.30864	2	10.2342	0.0003866	***
Genotype:YM-Alterations	0.13114	2	4.3485	0.0216445	*
Residuals	0.46744	31

## Sheet: beta-diversity selected dbRDAs
Table S1.2. Results for AIC-selected PERMANOVA models predicting Aitchison distance from mouse behavioral scores and genotype
Significance sequential by term	Df	SumOfSqs	F	Pr(>F)
Genotype	2	126.02	3.0281	0.0171	*
FC-Cued-Freeze	1	26.45	1.271	0.2147
Time-w-Novel-Object	1	18.19	0.8742	0.431
WH-Reach	1	27.92	1.3417	0.1696
Genotype:FC-Cued-Freeze	2	50.52	1.2139	0.2777
Genotype:Time-w-Novel-Object	2	70.31	1.6895	0.0054	**
Residual	49	1019.6
Significance of marginal terms
WH-Reach	1	36.01	1.7304	0.0457	*
Genotype:FC-Cued-Freeze	2	62.89	1.5111	0.0768	.
Genotype:Time-w-Novel-Object	2	70.31	1.6895	0.0054	**
Residual	49	1019.6

## Sheet: taxon-behavior cpGLMs
Table S1.3. Results for compound Poisson generalized linear models predicting taxon abundance from behavioral scores. Only models whose behavioral score p-value remained significant (p ≤ 0.001) after Bonferroni multiple test correction are included in this table. Green shading corresponds to taxa that also significantly linked to at least one epigenetic DMR mark.
Taxon	Phylum	Class	Order	Family	Genus	Var	Intercept	Slope	Pval	Adj.pval
ASV0001	Bacteroidetes	Bacteroidia	Bacteroidales	Muribaculaceae	Muribaculaceae_Genus	EZM-Time-in-Open	67.9393	-0.651216	3.54419e-08	0.000451176
ASV0003	Bacteroidetes	Bacteroidia	Bacteroidales	Prevotellaceae	Prevotellaceae_UCG-001	EZM-Time-in-Open	28.1031	-0.763429	6.40242e-14	8.15028e-10
ASV0007	Bacteroidetes	Bacteroidia	Bacteroidales	Muribaculaceae	Muribaculaceae_Genus	EZM-Time-in-Open	51.1896	-0.587256	1.0455e-16	1.33092e-12
ASV0007	Bacteroidetes	Bacteroidia	Bacteroidales	Muribaculaceae	Muribaculaceae_Genus	OF-Time-in-Center	56.611	-1.18018	1.34269e-10	1.70924e-06
ASV0014	Bacteroidetes	Bacteroidia	Bacteroidales	Muribaculaceae	Muribaculaceae_Genus	EZM-Time-in-Open	5.72325	0.435175	1.59e-10	2.02408e-06
ASV0018	Bacteroidetes	Bacteroidia	Bacteroidales	Rikenellaceae	Alistipes	EZM-Time-in-Open	-23.7872	0.574794	8.68953e-12	1.10618e-07
ASV0020	Bacteroidetes	Bacteroidia	Bacteroidales	Bacteroidaceae	Bacteroides	WH-Reach	-21.4917	11.3491	5.47169e-09	6.96547e-05
ASV0021	Bacteroidetes	Bacteroidia	Bacteroidales	Muribaculaceae	Muribaculaceae_Genus	FC-Freeze-Tone2	40.284	-1.21413	1.35072e-08	0.000171946
ASV0023	Proteobacteria	Gammaproteobacteria	Betaproteobacteriales	Burkholderiaceae	Parasutterella	EZM-Time-in-Open	-9.7352	0.266329	3.07301e-08	0.000391195
ASV0032	Bacteroidetes	Bacteroidia	Bacteroidales	Prevotellaceae	Alloprevotella	EZM-Time-in-Open	5.16024	0.338143	2.95308e-09	3.75927e-05
ASV0036	Firmicutes	Clostridia	Clostridiales	Lachnospiraceae	Lachnospiraceae_NK4A136_group	EZM-Time-in-Open	16.4205	-0.437747	4.73561e-09	6.02843e-05
ASV0038	Bacteroidetes	Bacteroidia	Bacteroidales	Bacteroidaceae	Bacteroides	EZM-Time-in-Open	26.4781	-0.327654	3.77169e-11	4.80136e-07
ASV0044	Bacteroidetes	Bacteroidia	Bacteroidales	Muribaculaceae	Muribaculaceae_Genus	EZM-Time-in-Open	21.9966	-0.37337	1.24063e-08	0.000157932
ASV0051	Bacteroidetes	Bacteroidia	Bacteroidales	Rikenellaceae	Alistipes	EZM-Time-in-Open	14.2193	-0.31321	2.44361e-11	3.11072e-07
ASV0057	Bacteroidetes	Bacteroidia	Bacteroidales	Muribaculaceae	Muribaculaceae_Genus	Time-w-Novel-Object	14.1683	-0.161	2.54451e-09	3.23916e-05
ASV0064	Bacteroidetes	Bacteroidia	Bacteroidales	Muribaculaceae	Muribaculaceae_Genus	FC-Freeze-Tone1	-8.69391	1.98233	1.48911e-08	0.000189564
ASV0065	Proteobacteria	Deltaproteobacteria	Desulfovibrionales	Desulfovibrionaceae	Desulfovibrionaceae_Genus	YM-Alterations	-27.0242	0.484753	1.22814e-09	1.56342e-05
ASV0071	Bacteroidetes	Bacteroidia	Bacteroidales	Muribaculaceae	Muribaculaceae_Genus	EZM-Time-in-Open	3.65139	0.204604	2.49316e-11	3.17379e-07
ASV0073	Firmicutes	Clostridia	Clostridiales	Lachnospiraceae	Lachnospiraceae_Genus	EZM-Time-in-Open	22.3389	-0.249089	1.34238e-10	1.70885e-06
ASV0083	Firmicutes	Clostridia	Clostridiales	Ruminococcaceae	Ruminiclostridium_9	Time-w-Novel-Object	-35.2135	0.737661	1.01783e-11	1.29569e-07
ASV0083	Firmicutes	Clostridia	Clostridiales	Ruminococcaceae	Ruminiclostridium_9	OF-Time-in-Center	56.6598	-4.3287	2.8015e-14	3.56631e-10
ASV0085	Bacteroidetes	Bacteroidia	Bacteroidales	Muribaculaceae	Muribaculaceae_Genus	EZM-Time-in-Open	-0.465134	0.222664	9.28691e-14	1.18222e-09
ASV0087	Firmicutes	Clostridia	Clostridiales	Lachnospiraceae	Lachnospiraceae_Genus	EZM-Time-in-Open	15.6422	-0.157314	1.52061e-12	1.93573e-08
ASV0096	Firmicutes	Clostridia	Clostridiales	Lachnospiraceae	Lachnospiraceae_Genus	FC-Cued-Freeze	24.2379	-0.431765	2.82944e-08	0.000360188
ASV0096	Firmicutes	Clostridia	Clostridiales	Lachnospiraceae	Lachnospiraceae_Genus	WH-Reach	-21.9773	10.4883	1.55054e-09	1.97383e-05
ASV0111	Firmicutes	Bacilli	Lactobacillales	Lactobacillaceae	Lactobacillus	Time-w-Novel-Object	-0.973639	0.169493	3.73762e-09	4.75799e-05
ASV0119	Bacteroidetes	Bacteroidia	Bacteroidales	Bacteroidaceae	Bacteroides	WH-Reach	8.06051	-4.38977	2.40304e-08	0.000305907
ASV0121	Firmicutes	Clostridia	Clostridiales	Lachnospiraceae	Lachnospiraceae_NK4A136_group	EZM-Time-in-Open	10.9937	-0.160033	4.3631e-09	5.55423e-05
ASV0125	Firmicutes	Clostridia	Clostridiales	Lachnospiraceae	ASF356	EZM-Time-in-Open	-1.33596	0.192415	2.34982e-08	0.000299133
ASV0135	Firmicutes	Clostridia	Clostridiales	Lachnospiraceae	Lachnospiraceae_Genus	FC-Freeze-Tone1	-3.22624	0.362845	4.6102e-13	5.86878e-09
ASV0140	Firmicutes	Clostridia	Clostridiales	Lachnospiraceae	Lachnospiraceae_Genus	EZM-Time-in-Open	2.5173	0.0625728	1.22826e-08	0.000156358
ASV0146	Firmicutes	Clostridia	Clostridiales	Lachnospiraceae	Lachnospiraceae_NK4A136_group	EZM-Time-in-Open	0.975776	0.134371	1.35601e-10	1.7262e-06
ASV0147	Bacteroidetes	Bacteroidia	Bacteroidales	Rikenellaceae	Alistipes	EZM-Time-in-Open	0.601548	0.128791	9.752e-10	1.24143e-05
ASV0148	Firmicutes	Clostridia	Clostridiales	Lachnospiraceae	Lachnoclostridium	EZM-Time-in-Open	7.89979	-0.0824795	5.93308e-09	7.55281e-05
ASV0172	Firmicutes	Clostridia	Clostridiales	Ruminococcaceae	Ruminococcaceae_Genus	FC-Cued-Freeze	-12.2507	0.329224	3.87646e-11	4.93473e-07
ASV0172	Firmicutes	Clostridia	Clostridiales	Ruminococcaceae	Ruminococcaceae_Genus	Nest-Build-Avg-Score	41.9515	-10.6117	2.38933e-10	3.04162e-06
ASV0174	Firmicutes	Clostridia	Clostridiales	Lachnospiraceae	Lachnospiraceae_NK4A136_group	Time-w-Novel-Object	-19.7614	0.402671	8.42243e-13	1.07217e-08
ASV0176	Firmicutes	Clostridia	Clostridiales	Lachnospiraceae	Lachnospiraceae_UCG-006	EZM-Time-in-Open	10.9327	-0.116974	9.29486e-09	0.000118324
ASV0178	Firmicutes	Clostridia	Clostridiales	Lachnospiraceae	Lachnoclostridium	EZM-Time-in-Open	-7.06755	0.150456	4.97637e-08	0.000633492
ASV0184	Firmicutes	Clostridia	Clostridiales	Lachnospiraceae	Lachnospiraceae_NK4A136_group	EZM-Time-in-Open	8.99095	-0.0902091	6.33063e-08	0.000805889
ASV0194	Tenericutes	Mollicutes	Mollicutes_RF39	Mollicutes_RF39_Family	Mollicutes_RF39_Genus	WH-Reach	16.9304	-4.0363	3.42253e-08	0.000435689
ASV0196	Firmicutes	Clostridia	Clostridiales	Lachnospiraceae	Lachnospiraceae_Genus	Nest-Build-Avg-Score	33.0831	-7.64181	9.26788e-09	0.00011798
ASV0206	Firmicutes	Clostridia	Clostridiales	Lachnospiraceae	Lachnospiraceae_Genus	EZM-Time-in-Open	11.1932	-0.1273	7.24363e-09	9.22114e-05
ASV0206	Firmicutes	Clostridia	Clostridiales	Lachnospiraceae	Lachnospiraceae_Genus	FC-Context-Freeze	8.92019	-0.41899	5.56624e-08	0.000708582
ASV0210	Firmicutes	Clostridia	Clostridiales	Ruminococcaceae	Ruminococcaceae_UCG-014	FC-Freeze-Tone2	5.38738	-0.519282	1.03836e-17	1.32183e-13
ASV0216	Firmicutes	Clostridia	Clostridiales	Clostridiaceae_1	Candidatus_Arthromitus	EZM-Time-in-Open	4.97895	-0.0548804	3.81928e-08	0.000486194
ASV0219	Firmicutes	Clostridia	Clostridiales	Ruminococcaceae	Ruminiclostridium	EZM-Time-in-Open	-1.9099	-0.0775546	2.5364e-14	3.22884e-10
ASV0229	Firmicutes	Clostridia	Clostridiales	Ruminococcaceae	Ruminiclostridium_9	FC-Cued-Freeze	10.7708	-0.210245	2.58527e-08	0.000329105
ASV0232	Firmicutes	Clostridia	Clostridiales	Lachnospiraceae	Lachnospiraceae_Genus	FC-Cued-Freeze	-6.15387	0.297323	5.08519e-10	6.47344e-06
ASV0270	Firmicutes	Clostridia	Clostridiales	Lachnospiraceae	Lachnospiraceae_Genus	FC-Cued-Freeze	9.76906	-0.313984	5.82881e-11	7.42007e-07
ASV0274	Firmicutes	Clostridia	Clostridiales	Lachnospiraceae	Lachnospiraceae_Genus	Time-w-Novel-Object	9.8402	-0.1924	4.32255e-09	5.50261e-05
ASV0276	Firmicutes	Clostridia	Clostridiales	Clostridiales_vadinBB60_group	Clostridiales_vadinBB60_group_Genus	FC-Cued-Freeze	-14.7573	0.33533	4.03778e-09	5.1401e-05
ASV0277	Firmicutes	Clostridia	Clostridiales	Lachnospiraceae	Lachnospiraceae_Genus	OF-Time-in-Center	-7.2896	0.928266	7.90759e-12	1.00664e-07
ASV0292	Bacteroidetes	Bacteroidia	Bacteroidales	Muribaculaceae	Muribaculaceae_Genus	OF-Time-in-Center	-3.54334	0.397339	3.48525e-09	4.43672e-05
ASV0300	Firmicutes	Clostridia	Clostridiales	Ruminococcaceae	Ruminiclostridium	FC-Freeze-Tone1	-2.35141	0.263843	2.63906e-09	3.35952e-05
ASV0304	Firmicutes	Clostridia	Clostridiales	Ruminococcaceae	Ruminococcaceae_Genus	FC-Freeze-Tone1	-6.94809	0.334382	5.53927e-10	7.05149e-06
ASV0310	Firmicutes	Clostridia	Clostridiales	Peptococcaceae	Peptococcaceae_Genus	YM-Alterations	-9.24469	0.157172	5.60993e-08	0.000714144
ASV0320	Firmicutes	Clostridia	Clostridiales	Lachnospiraceae	Lachnospiraceae_NK4A136_group	FC-Freeze-Tone1	-1.24626	0.452381	6.57613e-08	0.000837141
ASV0326	Firmicutes	Clostridia	Clostridiales	Lachnospiraceae	Lachnoclostridium	Nest-Build-Avg-Score	54.4741	-11.1359	1.14017e-08	0.000145144
ASV0339	Firmicutes	Clostridia	Clostridiales	Ruminococcaceae	Butyricicoccus	EZM-Time-in-Open	4.47892	-0.064471	1.70214e-08	0.000216683
ASV0352	Firmicutes	Clostridia	Clostridiales	Lachnospiraceae	Lachnospiraceae_Genus	FC-Cued-Freeze	2.35873	-0.118644	5.09667e-08	0.000648806
ASV0371	Firmicutes	Clostridia	Clostridiales	Lachnospiraceae	Lachnospiraceae_FCS020_group	Time-w-Novel-Object	4.64687	-0.0647318	1.80858e-08	0.000230233
ASV0397	Firmicutes	Clostridia	Clostridiales	Ruminococcaceae	Ruminiclostridium_9	FC-Cued-Freeze	9.59552	-0.201562	1.0522e-08	0.000133945
ASV0412	Firmicutes	Clostridia	Clostridiales	Lachnospiraceae	Lachnospiraceae_Genus	FC-Context-Freeze	-2.86747	0.336672	1.00238e-09	1.27603e-05
ASV0428	Firmicutes	Clostridia	Clostridiales	Lachnospiraceae	GCA-900066575	EZM-Time-in-Open	2.17869	-0.0527332	1.02031e-11	1.29885e-07
ASV0436	Firmicutes	Clostridia	Clostridiales	Ruminococcaceae	Intestinimonas	FC-Cued-Freeze	1.21959	-0.0865267	3.53016e-09	4.49389e-05
ASV0439	Firmicutes	Clostridia	Clostridiales	Ruminococcaceae	Ruminococcaceae_UCG-014	FC-Context-Freeze	4.84837	-0.240547	2.58834e-08	0.000329496
ASV0491	Firmicutes	Clostridia	Clostridiales	Lachnospiraceae	Lachnospiraceae_Genus	FC-Cued-Freeze	3.79014	-0.170391	8.12696e-09	0.000103456
ASV0498	Firmicutes	Clostridia	Clostridiales	Lachnospiraceae	Lachnospiraceae_Genus	EZM-Time-in-Open	4.2656	-0.0618237	2.74852e-08	0.000349887
ASV0503	Firmicutes	Clostridia	Clostridiales	Lachnospiraceae	Tyzzerella_3	EZM-Time-in-Open	3.71185	-0.0645978	5.06148e-10	6.44326e-06
ASV0507	Firmicutes	Clostridia	Clostridiales	Lachnospiraceae	Lachnospiraceae_Genus	FC-Context-Freeze	6.37371	-0.292682	5.84643e-13	7.4425e-09
ASV0515	Firmicutes	Clostridia	Clostridiales	Lachnospiraceae	Lachnospiraceae_Genus	FC-Freeze-Tone2	-0.23403	0.0628015	5.49082e-09	6.98982e-05
ASV0518	Firmicutes	Clostridia	Clostridiales	Lachnospiraceae	Lachnoclostridium	Time-w-Novel-Object	6.48079	-0.146959	1.19834e-10	1.52549e-06
ASV0518	Firmicutes	Clostridia	Clostridiales	Lachnospiraceae	Lachnoclostridium	OF-Time-in-Center	-3.82472	0.357212	6.68326e-10	8.50779e-06
ASV0528	Firmicutes	Clostridia	Clostridiales	Ruminococcaceae	Oscillibacter	FC-Context-Freeze	-4.59256	0.253201	8.91082e-09	0.000113435
ASV0537	Firmicutes	Clostridia	Clostridiales	Lachnospiraceae	Lachnospiraceae_UCG-004	FC-Freeze-Tone1	-0.0607172	0.0518545	1.31468e-12	1.67359e-08
ASV0537	Firmicutes	Clostridia	Clostridiales	Lachnospiraceae	Lachnospiraceae_UCG-004	FC-Freeze-Tone2	-0.0737354	0.0683562	5.20222e-08	0.000662242
ASV0543	Firmicutes	Clostridia	Clostridiales	Lachnospiraceae	Lachnospiraceae_NK4A136_group	OF-Time-in-Center	-2.41758	0.222244	2.6493e-15	3.37256e-11
ASV0544	Firmicutes	Clostridia	Clostridiales	Ruminococcaceae	Ruminococcaceae_UCG-014	OF-Time-in-Center	-5.72088	0.392533	2.98693e-08	0.000380236
ASV0549	Firmicutes	Clostridia	Clostridiales	Lachnospiraceae	Lachnospiraceae_Genus	YM-Alterations	9.34867	-0.126276	2.07328e-08	0.000263929
ASV0605	Firmicutes	Clostridia	Clostridiales	Ruminococcaceae	Ruminiclostridium	OF-Time-in-Center	-3.38718	0.286674	1.30205e-08	0.000165751
ASV0606	Firmicutes	Clostridia	Clostridiales	Lachnospiraceae	Lachnospiraceae_Genus	FC-Context-Freeze	3.40027	-0.182123	4.3554e-11	5.54443e-07
ASV0664	Firmicutes	Clostridia	Clostridiales	Ruminococcaceae	Ruminiclostridium	FC-Cued-Freeze	4.55672	-0.140709	2.70905e-09	3.44862e-05
ASV0672	Firmicutes	Clostridia	Clostridiales	Ruminococcaceae	Oscillibacter	FC-Freeze-Tone2	-1.39073	0.181622	3.44486e-08	0.00043853
ASV0689	Firmicutes	Clostridia	Clostridiales	Ruminococcaceae	Ruminococcus_1	OF-Time-in-Center	2.97787	-0.234997	1.25307e-10	1.59516e-06
ASV0711	Firmicutes	Clostridia	Clostridiales	Lachnospiraceae	Acetatifactor	Nest-Build-Avg-Score	15.18	-3.41266	3.55513e-09	4.52569e-05
ASV0730	Firmicutes	Clostridia	Clostridiales	Lachnospiraceae	Roseburia	FC-Cued-Freeze	-1.45352	0.0641243	8.4328e-09	0.00010735
ASV0770	Firmicutes	Clostridia	Clostridiales	Lachnospiraceae	Lachnoclostridium	FC-Cued-Freeze	1.87889	-0.0845938	3.66737e-09	4.66856e-05
ASV0932	Firmicutes	Clostridia	Clostridiales	Ruminococcaceae	Intestinimonas	FC-Freeze-Tone2	-0.386119	0.103617	5.49125e-09	6.99037e-05
ASV0970	Bacteroidetes	Bacteroidia	Bacteroidales	Bacteroidaceae	Bacteroides	EZM-Time-in-Open	-0.839724	0.0478551	2.47766e-18	3.15406e-14
ASV0970	Bacteroidetes	Bacteroidia	Bacteroidales	Bacteroidaceae	Bacteroides	FC-Freeze-Tone1	-0.237	0.0639455	9.76675e-12	1.24331e-07
ASV0974	Firmicutes	Clostridia	Clostridiales	Ruminococcaceae	Intestinimonas	FC-Freeze-Tone2	-0.330951	0.0888142	5.49164e-09	6.99086e-05
ASV1002	Firmicutes	Clostridia	Clostridiales	Lachnospiraceae	Roseburia	OF-Time-in-Center	-0.920853	0.0738371	1.66453e-12	2.11895e-08
ASV1003	Bacteroidetes	Bacteroidia	Bacteroidales	Bacteroidales_Family	Bacteroidales_Genus	EZM-Time-in-Open	-0.730487	0.0416299	2.47775e-18	3.15418e-14
ASV1003	Bacteroidetes	Bacteroidia	Bacteroidales	Bacteroidales_Family	Bacteroidales_Genus	FC-Freeze-Tone1	-0.206189	0.0556277	9.76492e-12	1.24307e-07
ASV1044	Firmicutes	Clostridia	Clostridiales	Lachnospiraceae	Acetatifactor	FC-Freeze-Tone2	-0.246691	0.0661986	5.49072e-09	6.98969e-05
ASV1062	Firmicutes	Clostridia	Clostridiales	Ruminococcaceae	Oscillibacter	OF-Time-in-Center	-0.738319	0.0592013	1.66466e-12	2.11912e-08
ASV1084	Firmicutes	Clostridia	Clostridiales	Lachnospiraceae	Lachnospiraceae_Genus	FC-Freeze-Tone2	-0.213637	0.0573296	5.49101e-09	6.99006e-05
ASV1189	Firmicutes	Clostridia	Clostridiales	Clostridiales_vadinBB60_group	Clostridiales_vadinBB60_group_Genus	FC-Freeze-Tone2	-0.165476	0.0444071	5.49168e-09	6.99091e-05
ASV1235	Firmicutes	Clostridia	Clostridiales	Clostridiales_vadinBB60_group	Clostridiales_vadinBB60_group_Genus	OF-Time-in-Center	-0.460427	0.0369186	1.66453e-12	2.11895e-08
ASV1258	Proteobacteria	Deltaproteobacteria	Desulfovibrionales	Desulfovibrionaceae	Desulfovibrio	EZM-Time-in-Open	-0.365244	0.020815	2.47774e-18	3.15417e-14
ASV1258	Proteobacteria	Deltaproteobacteria	Desulfovibrionales	Desulfovibrionaceae	Desulfovibrio	FC-Freeze-Tone1	-0.103095	0.0278138	9.76506e-12	1.24309e-07
ASV1259	Tenericutes	Mollicutes	Mollicutes_RF39	Mollicutes_RF39_Family	Mollicutes_RF39_Genus	EZM-Time-in-Open	-0.365244	0.020815	2.47774e-18	3.15417e-14
ASV1259	Tenericutes	Mollicutes	Mollicutes_RF39	Mollicutes_RF39_Family	Mollicutes_RF39_Genus	FC-Freeze-Tone1	-0.103095	0.0278138	9.76506e-12	1.24309e-07
ASV1296	Firmicutes	Clostridia	Clostridiales	Lachnospiraceae	Lachnospiraceae_Genus	EZM-Time-in-Open	-0.338149	0.0192709	2.4778e-18	3.15424e-14
ASV1296	Firmicutes	Clostridia	Clostridiales	Lachnospiraceae	Lachnospiraceae_Genus	FC-Freeze-Tone1	-0.0954468	0.0257506	9.76513e-12	1.2431e-07
ASV1297	Bacteria_Phylum	Bacteria_Class	Bacteria_Order	Bacteria_Family	Bacteria_Genus	EZM-Time-in-Open	-0.338149	0.0192709	2.4778e-18	3.15424e-14
ASV1297	Bacteria_Phylum	Bacteria_Class	Bacteria_Order	Bacteria_Family	Bacteria_Genus	FC-Freeze-Tone1	-0.0954468	0.0257506	9.76513e-12	1.2431e-07
ASV1298	Bacteroidetes	Bacteroidia	Bacteroidales	Muribaculaceae	Muribaculaceae_Genus	EZM-Time-in-Open	-0.338149	0.0192709	2.4778e-18	3.15424e-14
ASV1298	Bacteroidetes	Bacteroidia	Bacteroidales	Muribaculaceae	Muribaculaceae_Genus	FC-Freeze-Tone1	-0.0954468	0.0257506	9.76513e-12	1.2431e-07
ASV1299	Firmicutes	Clostridia	Clostridiales	Lachnospiraceae	Lachnospiraceae_Genus	EZM-Time-in-Open	-0.338149	0.0192709	2.4778e-18	3.15424e-14
ASV1299	Firmicutes	Clostridia	Clostridiales	Lachnospiraceae	Lachnospiraceae_Genus	FC-Freeze-Tone1	-0.0954468	0.0257506	9.76513e-12	1.2431e-07
ASV1311	Bacteroidetes	Bacteroidia	Bacteroidales	Muribaculaceae	Muribaculaceae_Genus	FC-Freeze-Tone2	-0.123346	0.0330993	5.4907e-09	6.98966e-05
ASV1347	Firmicutes	Clostridia	Clostridiales	Lachnospiraceae	Lachnospiraceae_Genus	EZM-Time-in-Open	-0.308685	0.0175918	2.47788e-18	3.15434e-14
ASV1347	Firmicutes	Clostridia	Clostridiales	Lachnospiraceae	Lachnospiraceae_Genus	FC-Freeze-Tone1	-0.0871294	0.023507	9.76537e-12	1.24313e-07
ASV1371	Firmicutes	Clostridia	Clostridiales	Lachnospiraceae	Lachnospiraceae_Genus	OF-Time-in-Center	-0.348046	0.0279077	1.6647e-12	2.11917e-08
ASV1432	Bacteria_Phylum	Bacteria_Class	Bacteria_Order	Bacteria_Family	Bacteria_Genus	EZM-Time-in-Open	-0.276095	0.0157346	2.47798e-18	3.15447e-14
ASV1432	Bacteria_Phylum	Bacteria_Class	Bacteria_Order	Bacteria_Family	Bacteria_Genus	FC-Freeze-Tone1	-0.0779295	0.0210252	9.76572e-12	1.24318e-07
ASV1456	Firmicutes	Clostridia	Clostridiales	Lachnospiraceae	Lachnospiraceae_Genus	OF-Time-in-Center	-0.301415	0.0241688	1.66482e-12	2.11932e-08
ASV1461	Firmicutes	Clostridia	Clostridiales	Ruminococcaceae	Ruminiclostridium_6	FC-Freeze-Tone2	-0.0955402	0.0256385	5.49121e-09	6.99032e-05
ASV1555	Firmicutes	Erysipelotrichia	Erysipelotrichales	Erysipelotrichaceae	Erysipelotrichaceae_Genus	EZM-Time-in-Open	-0.23911	0.0136266	2.47757e-18	3.15395e-14
ASV1555	Firmicutes	Erysipelotrichia	Erysipelotrichales	Erysipelotrichaceae	Erysipelotrichaceae_Genus	FC-Freeze-Tone1	-0.0674871	0.0182084	9.76625e-12	1.24324e-07
ASV1556	Bacteroidetes	Bacteroidia	Bacteroidales	Muribaculaceae	CAG-873	EZM-Time-in-Open	-0.23911	0.0136266	2.47757e-18	3.15395e-14
ASV1556	Bacteroidetes	Bacteroidia	Bacteroidales	Muribaculaceae	CAG-873	FC-Freeze-Tone1	-0.0674871	0.0182084	9.76625e-12	1.24324e-07
ASV1557	Firmicutes	Clostridia	Clostridiales	Lachnospiraceae	Lachnospiraceae_Genus	EZM-Time-in-Open	-0.23911	0.0136266	2.47757e-18	3.15395e-14
ASV1557	Firmicutes	Clostridia	Clostridiales	Lachnospiraceae	Lachnospiraceae_Genus	FC-Freeze-Tone1	-0.0674871	0.0182084	9.76625e-12	1.24324e-07
ASV1558	Firmicutes	Clostridia	Clostridiales	Ruminococcaceae	Ruminococcaceae_UCG-014	EZM-Time-in-Open	-0.23911	0.0136266	2.47757e-18	3.15395e-14
ASV1558	Firmicutes	Clostridia	Clostridiales	Ruminococcaceae	Ruminococcaceae_UCG-014	FC-Freeze-Tone1	-0.0674871	0.0182084	9.76625e-12	1.24324e-07
ASV1597	Firmicutes	Clostridia	Clostridiales	Ruminococcaceae	Ruminococcaceae_Genus	OF-Time-in-Center	-0.246109	0.0197338	1.66448e-12	2.11888e-08
ASV1598	Bacteroidetes	Bacteroidia	Bacteroidales	Marinifilaceae	Odoribacter	OF-Time-in-Center	-0.246109	0.0197338	1.66448e-12	2.11888e-08
ASV1599	Firmicutes	Clostridia	Clostridiales	Ruminococcaceae	Ruminococcaceae_Genus	OF-Time-in-Center	-0.246109	0.0197338	1.66448e-12	2.11888e-08
ASV1605	Firmicutes	Clostridia	Clostridiales	Lachnospiraceae	Lachnospiraceae_Genus	FC-Freeze-Tone2	-0.0780056	0.0209337	5.49174e-09	6.99099e-05
ASV1688	Bacteria_Phylum	Bacteria_Class	Bacteria_Order	Bacteria_Family	Bacteria_Genus	EZM-Time-in-Open	-0.195231	0.0111261	2.4777e-18	3.15411e-14
ASV1688	Bacteria_Phylum	Bacteria_Class	Bacteria_Order	Bacteria_Family	Bacteria_Genus	FC-Freeze-Tone1	-0.0551005	0.014867	9.7672e-12	1.24336e-07
ASV1719	Firmicutes	Clostridia	Clostridiales	Ruminococcaceae	Ruminococcaceae_Genus	FC-Freeze-Tone1	-0.0162278	0.0138587	1.31465e-12	1.67355e-08
ASV1719	Firmicutes	Clostridia	Clostridiales	Ruminococcaceae	Ruminococcaceae_Genus	FC-Freeze-Tone2	-0.0197009	0.0182688	5.20325e-08	0.000662374
ASV1720	Firmicutes	Clostridia	Clostridiales	Ruminococcaceae	Oscillibacter	FC-Freeze-Tone1	-0.0162278	0.0138587	1.31465e-12	1.67355e-08
ASV1720	Firmicutes	Clostridia	Clostridiales	Ruminococcaceae	Oscillibacter	FC-Freeze-Tone2	-0.0197009	0.0182688	5.20325e-08	0.000662374

## Sheet: taxon-methylation LMs
Table S5. Results for AIC-selected linear models predicting gene methylation scores from CLR-transformed taxon abundances at various taxonomic levels. Only models whose model-wide p-value remained significant (p ≤ 0.05) after Benjamini-Yekutieli multiple test correction are included in this table
Apoc2_NLGF	SumSq	Df	F-value	Pr(>F)
ASV0048	156.808	1	12.6382	0.009281	**
ASV0056	195.533	1	15.7592	0.005394	**
ASV0100	47.625	1	3.8384	0.090929	.
ASV0135	27.954	1	2.253	0.177045
ASV0104	43.579	1	3.5123	0.103054
Residuals	86.852	7
Apoe_NLGF
Genotype	71.978	2	17.1751	0.022764	*
ASV0135	4.631	1	2.21	0.233824
ASV0100	1.403	1	0.6696	0.47313
ASV0108	18.863	1	9.002	0.057654	.
ASV0038	177.724	1	84.8161	0.002708	**
ASV0137	260.27	1	124.21	0.001548	**
ASV0004	99.595	1	47.5301	0.006253	**
ASV0026	3.168	1	1.5117	0.306518
Residuals	6.286	3
Cerkl_NLF
ASV0186	32.586	1	4.1219	0.081884	.
ASV0195	120.426	1	15.2329	0.005877	**
ASV0062	67.116	1	8.4896	0.022541	*
ASV0178	89.089	1	11.2691	0.012135	*
ASV0117	47.662	1	6.0289	0.043761	*
Residuals	55.339	7
Gabrd_NLF
ASV0195	188.83	1	6.4714	0.034501	*
ASV0050	458.69	1	15.72	0.004149	**
ASV0005	128.45	1	4.4023	0.069135	.
ASV0143	142.57	1	4.8862	0.058038	.
Residuals	233.43	8
Gfod1_NLF
Genotype	577.65	2	10.546	0.003441	**
Residuals	273.86	10
Glp2r_NLF
ASV0007	1187.69	1	26.4646	0.0006077	***
ASV0235	88.3	1	1.9675	0.194255
ASV0051	283.45	1	6.3159	0.0331388	*
Residuals	403.91	9
Gsk3b_NLF
Genotype	601.45	2	5.3617	0.03333	*
ASV0186	301.2	1	5.3701	0.04912	*
ASV0040	333.35	1	5.9435	0.0407	*
Residuals	448.7	8
Hspa13_NLGF
ASV0042	191.63	1	25.5471	0.0009838	***
ASV0004	103.244	1	13.764	0.0059565	**
ASV0007	18.422	1	2.4559	0.155718
ASV0034	41.705	1	5.5598	0.0461068	*
Residuals	60.008	8
Igfbp4_NLGF
ASV0029	977.53	1	23.2628	0.001316	**
ASV0024	471.01	1	11.2089	0.010111	*
ASV0037	192.51	1	4.5812	0.064738	.
ASV0026	87.64	1	2.0857	0.186682
Residuals	336.17	8
Slc5a10_NLF
Genotype	841.38	2	7.7606	0.0293	*
ASV0002	326.68	1	6.0264	0.05759	.
ASV0195	584.18	1	10.7766	0.02189	*
ASV0051	415.77	1	7.6699	0.03939	*
ASV0005	511.66	1	9.4388	0.02771	*
ASV0042	663.57	1	12.2411	0.01731	*
Residuals	271.04	5
Slc5a10_NLGF
Genotype	131.167	2	16.9312	0.011161	*
ASV0192	5.722	1	1.4772	0.291045
ASV0007	147.061	1	37.9656	0.003521	**
ASV0068	40.034	1	10.3353	0.032439	*
ASV0048	72.226	1	18.6459	0.012466	*
ASV0004	4.714	1	1.2169	0.331866
ASV0002	69.395	1	17.9151	0.013342	*
Residuals	15.494	4
